# Supplementary material for: Genome and Transcriptome Analysis of Ascochyta pisi Provides Insights into the Pathogenesis of Ascochyta Blight of Pea
Source: Microbiol Spectr. 2023 Jan 16;11(1):e04488-22. doi: 10.1128/spectrum.04488-22 (PMC9927284; doi:10.1128/spectrum.04488-22)
Supplement: Supplemental file 2 — Table S4. Download spectrum.04488-22-s0002.xlsx, XLSX file, 0.9 MB [file spectrum.04488-22-s0002.xlsx]

## Sheet: CS 2 hpi vs PS 8 hpi up
Differentially expressed genes in A. pisi HNA23 during the infection on pea leaves (2 hpi vs 8 hpi up-regulated)
Geneid	log2FC	log2CPM	PValue	FDR	2hpi_1	2hpi_2	2hpi_3	8hpi_1	8hpi_2	8hpi_3
Apg9548	9.34726	5.40249	8.22763e-92	1.03772e-89	0	0	0	90.7034	66.1553	72.975
Apg310	7.93522	6.89686	3.9201e-26	1.02519e-24	0.649223	1.30532	0.522858	67.1016	204.105	414.164
Apg302	7.70903	8.25107	2.05775e-29	6.13875e-28	1.81782	4.56861	1.9032	166.259	520.631	1101.42
Apg958	7.68873	4.82943	1.88973e-29	5.65443e-28	0.176022	0.106172	0.0850565	74.2661	50.7246	23.3904
Apg304	7.6885	7.20442	9.10306e-271	4.53515e-268	1.4703	1.18246	1.10518	204.255	287.668	358.073
Apg5477	7.42599	6.50032	2.2222e-202	7.14257e-200	1.24478	0.480523	0.866153	140.382	202.639	168.852
Apg10680	7.32127	5.9383	2.15163e-94	2.78426e-92	0.663135	0.369218	0.723038	120.134	147.621	71.4695
Apg5476	7.25334	5.99243	6.09346e-113	1.04681e-110	1.19234	0.319641	0.426785	82.0777	149.899	122.475
Apg9552	7.09316	6.20832	1.24407e-149	2.88278e-147	0.855345	0.802546	1.01033	165.75	103.345	143.626
Apg9549	7.00252	3.84195	1.64032e-18	2.72403e-17	0	0	0.186533	30.2747	14.0604	24.7963
Apg303	6.99137	6.36342	1.56056e-49	8.31521e-48	1.42829	1.09124	0.782196	47.3175	141.485	276.967
Apg311	6.91463	3.79489	1.02992e-11	1.02314e-10	0	0.118048	0.0945707	7.00398	20.3536	40.5113
Apg261	6.67464	10.3252	0	0	22.8357	30.5435	20.7126	1548.4	2445.49	3592.1
Apg959	6.52549	4.79785	4.09325e-28	1.14888e-26	0.485117	0.278676	0.446507	72.8472	46.8963	24.3765
Apg5600	6.4922	9.96051	0	0	26.9327	17.297	20.4733	1489.65	1866.65	2519.2
Apg300	6.42989	6.15756	1.49173e-48	7.782e-47	1.15362	1.85556	1.30071	53.4982	111.679	234.565
Apg312	6.23612	4.45218	1.08782e-15	1.50125e-14	0.631898	0.0846989	0.407124	11.4278	35.6333	66.032
Apg2304	6.19867	8.9039	0	0	17.352	9.22028	10.98	743.261	948.528	1108.12
Apg9901	6.19179	6.13288	9.78445e-134	1.94984e-131	2.97073	0.741462	1.188	97.8669	143.976	148.146
Apg307	6.14596	6.82279	3.10209e-21	6.02519e-20	2.64818	2.57812	3.50218	57.4536	187.376	399.306
Apg1419	5.99113	7.44124	2.63658e-295	1.64193e-292	6.40344	3.88105	4.90296	346.602	384.974	261.992
Apg6542	5.97	8.46758	1.97727e-23	4.50836e-22	12.8881	9.6112	9.96437	152.135	804.446	1103.21
Apg301	5.94842	5.57513	5.28098e-41	2.23913e-39	0.972031	1.56348	1.342	40.4895	85.3914	134.274
Apg9315	5.91878	3.35461	8.16985e-13	8.97121e-12	0.204505	0.16447	0.0439201	10.3722	17.8464	18.1392
Apg305	5.91523	8.18447	0	0	8.45004	9.59407	9.51602	511.207	570.171	601.157
Apg6477	5.85785	7.27452	1.02254e-213	3.91869e-211	5.99156	2.95687	5.76119	350.77	321.986	207.495
Apg3365	5.84574	5.93314	1.36232e-122	2.51374e-120	1.26529	2.46364	1.80205	97.0077	134.377	104.102
Apg5799	5.78473	9.39882	0	0	24.6699	17.2061	28.9603	1451.38	1270.35	1218.19
Apg4177	5.77001	8.15549	6.68945e-168	1.85149e-165	9.07716	9.83933	10.9338	273.334	637.065	737.823
Apg6895	5.75335	2.75459	8.47488e-08	5.19015e-07	0.088635	0	0.0571065	9.99386	10.8896	5.79489
Apg299	5.75309	6.36523	1.25777e-72	1.09933e-70	1.9064	2.81085	3.48011	89.2747	126.818	244.501
Apg4682	5.67253	8.73167	0	0	17.2301	16.7392	14.0318	894.162	904.912	665.35
Apg3799	5.66008	4.67999	6.20998e-11	5.65423e-10	0.690048	0.86327	0.740983	6.22812	81.8196	45.3655
Apg5924	5.64938	2.32747	0.000124142	0.000448657	0	0	0	0.471535	12.909	4.17016
Apg9615	5.61937	6.26429	5.30892e-46	2.60582e-44	4.00753	1.93379	2.35249	68.9397	105.174	254.032
Apg2585	5.60968	9.80024	0	0	32.0439	44.4988	30.007	1212.17	1890.96	2102.89
Apg5819	5.60508	7.48686	1.91035659772486e-316	1.35962808142344e-313	8.93811	4.51656	7.03277	372.806	346.794	302.165
Apg8081	5.54697	10.1335	1.30315e-122	2.44992e-120	76.3704	16.7103	46.4677	1356.46	2227.95	2978.98
Apg2740	5.53705	9.41675	0	0	38.6146	19.2497	27.0475	1707.32	1260.45	1007.51
Apg1256	5.4973	4.88431	1.37464e-43	6.16977e-42	0.865214	1.5463	0.681325	52.8571	63.6313	36.8943
Apg8683	5.49318	4.22111	4.29882e-19	7.34707e-18	0.66555	0.356838	0.667031	42.5869	15.6022	33.9403
Apg8837	5.48937	2.61317	7.18771e-07	3.84632e-06	0	0.180556	0	5.44383	9.17016	8.80685
Apg1181	5.38314	4.89248	8.61632e-54	4.99146e-52	1.12376	1.39672	0.855664	57.7179	48.1679	48.2233
Apg8242	5.37414	9.0136	2.97196e-164	8.0034e-162	29.5503	17.096	24.8709	1289.9	1195.74	503.535
Apg1017	5.37223	6.86998	5.62162e-219	2.24055e-216	6.79	4.11534	4.50152	210.636	214.646	230.841
Apg5780	5.37112	5.96701	1.03335e-135	2.1907e-133	3.06922	2.37157	2.44275	122.614	115.281	103.283
Apg470	5.30317	2.95469	5.58168e-09	4.01559e-08	0.45354	0	0	7.05667	15.1703	10.0817
Apg308	5.30276	6.07175	5.05928e-30	1.55589e-28	2.20545	3.01528	3.83655	43.4505	103.702	224.072
Apg7023	5.20795	4.7433	1.02422e-44	4.83664e-43	1.59921	0.714521	1.03035	45.9945	45.2619	46.3528
Apg5779	5.1993	5.71899	1.25318e-113	2.19064e-111	3.14979	2.04287	2.1603	95.942	98.8637	89.2367
Apg8747	5.19486	7.1599	8.54888e-46	4.17554e-44	9.26157	6.19209	6.1828	90.1002	420.824	296.556
Apg3364	5.17668	3.37217	2.35105e-12	2.49477e-11	0.395701	0.179007	0.35055	12.2785	19.6148	14.5522
Apg2136	5.14872	5.29799	2.01908e-59	1.28141e-57	1.75747	1.88455	1.88719	59.3058	89.3076	59.749
Apg1534	5.09991	10.4876	2.51923771434408e-316	1.673445639045e-313	113.698	56.4672	72.024	2151.73	2834.77	3348.35
Apg9143	5.09614	2.58727	1.44336e-06	7.35635e-06	0.162306	0.0435105	0.104572	7.5104	6.1597	8.9136
Apg7500	5.09143	6.05888	1.55885e-81	1.61796e-79	4.7425	2.15891	3.3438	86.8979	109.821	168.135
Apg344	5.07424	2.45588	6.73819e-06	3.06013e-05	0.050803	0.16343	0.0327318	5.23544	8.36572	6.16132
Apg2651	5.055	6.65696	7.38443e-81	7.43217e-79	5.68901	4.07917	6.62415	206.588	250.25	101.814
Apg2472	5.03369	5.14139	4.50182e-18	7.29368e-17	2.24507	1.80556	1.30182	22.5919	46.9339	117.571
Apg1297	4.97667	4.57656	1.52255e-21	3.02807e-20	1.59921	0.571617	1.25932	60.6438	37.3753	21.6081
Apg1506	4.95555	6.6079	9.98324e-106	1.55427e-103	6.34066	4.43423	6.21663	123.333	177.152	240.438
Apg3619	4.92944	3.87893	1.67481e-18	2.77206e-17	0.412007	1.3254	0.265451	22.728	24.9119	22.3575
Apg7499	4.92669	7.12812	5.75631e-134	1.17053e-131	11.688	4.08955	9.38859	191.854	249.858	342.628
Apg5272	4.86369	9.54633	3.62107e-278	2.00446e-275	47.1643	50.2227	50.0815	960.872	1585.03	1757.09
Apg8608	4.83104	3.19408	1.88302e-10	1.61467e-09	0.222508	0.626319	0.215039	7.82328	18.3202	13.6018
Apg10242	4.8019	2.33924	2.77108e-05	0.000113955	0.165166	0	0.106414	4.40542	9.88045	3.02356
Apg7137	4.79755	2.78878	2.49285e-05	0.000103108	0.377443	0.101184	0.162121	0.381342	19.1801	8.14338
Apg10244	4.78985	8.25125	1.71596e-83	1.87888e-81	21.4596	14.0845	26.3809	910.166	503.438	313.662
Apg5821	4.77378	8.35859	1.24198e-207	4.41968e-205	32.238	14.5624	20.679	659.585	744.561	461.279
Apg4851	4.76411	6.67158	3.83007e-81	3.93431e-79	6.80859	6.27879	7.25266	186.171	113.81	262.93
Apg10727	4.75641	4.84294	5.5684e-35	1.98866e-33	2.63106	0.755709	1.63462	66.0763	43.096	37.1065
Apg4311	4.74805	6.27996	4.55356e-66	3.51718e-64	5.68918	3.52533	6.06906	202.234	132.762	86.83
Apg4119	4.71759	5.08998	1.49096e-52	8.34601e-51	2.40778	2.12084	1.84679	51.3638	72.1292	53.5225
Apg1051	4.70458	2.45511	1.02252e-05	4.50214e-05	0	0.231945	0.185816	8.5667	5.00888	5.84527
Apg6769	4.70423	5.16519	3.32794e-35	1.1971e-33	2.82682	1.67516	2.30058	38.1505	87.7584	61.8646
Apg3800	4.68523	4.65188	9.54092e-25	2.33004e-23	1.50885	1.28701	1.79697	26.248	60.9391	40.4754
Apg8080	4.67439	4.99186	1.82406e-45	8.78017e-44	3.17857	0.81337	2.00137	42.6533	54.4138	67.7751
Apg7790	4.66872	8.00768	1.56077e-276	8.18502e-274	23.8129	15.4839	17.301	422.925	548.169	482.629
Apg953	4.66254	2.19436	0.000115698	0.00042043	0.14095	0	0.0908122	2.64875	5.89321	6.26633
Apg2510	4.64833	2.13584	0.000195923	0.000677135	0	0	0.2013	3.0304	6.23018	4.49394
Apg6917	4.64321	6.11347	3.10279e-63	2.1772e-61	5.33629	4.18015	5.04553	179.933	108.147	84.774
Apg7281	4.60423	3.25959	1.05507e-10	9.31156e-10	0.650161	0.435734	0.279261	11.4954	17.2163	12.9647
Apg2511	4.60222	4.39342	5.95156e-23	1.32074e-21	1.9018	1.52949	0.525132	21.4104	42.6413	40.6764
Apg7158	4.57039	6.56585	3.78772e-86	4.33802e-84	6.61635	7.09478	7.81519	109.462	212.441	198.082
Apg6371	4.56664	3.40661	7.39426e-07	3.9526e-06	0.19227	0.618519	0.86714	1.74831	28.9402	17.0958
Apg10759	4.54868	3.17608	2.35326e-08	1.55233e-07	0.743901	0.358962	0.191715	22.0065	7.08192	8.99761
Apg3515	4.52359	5.72435	4.75985e-11	4.38328e-10	4.3851	2.99765	4.30854	212.061	34.4123	30.748
Apg5453	4.5053	6.05289	1.57309e-94	2.06241e-92	5.16093	4.51682	5.67227	129.099	90.7065	137.349
Apg9710	4.4787	3.22011	2.99548e-10	2.50394e-09	0.70519	0.283569	0.454346	15.8882	13.079	10.9115
Apg679	4.46487	3.17165	7.68447e-10	6.12287e-09	0.618319	0.452066	0.325944	10.018	18.6571	9.77556
Apg10758	4.45699	7.46278	8.99759e-206	3.09145e-203	17.6436	11.3516	15.1567	366.322	323.449	291.553
Apg2730	4.45515	3.41899	3.87453e-10	3.20647e-09	0.620996	0.436997	0.750188	25.5043	11.5341	9.84556
Apg1164	4.43788	4.94422	1.2724e-24	3.09224e-23	2.5261	3.10082	1.37056	27.0801	74.745	56.5871
Apg2106	4.42832	4.5773	1.159e-30	3.66612e-29	1.66298	2.31009	1.26624	30.4262	49.4006	39.8327
Apg233	4.41924	7.21273	4.00853e-130	7.83156e-128	13.0499	13.9936	11.0771	198.65	334.571	288.732
Apg4069	4.41699	4.11038	2.08205e-21	4.09182e-20	1.27634	1.02648	1.2335	20.697	32.4294	30.3537
Apg8082	4.41167	7.03127	4.34837e-135	9.0265e-133	17.5497	4.81162	10.7931	208.299	282.41	230.847
Apg9043	4.40274	8.92087	6.15367e-78	5.89568e-76	50.4789	35.3748	43.274	809.192	1427.65	505.175
Apg288	4.40089	5.52908	5.53964e-81	5.63235e-79	4.3062	3.41701	3.4033	72.8479	88.1205	82.1335
Apg1717	4.38756	5.27295	4.95769e-44	2.26598e-42	4.86683	1.59462	2.6711	90.0378	52.7555	57.2742
Apg7024	4.35745	3.03187	1.02844e-08	7.16103e-08	0.492825	0.243905	0.561769	11.4214	11.4366	10.9302
Apg1849	4.34247	7.82668	1.65836e-09	1.26717e-08	20.9674	22.5789	18.7753	32.8532	720.647	517.432
Apg3609	4.33843	1.64349	0.00753297	0.0184148	0	0	0	1.67377	2.3369	2.85028
Apg5796	4.32708	3.86331	4.72977e-17	7.22814e-16	1.43102	0.575435	1.01419	18.9978	24.3009	25.0738
Apg8999	4.32141	6.18456	1.57531e-72	1.3649e-70	6.19015	7.41091	5.71044	91.0825	126.511	174.668
Apg8881	4.29896	1.89701	0.00163203	0.00473822	0.101606	0	0.0654636	3.94198	4.1175	1.86002
Apg4107	4.28867	5.80653	1.5871e-64	1.1714e-62	5.73282	2.58189	6.35297	128.861	91.0834	75.6361
Apg3907	4.26792	4.72094	4.8795e-38	1.92171e-36	2.56929	1.98978	1.96191	45.7732	38.5012	48.1849
Apg4342	4.23163	6.27228	7.56805e-57	4.51545e-55	8.95963	6.65135	6.17223	88.0291	131.8	197.271
Apg5829	4.23157	5.13361	1.97951e-58	1.23274e-56	3.40842	2.61656	3.19419	54.0963	61.9862	64.5223
Apg9102	4.20747	4.32861	2.94497e-25	7.50477e-24	2.51147	1.0099	1.38695	29.579	35.079	33.426
Apg729	4.20036	6.08051	1.10567e-72	9.74945e-71	8.47291	5.281	5.45899	136.881	83.1144	140.981
Apg8741	4.19244	5.41885	8.86972e-54	5.10855e-52	3.34272	4.65007	3.89989	55.1496	80.1375	87.9493
Apg9513	4.18804	2.66309	2.21988e-06	1.09826e-05	0.321136	0.451969	0.206904	9.14959	6.55853	8.03083
Apg3738	4.17963	7.87216	6.22575e-60	4.00215e-58	24.9743	24.1924	22.4306	217.917	462.025	624.048
Apg555	4.16794	4.65279	3.94385e-28	1.11007e-26	3.98152	1.06736	1.49639	28.5608	50.3678	47.0725
Apg8817	4.16613	2.46085	1.89278e-05	7.96437e-05	0.327161	0.157868	0.252943	5.63241	8.67027	5.09071
Apg8063	4.16179	3.42428	1.07008e-09	8.34297e-09	0.863885	0.903194	0.556591	6.70318	17.782	23.3828
Apg9602	4.15967	4.72553	4.31995e-30	1.33263e-28	2.86488	2.10368	2.08657	30.2788	51.8391	50.9793
Apg4307	4.11278	6.0597	2.42333e-57	1.48135e-55	8.18138	4.71461	7.0974	156.792	119.672	76.8224
Apg8483	4.10336	2.02262	0.000812133	0.00251782	0.135843	0.218499	0	2.63513	5.06803	4.0854
Apg10449	4.05832	5.93888	3.14162e-60	2.03267e-58	6.1561	5.74947	7.19052	90.5508	147.281	86.5205
Apg4780	4.04962	4.79993	8.45706e-07	4.47035e-06	3.14753	2.38244	2.38578	115.38	12.6241	8.53395
Apg612	4.0487	5.36435	3.71689e-28	1.04915e-26	3.07775	4.83795	4.59686	109.315	55.7026	46.098
Apg9187	4.03573	4.60562	1.56208e-24	3.77781e-23	2.4643	1.41562	3.06203	52.9786	39.9682	26.7565
Apg8372	4.03523	2.40396	4.02977e-05	0.000160399	0.257386	0.241498	0.276385	6.68317	7.69862	3.7021
Apg8874	4.03083	5.81846	2.47907e-50	1.33521e-48	6.0256	4.84599	6.90173	68.1839	134.724	94.4749
Apg7342	4.03054	4.69686	1.00118e-11	9.95583e-11	1.65784	3.48706	2.54707	10.6682	59.0616	60.7808
Apg1043	4.0286	2.27111	0.000137475	0.000493537	0.215475	0.231056	0.185104	5.05066	6.23711	4.41411
Apg9485	4.01593	2.89757	3.46662e-07	1.95181e-06	0.481704	0.774804	0.25863	15.7198	8.46929	4.98646
Apg4520	3.9938	5.07136	1.68911e-38	6.84158e-37	3.4476	3.66389	3.2922	41.7613	58.6882	71.0417
Apg8607	3.99241	3.01714	3.66304e-08	2.35778e-07	0.516546	0.588516	0.637875	13.3863	11.1031	8.30214
Apg708	3.9836	2.73512	1.3254e-06	6.80038e-06	0.743901	0.119654	0.383429	10.2817	7.56043	7.39263
Apg397	3.98241	2.27827	0.000568493	0.00181031	0.265905	0.427699	0	1.61191	0.855206	13.7339
Apg9482	3.97978	3.67997	8.01918e-14	9.50097e-13	1.35109	1.35823	0.652866	18.1551	19.5542	20.4638
Apg1	3.96063	2.09413	0.000579038	0.00184154	0.22185	0.118946	0.142935	5.51389	3.52001	3.6261
Apg7634	3.95813	2.68203	2.72775e-06	1.33232e-05	0.447864	0.308732	0.453441	8.45512	9.91835	5.60523
Apg2584	3.95789	8.73985	4.47933e-96	6.03136e-94	41.2419	66.2524	45.6281	525.584	819.369	1034.36
Apg5918	3.95674	4.76057	3.95628e-09	2.9071e-08	2.70217	3.31409	2.43737	8.88643	89.2539	38.0715
Apg9101	3.94691	3.3792	8.05364e-11	7.20992e-10	0.911462	0.859897	0.8244	12.3681	19.1672	13.7402
Apg5837	3.94066	4.38485	1.56042e-23	3.59077e-22	1.85607	2.18931	2.23224	29.4789	43.9356	27.9911
Apg3605	3.92317	7.11255	9.97452e-19	1.67599e-17	15.029	19.9947	14.473	89.1189	193.243	472.582
Apg8906	3.90851	3.98717	1.26961e-17	2.01119e-16	1.82737	1.16557	1.58334	19.5957	28.6159	26.2427
Apg3880	3.87796	7.90905	1.90661e-35	6.98435e-34	32.6759	27.6401	28.8531	754.6	325.326	236.187
Apg3482	3.87578	2.59672	7.26445e-06	3.28268e-05	0.789318	0.238048	0.127137	3.52882	11.6141	7.0957
Apg7004	3.86777	4.23594	4.52815e-11	4.17764e-10	3.59518	0.619578	1.48907	50.9044	11.3151	26.9469
Apg1018	3.82485	5.62174	1.86574e-66	1.4638e-64	6.78674	4.92562	5.86571	70.2912	95.3492	89.6624
Apg467	3.82429	2.16716	0.000390969	0.00128187	0	0.681419	0	3.46698	5.72263	4.7086
Apg6410	3.817	5.55925	6.38676e-38	2.50542e-36	4.80307	4.90055	7.15906	106.643	84.4319	51.087
Apg9059	3.795	2.48037	3.13542e-05	0.000127516	0.111585	0.628183	0.359465	7.03485	6.45986	5.98219
Apg8208	3.78571	2.11398	0.000605691	0.00191837	0.219898	0.176849	0.212517	3.33255	5.16284	4.52868
Apg7469	3.77857	4.00362	7.46971e-16	1.04534e-14	0.914454	1.61795	2.59236	17.628	34.4694	22.958
Apg6941	3.77629	4.00205	1.71178e-06	8.63166e-06	2.53197	1.72302	0.941145	2.18425	26.873	46.9874
Apg8735	3.75583	3.11615	1.60263e-08	1.08778e-07	1.12157	0.773149	0.412924	7.09035	17.7269	11.1039
Apg10203	3.72982	3.42438	1.05023e-10	9.27701e-10	1.30283	0.93136	0.932666	13.6894	17.5988	15.3321
Apg398	3.7284	1.98029	0.00372125	0.0099008	0.206003	0.165675	0.132726	0.999032	0.39753	9.8319
Apg3016	3.72806	5.24072	9.35736e-11	8.33215e-10	4.7688	4.23197	4.97954	123.808	19.6742	46.0145
Apg802	3.72381	5.77059	1.70875e-50	9.30381e-49	8.07533	6.86556	6.09476	124.759	73.5377	83.6439
Apg9558	3.68007	5.15307	4.60852e-44	2.11609e-42	4.91476	4.57374	4.16172	67.5455	47.6465	63.7598
Apg7011	3.66679	2.82074	1.10188e-06	5.72723e-06	0.569989	0.458404	0.775279	10.1354	8.02536	8.94372
Apg5164	3.66369	5.38401	2.20475e-48	1.14417e-46	4.95826	5.95408	5.55764	84.2006	71.3893	56.1743
Apg5077	3.63533	6.19229	2.83147e-62	1.93238e-60	11.5917	8.92095	9.89826	103.822	169.424	109.943
Apg3360	3.63409	8.43407	7.45561e-32	2.45174e-30	58.1486	42.0008	51.5764	489.667	1064.45	335.529
Apg9249	3.63338	8.98798	1.66965e-64	1.22326e-62	82.1403	66.7505	75.4185	537.664	1039.78	1212.52
Apg3507	3.5965	4.13486	4.17722e-15	5.46218e-14	2.8554	1.49766	2.07966	15.8795	36.8141	30.1129
Apg9936	3.59417	4.44375	1.97189e-24	4.72308e-23	3.30513	1.74438	3.19419	30.9301	31.4249	42.4747
Apg3568	3.58957	6.25555	1.56656e-68	1.24874e-66	10.5748	11.2107	11.1489	98.4879	159.542	142.675
Apg1022	3.56799	4.98988	1.28814e-21	2.5754e-20	6.54234	2.63078	3.72879	30.8124	52.4419	75.6759
Apg6391	3.56754	5.9146	2.01438e-62	1.38423e-60	8.33846	8.61508	9.0193	114.415	118.157	78.7501
Apg4405	3.56068	2.28443	0.000231675	0.00079001	0.346512	0.0557353	0.58046	4.07507	6.86504	4.75749
Apg9378	3.55576	3.49643	6.08701e-06	2.78727e-05	1.40059	0.86646	1.59652	1.894	30.9776	16.8347
Apg7005	3.55532	3.32125	2.79499e-06	1.36316e-05	2.24751	0.410801	0.526562	27.3727	4.86279	9.35078
Apg3618	3.5482	2.45563	5.66572e-05	0.000220262	0.501238	0.32249	0.452119	4.80083	7.73801	6.3575
Apg10199	3.54581	1.87497	0.00391435	0.0103292	0.1989	0.119971	0.160186	3.3459	2.30293	3.77114
Apg5830	3.54279	3.37281	5.9305e-10	4.79639e-09	1.16604	1.08204	1.21358	14.5176	15.6932	13.9568
Apg2272	3.54024	2.35543	0.000138206	0.000494464	0.878733	0.235569	0	7.45762	6.97127	2.29804
Apg1408	3.53059	4.57819	6.40879e-24	1.49199e-22	3.29763	2.9115	3.44097	42.5878	45.6744	26.8324
Apg10588	3.52892	7.04076	9.37926e-75	8.49591e-73	28.7615	14.5945	16.7658	181.616	258.237	261.913
Apg7898	3.5246	1.79922	0.00623749	0.0156039	0.160225	0.257716	0	3.20523	3.81334	1.3618
Apg1591	3.5225	6.28887	3.29749e-93	4.21233e-91	15.1799	8.23686	11.5478	119.627	145.289	143.846
Apg6173	3.49428	3.58341	3.60855e-11	3.37611e-10	1.95745	1.08986	1.26116	11.4553	16.4653	25.1031
Apg9483	3.47861	4.0272	1.7371e-16	2.55287e-15	2.60365	1.53556	2.23667	27.1999	24.0052	23.8315
Apg3030	3.47574	5.32665	2.1307e-43	9.47782e-42	7.2853	5.28746	5.18039	54.0732	80.4656	67.6415
Apg10146	3.47402	2.67595	8.74546e-06	3.90586e-05	1.04146	0.209394	0.503251	8.04949	7.5365	7.83035
Apg10780	3.46865	10.129	4.54193e-21	8.75354e-20	290.066	87.0931	175.994	1089.12	2213.26	2830.09
Apg1507	3.46332	7.9419	1.11799e-21	2.25043e-20	49.2681	44.3581	26.3748	198.188	398.946	729.998
Apg8239	3.46253	2.65364	1.16483e-05	5.07935e-05	0.767767	0.308732	0.659551	9.2696	7.53136	5.9817
Apg611	3.46174	7.12749	4.13809e-41	1.76205e-39	20.4201	17.3648	29.0088	364.967	204.132	171.477
Apg3587	3.45612	3.13583	2.04214e-06	1.01689e-05	0.782455	0.786595	1.34434	21.1074	9.39507	4.73196
Apg9959	3.4389	2.84712	1.47687e-06	7.50855e-06	1.0212	0.117326	1.03392	8.75514	8.63325	10.2056
Apg4670	3.43621	2.10372	0.00105605	0.00318864	0.334756	0.107689	0.388222	4.74852	4.13431	3.67686
Apg247	3.43355	4.08502	3.74899e-17	5.76464e-16	2.34916	1.88927	2.66383	18.7406	30.5842	29.55
Apg488	3.40108	5.96181	8.63373e-57	5.12063e-55	9.65876	10.0509	10.2825	82.0977	129.002	109.525
Apg132	3.40018	4.27565	1.46357e-18	2.43455e-17	3.17011	2.50048	2.59236	21.878	39.1751	30.212
Apg7767	3.39551	3.18974	2.29431e-08	1.51796e-07	1.0836	0.958615	1.18686	10.5757	15.1253	11.8311
Apg1261	3.39079	7.53909	4.12314e-69	3.34007e-67	26.7525	35.1783	32.3339	431.003	249.333	309.597
Apg241	3.3895	1.55775	0.0228908	0.0484386	0	0.123073	0.0985961	1.11321	3.34682	1.20061
Apg6894	3.38441	2.40092	0.00013765	0.000493537	0.649719	0.338105	0.369359	7.48332	6.46557	3.52319
Apg4995	3.37324	5.63614	4.90316e-25	1.23684e-23	10.1149	6.83319	6.95138	102.194	43.9828	105.544
Apg3053	3.37056	6.28598	3.3891e-57	2.03428e-55	14.4267	11.6699	12.5914	102.454	173.512	128.704
Apg6657	3.35907	1.9934	0.00232112	0.00652039	0.429539	0.14805	0.158141	2.19468	4.42076	4.41304
Apg3445	3.35298	1.71408	0.010841	0.0254181	0.170421	0	0.2196	2.78934	2.41168	2.11698
Apg3947	3.34854	3.44956	4.80775e-05	0.000188897	1.10707	1.95874	1.14123	36.329	5.60194	3.5707
Apg10254	3.34391	2.05197	0.0017167	0.00496233	0.220978	0.236957	0.379663	4.28661	4.02736	3.41922
Apg7417	3.34216	4.12675	2.64888e-17	4.08568e-16	3.53951	1.47601	2.53385	24.3173	28.333	28.1978
Apg4867	3.32485	1.86311	0.00555311	0.0140649	0.185149	0.297805	0.119289	4.265	2.91784	1.87626
Apg3226	3.31856	5.78105	2.21595e-63	1.56594e-61	8.8257	7.31139	11.4153	82.8264	90.9182	105.946
Apg5485	3.31417	5.88318	1.57582e-27	4.33742e-26	11.0816	8.39228	10.4121	59.7309	146.661	95.2724
Apg8669	3.31345	1.93396	0.00359703	0.0096009	0.170035	0.136747	0.383429	3.14378	4.32024	2.61243
Apg6312	3.29981	3.94425	1.82563e-05	7.69808e-05	1.7733	2.54669	2.52986	1.61246	46.0338	22.939
Apg1661	3.2847	5.76462	4.14022e-06	1.94866e-05	10.4051	8.50641	9.19703	6.77669	185.301	85.2874
Apg3546	3.27968	4.33573	3.39609e-20	6.25483e-19	3.20289	2.27282	3.88439	28.4385	33.2061	33.1349
Apg2943	3.27051	1.87309	0.00532333	0.0135207	0.350398	0.0939339	0.188131	4.53143	2.96764	1.6418
Apg8915	3.26059	2.47377	9.63764e-05	0.000356721	0.592301	0.523982	0.534257	4.77539	7.50555	6.69928
Apg178	3.26044	4.30813	9.40001e-15	1.19772e-13	3.30395	2.8882	3.14677	17.5902	33.6342	42.028
Apg5025	3.24883	3.66177	1.27732e-11	1.25888e-10	2.37295	1.1744	1.9052	17.9921	18.387	18.9989
Apg8959	3.24841	3.8016	4.44096e-07	2.45151e-06	2.22414	2.42756	1.6377	7.12657	15.2263	40.6117
Apg10443	3.23897	3.14001	9.408e-08	5.73692e-07	1.24777	0.860143	1.32073	12.7687	12.1348	10.5664
Apg5026	3.23825	6.50668	3.95283e-71	3.28216e-69	22.5344	12.9673	13.7677	131.245	161.445	178.064
Apg6228	3.22732	1.60184	0.0220346	0.0469733	0.134382	0.108075	0.0865808	2.52533	1.81524	1.6693
Apg4341	3.22641	3.0332	3.79871e-07	2.1181e-06	0.996736	1.41823	0.740983	6.78586	13.0201	12.7324
Apg5368	3.2188	5.93405	2.03286e-42	8.84516e-41	12.6687	8.81178	11.3611	120.801	117.941	70.739
Apg2116	3.21852	3.48195	5.09725e-10	4.14943e-09	1.98308	1.09647	1.67695	12.5849	20.29	14.8695
Apg9529	3.21499	8.91935	3.35052e-78	3.24122e-76	125.259	72.184	81.0692	723.852	897.62	972.325
Apg3838	3.21308	1.89891	0.00517829	0.0132502	0	0.478616	0.25562	3.00635	3.70046	2.8533
Apg6392	3.19248	4.98602	3.22085e-27	8.72079e-26	5.34293	5.6305	5.57904	64.4425	52.0259	36.9794
Apg2506	3.19012	1.87289	0.00576046	0.0144942	0.358781	0.216408	0.115579	2.93615	3.11557	3.16667
Apg9556	3.18787	7.31939	6.08099e-75	5.5588e-73	32.7679	33.83	25.138	256.29	241.854	339.985
Apg7922	3.17573	2.12576	0.00142522	0.0041903	0.374926	0.402037	0.322081	4.5456	4.5018	3.67686
Apg9250	3.16576	6.33596	3.20839e-59	2.02331e-57	15.9782	12.0048	17.6542	105.526	157.548	151.473
Apg9533	3.15009	6.29853	1.88756e-44	8.87155e-43	16.7096	14.2407	13.9259	179.758	120.317	100.876
Apg9166	3.14706	6.19295	4.99604e-66	3.82927e-64	23.5668	7.26129	10.4512	125.421	114.087	133.367
Apg9806	3.14667	5.18859	2.0687e-10	1.76176e-09	5.85822	7.01471	7.12939	17.7562	101.366	60.898
Apg1628	3.14437	3.49018	7.26413e-10	5.82299e-09	1.93068	0.801403	2.2872	15.1394	16.385	16.2466
Apg9186	3.1332	3.64983	4.71862e-11	4.34933e-10	1.90733	2.10368	1.89597	23.1574	17.2113	13.717
Apg2992	3.12906	2.95051	1.53773e-06	7.80538e-06	0.871921	1.40246	0.842653	8.78727	11.3573	9.69095
Apg430	3.12578	1.9874	0.00359703	0.0096009	0.141749	0.512997	0.273982	3.90973	4.42217	2.31686
Apg1773	3.12575	1.83406	0.00749258	0.0183578	0.403146	0	0.259742	2.19948	2.59321	3.95361
Apg5929	3.12469	6.37196	1.42163e-34	5.02309e-33	19.723	13.6828	14.6966	117.842	203.351	102.334
Apg9044	3.11488	1.99656	0.00333384	0.00897068	0.298727	0.297448	0.339107	3.68212	5.77376	1.30204
Apg9499	3.10439	4.31243	1.13938e-17	1.80777e-16	3.88939	2.92098	3.5193	23.3348	39.79	29.0933
Apg5889	3.09928	9.8824	2.44399e-31	7.88087e-30	228.582	107.78	250.812	2229.85	1581.63	1227.47
Apg1477	3.08485	4.64301	7.85444e-16	1.09457e-14	4.80307	4.55463	4.29544	21.9458	53.721	43.3068
Apg3855	3.08059	4.87985	3.89427e-16	5.55911e-15	5.20882	5.65092	5.61078	24.537	51.462	66.4425
Apg3268	3.07274	4.64256	6.50645e-15	8.3652e-14	4.45457	4.95581	4.30504	50.9467	46.6099	19.8041
Apg4277	3.07164	5.30079	9.59685e-44	4.32684e-42	6.83363	7.12973	8.68666	59.7869	71.5188	62.0659
Apg10658	3.06401	7.70315	5.45792e-82	5.7854e-80	44.6651	47.5453	38.0195	300.009	381.046	409.961
Apg9353	3.06165	7.35455	1.1389e-09	8.84492e-09	36.7775	30.5636	33.7658	591.856	123.213	131.646
Apg1265	3.05852	4.43627	5.07979e-06	2.36188e-05	4.3851	3.17398	4.30854	3.92091	64.0999	33.9017
Apg714	3.05588	5.40804	1.92341e-35	7.02009e-34	8.08031	6.49845	10.1344	56.8853	87.3195	65.0847
Apg3378	3.05335	8.24441	1.16237e-96	1.58655e-94	64.0311	70.296	57.8436	447.919	569.941	578.921
Apg2081	3.04351	4.6947	5.31049e-20	9.69116e-19	4.95905	4.60181	4.9857	38.0231	54.9639	29.5717
Apg7768	3.02889	3.52319	8.78842e-10	6.92783e-09	3.01448	0.606086	1.9422	20.3295	18.4209	9.60788
Apg9937	3.02884	3.78453	7.19751e-12	7.25137e-11	2.16304	2.60938	2.3227	19.0128	17.8557	23.5696
Apg298	3.02481	12.2305	4.37599e-129	8.38507e-127	924.562	1190.79	1035.94	8593.13	9076.12	7977.08
Apg2654	3.02183	4.47517	9.02754e-21	1.70039e-19	4.68022	3.88672	3.86759	39.0415	31.8721	32.4947
Apg4887	3.01887	5.98294	3.36332e-13	3.80388e-12	12.3571	11.2367	15.1993	72.6955	193.702	50.9987
Apg9601	3.01151	3.669	6.63561e-11	5.99431e-10	1.96812	2.13681	2.37756	12.3781	20.8569	21.9711
Apg1046	3.0071	10.0339	7.26627e-25	1.80102e-23	312.332	166.742	212.656	1018.68	2018.32	2529.95
Apg10090	3.00688	3.39785	7.9947e-09	5.64158e-08	1.74146	1.81246	1.584	12.8543	14.4305	16.6095
Apg5592	2.99867	5.44905	5.16414e-23	1.15113e-21	8.94198	8.23707	9.2829	77.0789	94.4191	42.4327
Apg2121	2.9927	5.06473	6.17427e-36	2.30414e-34	7.30934	6.36252	6.26063	54.5784	51.5524	55.2091
Apg3161	2.98814	2.75572	1.91813e-05	8.06422e-05	0.871921	1.3148	0.63199	9.44797	9.18402	5.84307
Apg5964	2.98782	3.19055	1.65852e-07	9.78999e-07	1.84823	1.69875	0.765509	11.444	13.502	11.652
Apg1576	2.98288	4.1443	6.34343e-12	6.46939e-11	3.55193	3.49138	2.79702	14.1153	35.5406	30.963
Apg3881	2.97661	5.7999	3.76341e-10	3.12489e-09	11.5423	11.0112	12.0011	177.77	62.3146	33.9843
Apg5456	2.97509	3.80029	8.08796e-12	8.11565e-11	2.36942	3.13858	1.97559	22.559	23.9375	14.1242
Apg9714	2.96604	4.20225	3.29095e-16	4.73175e-15	4.07658	2.60846	3.64258	27.6884	27.4472	28.52
Apg9551	2.9629	4.9174	3.41787e-27	9.22917e-26	4.9909	7.92979	5.41158	57.4103	37.5846	48.8656
Apg8840	2.95891	6.35625	6.74182e-62	4.50842e-60	22.2278	11.5227	18.8072	117.861	152.883	143.66
Apg7238	2.94201	7.84873	2.16752e-21	4.24307e-20	57.0796	47.1222	51.5076	200.373	387.707	612.151
Apg1944	2.93865	4.39152	3.21094e-18	5.24489e-17	3.95254	4.26862	4.07451	24.0971	39.8799	33.0031
Apg3573	2.93365	4.34038	1.50391e-14	1.88018e-13	5.12489	2.82005	3.82326	19.9483	42.508	30.8609
Apg4868	2.93024	5.79601	4.04065e-53	2.28756e-51	13.7728	10.0509	11.8315	94.7772	80.5534	99.8839
Apg1061	2.92105	6.86628	2.79325e-70	2.2813e-68	27.0296	25.4195	25.7711	186.911	196.23	212.132
Apg7134	2.91661	2.93596	3.93838e-06	1.85805e-05	1.87463	0.452292	1.14741	10.7958	9.46585	8.64062
Apg4273	2.91172	7.20252	1.17046e-61	7.77499e-60	39.5755	26.1324	34.0869	237.129	293.957	224.697
Apg5088	2.90881	8.2909	3.54308e-22	7.43225e-21	89.7071	55.9901	71.2271	279.2	579.246	775.357
Apg8083	2.9056	5.47566	5.07626e-37	1.96046e-35	12.2171	7.5788	8.73868	59.1254	73.238	85.5294
Apg3274	2.90363	6.09579	2.78073e-50	1.48963e-48	18.4141	13.7787	13.0259	95.2849	136.916	109.623
Apg3608	2.88774	2.02103	0.0039144	0.0103292	0.866881	0	0.279261	3.41577	4.46091	3.11718
Apg5800	2.88127	5.54821	2.66938e-45	1.27874e-43	9.92346	8.76434	11.9734	84.6338	72.9771	70.8005
Apg9222	2.88033	5.96803	6.19635e-62	4.17165e-60	15.0929	11.9937	14.6634	100.243	101.976	108.622
Apg6940	2.87847	4.07636	3.46207e-06	1.65846e-05	2.9406	3.96125	3.17344	4.76842	30.0278	41.623
Apg690	2.87799	6.26161	2.73784e-20	5.06119e-19	19.7244	14.8142	17.4344	64.7253	177.416	143.451
Apg3549	2.87621	2.81563	1.54121e-05	6.58417e-05	1.16709	0.703956	1.31589	8.71092	8.11714	9.01332
Apg8818	2.86899	3.20427	2.62771e-07	1.50215e-06	1.23602	1.49107	1.99088	11.4889	14.8411	10.3706
Apg3318	2.86403	2.60062	0.000104311	0.00038282	0.799606	1.28614	0.515176	6.19364	7.4865	7.31887
Apg2669	2.86279	1.77879	0.0151362	0.0340676	0	0.607919	0.194807	3.48251	2.72287	1.58145
Apg1934	2.85928	6.71773	1.85054e-42	8.08717e-41	29.6128	19.0116	24.2379	131.976	218.196	183.137
Apg1312	2.85822	7.5065	5.42609e-75	5.00607e-73	48.2048	41.2173	38.9745	280.821	320.882	332.531
Apg5798	2.85169	6.74772	9.99632e-58	6.14836e-56	32.4184	19.5729	22.7031	193.102	158.119	192.413
Apg8843	2.84827	5.00558	3.33873e-15	4.39459e-14	7.33096	5.7835	7.64717	78.2994	41.4971	31.7703
Apg713	2.831	6.42236	1.78942e-49	9.48392e-48	19.3712	20.8557	19.9287	113.735	171.832	144.725
Apg2883	2.82887	3.52884	3.711e-09	2.7451e-08	2.12222	2.56014	1.8231	12.6505	18.2014	17.5749
Apg436	2.82526	5.34625	8.28759e-32	2.69861e-30	9.19893	8.07064	10.0575	51.3703	76.9228	68.5254
Apg265	2.82446	6.34265	7.34712e-61	4.78475e-59	21.3928	14.633	20.6747	119.054	138.388	148.661
Apg2328	2.81855	4.80863	1.4209e-24	3.44473e-23	8.36233	3.843	5.97981	52.8091	42.3817	35.8674
Apg774	2.81598	6.42091	3.47859e-32	1.15536e-30	21.5947	19.4981	19.5468	94.5259	148.45	187.134
Apg2297	2.81302	5.73148	7.28499e-37	2.79183e-35	12.7372	11.8959	12.0449	97.6992	96.9298	64.9411
Apg1138	2.80806	5.77082	7.83534e-21	1.47862e-19	11.5692	15.6795	10.9047	50.0016	108.043	110.796
Apg9734	2.8036	4.98989	2.57608e-23	5.86029e-22	7.10292	7.01396	7.12517	35.4818	55.6364	60.0172
Apg9616	2.80294	4.74952	1.27985e-16	1.90905e-15	6.65263	4.96051	6.04611	28.9775	37.6914	59.74
Apg10156	2.80158	2.51526	0.000237723	0.000807593	1.06686	0.674148	0.687367	7.34502	6.71545	4.9822
Apg9555	2.79599	2.17469	0.00206607	0.00586838	1.0272	0.206526	0.330905	4.67013	3.13849	5.37258
Apg9459	2.78994	1.95678	0.00692085	0.0170903	0.296775	0.477353	0.382418	3.5981	4.19976	2.199
Apg9516	2.78739	5.7791	1.21183e-29	3.63695e-28	14.6475	9.77205	13.995	105.643	101.821	60.5873
Apg1920	2.78409	1.89857	0.00947421	0.0226273	0.348444	0.336277	0.359198	3.71759	3.27236	2.23254
Apg4687	2.78263	2.07302	0.00391435	0.0103292	0.212624	0.398997	0.776281	3.3512	4.83248	3.47529
Apg7317	2.78108	4.28064	7.62721e-13	8.38825e-12	3.11627	3.83763	5.49001	26.0929	41.8442	19.6736
Apg7299	2.77964	9.97349	3.71439e-21	7.18644e-20	318.796	115.557	327.433	1477.84	1804.3	1955.47
Apg10202	2.77692	3.35002	6.53382e-08	4.0699e-07	2.75433	1.44661	1.48485	14.6863	10.9918	15.6556
Apg4000	2.77637	10.1625	1.01414e-96	1.40346e-94	271.072	284.341	315.961	1793.69	2175.1	2003.64
Apg4568	2.77469	3.01191	3.53312e-06	1.68581e-05	1.87463	1.07689	1.2078	9.25353	11.5416	9.98005
Apg10730	2.75872	3.63272	4.11461e-09	3.01455e-08	3.18334	1.4223	2.73465	10.9352	16.6087	25.2062
Apg9534	2.74491	5.55584	1.864e-24	4.48621e-23	10.2752	11.3546	12.078	49.5451	84.3584	94.6138
Apg5758	2.74034	4.42787	5.42691e-15	7.05003e-14	6.39611	3.63841	4.22145	24.0835	44.7884	29.3061
Apg8296	2.73816	5.85777	3.73262e-30	1.15862e-28	16.1353	9.90937	15.8772	106.669	110.922	65.2897
Apg266	2.73545	3.96585	2.68232e-12	2.83121e-11	3.40029	3.38229	3.17084	24.0841	21.1238	22.9913
Apg2057	2.73114	1.77774	0.0174502	0.0384336	0.205252	0.220093	0.440804	3.11058	3.21264	1.38665
Apg5001	2.73081	5.79235	7.07586e-11	6.38622e-10	21.4718	6.84319	12.0352	38.2426	87.9152	145.858
Apg3321	2.72853	6.67825	1.73331e-07	1.01712e-06	25.0323	25.3895	26.8201	35.2605	312.908	166.016
Apg3878	2.72535	5.90997	4.95914e-12	5.09411e-11	14.0111	15.1286	14.7945	175.926	57.9137	58.0155
Apg6607	2.72156	2.18069	0.00237471	0.00665027	0.740961	0.436997	0.509218	3.6233	5.36988	4.23073
Apg10393	2.71666	5.03733	6.29896e-06	2.87113e-05	10.347	5.28653	7.60759	16.5294	117.53	21.329
Apg2981	2.71643	7.78824	4.72122e-74	4.23804e-72	61.1109	51.0213	58.6842	384.963	394.657	346.359
Apg6565	2.71481	1.80767	0.0155227	0.0348118	0.646425	0.103975	0.166593	3.21327	2.49484	2.36672
Apg7983	2.7112	2.67041	9.73412e-05	0.000359092	1.19657	0.733199	1.13805	8.18622	9.60274	4.28408
Apg2035	2.7055	4.31938	9.04418e-12	9.02064e-11	6.12625	4.3357	2.99977	19.5342	26.2448	44.6991
Apg5323	2.7054	4.85301	6.16296e-16	8.64898e-15	6.98509	7.05806	6.34673	30.2919	64.9771	39.8912
Apg9992	2.69806	8.3768	1.68368e-39	7.04882e-38	92.2621	77.4948	91.8618	773.075	464.922	462.3
Apg4996	2.69043	6.40307	1.16707e-23	2.69181e-22	25.8007	16.915	21.631	171.291	81.6778	165.523
Apg9554	2.68992	3.50288	1.64257e-08	1.1111e-07	1.99961	2.71375	2.25456	17.5763	10.4506	18.6294
Apg3966	2.68691	8.31855	8.26669e-67	6.53725e-65	83.3443	79.1882	90.4466	603.074	576.194	452.073
Apg7549	2.68502	1.95514	0.00822009	0.0199234	0.61801	0.497024	0.132726	2.24782	4.90287	2.82835
Apg8930	2.67874	4.43114	2.4601e-17	3.8122e-16	4.72427	4.68864	5.50473	26.384	37.436	34.1071
Apg3128	2.67107	3.84591	6.21376e-11	5.65423e-10	4.08186	1.27663	3.89614	19.887	23.0957	18.7302
Apg7599	2.66856	6.41076	4.73203e-36	1.77924e-34	21.1915	24.5811	20.2176	101.041	170.915	149.206
Apg6079	2.664	3.96832	5.76186e-12	5.88229e-11	5.20731	1.95435	3.13134	18.3086	19.2041	30.8675
Apg3640	2.66276	3.59206	9.65442e-05	0.000357077	2.17799	2.50231	3.00698	2.35767	33.7235	14.6464
Apg7799	2.66113	8.04083	8.32668e-20	1.49221e-18	99.8803	42.1536	69.1346	288.918	443.46	608.643
Apg2621	2.6604	2.59832	0.00019816	0.000683206	0.685841	1.10315	1.17834	6.37492	6.76447	7.47329
Apg2077	2.65447	5.26689	1.49436e-28	4.27868e-27	10.1871	7.93939	10.4541	48.289	64.1764	70.6877
Apg445	2.64939	9.06291	7.60229e-25	1.87035e-23	142.068	125.885	168.182	1235.48	970.469	532.744
Apg7772	2.64126	4.1806	5.35527e-14	6.44443e-13	5.22527	3.24922	3.9913	21.2585	29.0025	30.2531
Apg4067	2.63767	7.57925	2.94953e-29	8.72079e-28	60.9255	47.3536	46.4455	212.971	330.894	422.338
Apg8297	2.63691	1.81359	0.0167912	0.037229	0.324611	0.261063	0.418287	1.77101	3.23645	3.18343
Apg498	2.63401	3.28446	4.08133e-07	2.26176e-06	1.63226	1.90941	2.39011	16.5512	11.5175	10.3159
Apg10421	2.63258	8.04814	1.51759e-61	1.00141e-59	86.5959	64.1963	65.1434	409.837	494.472	438.535
Apg10091	2.63095	3.97477	9.37274e-11	8.33839e-10	5.04103	2.53385	3.04488	20.2451	32.2233	15.655
Apg2956	2.62545	2.93678	1.41519e-05	6.09905e-05	1.53316	1.79347	0.987794	6.08332	8.06882	14.4887
Apg432	2.62269	6.52382	8.3399e-28	2.31473e-26	26.5397	21.1747	25.6488	101.765	200.793	152.445
Apg7136	2.62132	6.90771	4.91939e-42	2.11279e-40	32.9754	38.5084	25.6112	164.299	214.436	219.43
Apg3255	2.6137	3.24019	7.13318e-07	3.82329e-06	1.77238	1.97364	2.02032	7.93413	16.3117	13.103
Apg2637	2.59698	10.0324	4.38664e-33	1.49687e-31	380.921	186.427	318.504	1613.57	1747.24	2004.98
Apg3319	2.59613	2.03115	0.00692008	0.0170903	0.408639	0.575121	0.526562	4.45889	3.48281	2.87203
Apg6846	2.59471	1.82127	0.0180713	0.0395047	0.272475	0.482094	0.315995	3.6999	2.76923	1.63891
Apg536	2.59317	7.85289	3.19378e-66	2.48615e-64	68.364	54.5812	69.5886	391.794	396.091	377.588
Apg8088	2.59074	2.17112	0.00333536	0.00897234	0.299143	0.721742	0.835183	3.32457	5.00296	4.62867
Apg5648	2.58833	3.94997	2.15476e-11	2.0744e-10	3.64512	3.82893	3.30708	18.4439	24.9781	23.3451
Apg9559	2.58761	5.56222	6.54682e-31	2.08411e-29	12.0102	12.4307	12.7845	85.9105	58.3103	81.048
Apg10419	2.58617	5.87776	5.48812e-45	2.61644e-43	15.8027	14.9518	16.1706	88.6579	105.636	89.6425
Apg678	2.58147	2.95855	1.52974e-05	6.55301e-05	1.90831	1.44445	1.15718	9.86694	10.0366	8.88024
Apg9709	2.57884	6.28953	9.2451e-32	3.00059e-30	22.3668	20.5764	20.7348	88.961	151.325	142.761
Apg6741	2.5787	5.87481	3.54924e-34	1.24087e-32	17.3225	12.7863	16.8175	72.7871	103.183	107.824
Apg6078	2.57099	3.3122	3.79871e-07	2.1181e-06	2.61428	1.43585	2.21841	10.9388	9.96664	18.6761
Apg3627	2.56248	5.8099	6.46633e-36	2.40412e-34	18.0497	12.6825	14.4447	72.2535	98.219	99.7473
Apg587	2.55452	4.42114	3.19701e-16	4.60998e-15	7.85774	3.06945	4.918	33.0712	32.9259	29.7965
Apg10168	2.55097	2.39532	0.00105422	0.00318504	1.29285	0.74268	0.475981	3.6947	7.95974	4.95078
Apg1619	2.54424	3.38774	7.8839e-07	4.19184e-06	2.5475	1.95971	2.35495	6.71432	14.8904	20.7468
Apg1023	2.54215	3.6787	1.62078e-08	1.09786e-07	3.48616	1.90439	3.39032	10.2874	18.278	25.2435
Apg5324	2.54142	3.24881	1.01027e-06	5.29528e-06	2.21731	1.94534	1.9156	9.68383	17.3421	10.2135
Apg5726	2.53887	4.8815	6.06814e-23	1.34362e-21	8.097	6.60625	8.24103	36.7062	45.6295	53.8199
Apg1129	2.53836	7.92511	7.24444e-52	4.0102e-50	79.792	62.0452	67.6679	339.9	437.349	443.423
Apg5765	2.53663	4.4554	1.7371e-16	2.55287e-15	5.25107	5.91231	5.48078	25.4655	38.1005	35.0177
Apg4310	2.53634	1.83559	0.018529	0.0403724	0.336559	0.324806	0.477049	4.28445	2.03499	1.89234
Apg994	2.53361	3.49919	5.63142e-08	3.53569e-07	2.31615	2.67766	2.6581	15.6639	16.7142	13.4866
Apg8898	2.53187	4.2971	3.48896e-05	0.000140688	4.669	5.27052	4.94719	3.85336	52.1053	31.9599
Apg5132	2.52895	5.62814	9.31787e-39	3.80505e-37	14.0687	13.6118	12.7912	70.7814	79.5625	85.3499
Apg6921	2.52656	5.6912	8.84547e-06	3.94346e-05	14.0757	14.0987	14.5926	11.0925	137.787	99.4718
Apg3777	2.51938	2.64907	0.000233729	0.000794839	0.678941	1.21339	1.55532	7.95708	7.42429	5.91849
Apg5289	2.51494	2.4743	0.00074197	0.00232046	1.0519	0.604264	1.16181	8.19847	5.55798	3.97897
Apg5213	2.51465	9.21812	0.000110807	0.000404723	167.831	199.911	160.248	72.3	1808.67	1137.9
Apg9776	2.51211	3.77702	9.8736e-10	7.73432e-09	3.63685	3.29713	2.85442	14.3102	25.2652	18.2006
Apg2397	2.51158	4.77335	5.57556e-21	1.06228e-19	6.7447	8.29601	6.64611	47.0193	41.8535	35.5365
Apg3094	2.50958	4.45742	2.20563e-14	2.73005e-13	7.8663	3.94369	5.00234	41.059	22.2768	34.5311
Apg6176	2.50724	2.56909	0.000415947	0.00135885	1.11585	1.25637	0.814787	5.77218	7.27332	6.71173
Apg10167	2.50702	5.09237	4.13251e-22	8.6143e-21	10.9244	7.73149	8.78402	39.0455	60.8823	58.9669
Apg818	2.50651	5.65957	0.00011739	0.0004258	12.227	12.1182	17.0629	190.958	32.667	13.1352
Apg3885	2.50625	7.90265	1.60834e-23	3.69252e-22	95.3092	44.9307	69.7775	298.389	383.66	516.217
Apg718	2.50505	9.83861	2.478e-46	1.22232e-44	272.152	208.232	336.906	1721.44	1490.56	1431.81
Apg6559	2.50383	3.35601	4.08133e-07	2.26176e-06	1.46456	2.66978	2.76788	13.6131	13.6913	13.2776
Apg7696	2.50091	5.33187	3.62885e-22	7.59619e-21	12.0347	7.07288	13.7183	81.6524	54.7839	51.7484
Apg576	2.50018	5.29162	3.8558e-09	2.84657e-08	14.0033	9.08217	8.7311	109.806	32.2526	39.5742
Apg7135	2.49613	4.61242	2.54737e-18	4.17467e-17	6.7695	5.54895	6.87776	35.6703	37.0963	37.6197
Apg4526	2.49225	10.4017	3.77626e-44	1.75008e-42	461.715	429.817	328.455	1847.91	2368.81	2649.27
Apg766	2.4898	5.02109	9.45763e-20	1.68881e-18	10.0507	6.35752	9.82249	62.0227	51.5025	35.735
Apg5030	2.48736	4.99727	1.51704e-22	3.28603e-21	8.08664	10.0509	7.89413	37.7314	54.2234	55.7537
Apg4850	2.4872	4.70093	2.01107e-18	3.31759e-17	6.75068	5.73186	8.19754	49.244	34.8192	33.3067
Apg10010	2.48202	3.03759	1.30771e-05	5.67758e-05	1.41864	2.11885	1.69745	13.5139	8.34311	8.61247
Apg2688	2.4808	3.43025	1.78812e-07	1.04743e-06	3.34093	1.89077	2.15252	13.0517	15.2819	14.8854
Apg3677	2.47572	4.28944	6.49541e-13	7.20715e-12	5.27939	4.9655	4.90039	20.4498	27.8581	38.2019
Apg7318	2.46797	4.31139	2.95395e-14	3.63372e-13	5.57583	3.65957	6.15257	24.6705	32.9803	29.9596
Apg2982	2.46489	4.38247	5.47969e-15	7.10933e-14	6.15457	5.6063	4.65318	25.964	38.5788	27.8793
Apg5100	2.46454	3.63044	1.65607e-08	1.11848e-07	2.9033	2.89853	3.12835	18.7832	21.6375	10.2108
Apg3127	2.45503	2.98849	2.2315e-05	9.29542e-05	1.29285	1.76758	1.99912	8.85607	12.3079	8.11445
Apg3721	2.45085	4.84618	7.82542e-21	1.47862e-19	9.41933	8.16948	6.06876	36.723	53.4609	41.0553
Apg3046	2.44925	2.53594	0.000620107	0.00196213	0.89743	1.2029	1.09216	5.44021	6.28576	7.30157
Apg6301	2.44723	4.1061	4.77496e-11	4.39314e-10	4.9789	3.94352	4.37434	16.5544	33.3365	24.8083
Apg9210	2.44711	4.49127	3.29095e-16	4.73175e-15	7.1594	4.92445	5.88728	28.6098	37.4477	34.3051
Apg2044	2.4381	5.5287	4.68138e-21	9.00487e-20	13.476	14.5935	11.7771	48.4486	88.4855	80.7775
Apg6882	2.43528	4.76011	6.05219e-20	1.10044e-18	6.55546	7.86193	8.00262	40.018	43.2031	39.4003
Apg10063	2.42197	4.05714	2.15476e-11	2.0744e-10	4.69484	3.56303	4.72896	29.6626	19.5231	21.8753
Apg7010	2.41976	3.37047	5.96923e-07	3.23775e-06	3.4961	1.84213	1.9418	14.8353	11.8645	14.0296
Apg3474	2.41904	3.09066	1.03468e-05	4.54967e-05	1.36337	1.91881	2.41561	9.50443	11.1814	11.3648
Apg719	2.41862	9.80125	2.80208e-34	9.83097e-33	258.608	210.628	368.586	1691.41	1451.71	1340.05
Apg2255	2.41577	3.16694	4.86245e-06	2.26611e-05	2.36413	1.6088	2.10902	8.69065	11.1908	14.5251
Apg8388	2.41422	6.9324	7.23739e-39	2.97989e-37	36.3858	34.2696	40.7355	204.468	220.878	170.321
Apg6662	2.40763	4.83301	5.86789e-21	1.11579e-19	8.36267	7.28599	8.35135	40.5555	46.5302	42.1905
Apg7133	2.40059	3.37051	6.809e-07	3.66531e-06	3.02208	2.05069	2.31217	13.0528	14.0935	13.5837
Apg4296	2.38968	4.28465	3.62193e-10	3.01495e-09	5.38885	6.1781	4.4323	16.4031	28.9844	40.2543
Apg102	2.389	3.10376	1.086e-05	4.75853e-05	2.52413	1.48536	1.82459	11.5319	10.2566	10.4248
Apg2850	2.38185	2.41861	0.00153233	0.00446697	1.01121	1.00092	0.902093	5.65842	6.55457	4.42444
Apg9361	2.37783	3.32898	1.3254e-06	6.80038e-06	2.3949	2.19172	2.66036	15.2688	14.4488	9.28664
Apg10200	2.37488	2.42491	0.00146608	0.00429018	1.32717	0.800517	0.801639	4.52548	6.0292	6.29079
Apg10173	2.37353	3.49122	3.41201e-05	0.000138032	2.31696	3.10563	3.03082	4.04337	23.3942	18.04
Apg9095	2.36634	3.01154	2.7711e-05	0.000113955	2.06145	1.55427	1.82623	10.5439	9.61357	9.43433
Apg2990	2.36244	5.29379	2.07406e-27	5.67746e-26	12.2976	7.71912	14.6869	62.7292	65.2119	53.0775
Apg1925	2.36083	2.52832	0.000887557	0.0027273	1.00821	1.16557	1.17735	6.7229	6.28253	5.60284
Apg1398	2.35223	2.688	0.000327684	0.00109199	1.53778	0.765598	1.65129	7.32445	7.11257	7.42075
Apg8911	2.34993	6.31953	7.63639e-25	1.87411e-23	35.234	17.7102	21.3184	93.6502	143.539	145.376
Apg10752	2.34958	3.32819	1.44314e-06	7.35635e-06	2.20978	2.25109	2.89493	6.87644	14.6407	17.9629
Apg4319	2.34757	4.29075	4.3458e-13	4.87082e-12	5.70822	5.42542	5.26585	25.0873	32.3783	27.6507
Apg8780	2.34735	10.0924	2.79167e-55	1.63625e-53	397.502	352.107	320.782	1792.09	1672.62	1984.45
Apg6620	2.3459	4.47959	2.1314e-11	2.06194e-10	7.64146	5.61496	5.73795	21.8615	47.2081	29.5443
Apg420	2.34358	2.88457	8.16663e-05	0.000307413	1.80253	1.03547	2.02406	10.5523	7.32117	8.35038
Apg10564	2.33936	4.29746	4.7187e-12	4.85213e-11	6.91709	5.32108	4.32742	37.9812	25.8579	20.9732
Apg6880	2.33878	4.92305	1.28977e-21	2.5754e-20	10.3536	8.57904	7.88356	48.499	46.2155	42.3583
Apg930	2.32883	2.69318	0.000344691	0.00114179	1.396	1.2831	1.39197	6.30661	7.99618	7.67099
Apg7278	2.32771	3.30605	2.25255e-06	1.11221e-05	2.64308	2.28311	2.39668	14.5388	9.13038	14.5282
Apg9557	2.32748	3.29749	2.5847e-06	1.26584e-05	2.45279	2.81802	2.03182	12.1074	10.5934	15.3489
Apg5926	2.31931	4.64934	8.15466e-16	1.13482e-14	7.20155	8.77715	6.17056	36.3198	46.4666	28.5412
Apg2399	2.31165	7.3652	7.26849e-20	1.31679e-18	71.4529	45.304	44.3194	183.101	350.072	269.555
Apg1394	2.3114	3.08364	0.00017175	0.000601518	2.45109	1.6062	1.98863	4.78773	7.64964	19.4675
Apg6437	2.31098	2.8785	9.70109e-05	0.000358006	2.10693	1.04275	1.77516	7.20483	8.72236	10.2783
Apg3147	2.3024	3.04657	3.13542e-05	0.000127516	1.69371	1.85746	2.33128	14.0008	10.1023	5.98968
Apg6845	2.29803	4.69771	1.46752e-16	2.17595e-15	8.95573	6.71419	7.43263	37.2665	47.7454	30.2684
Apg3769	2.28901	2.08402	0.00998641	0.023669	0.355943	0.763362	0.917318	3.3085	4.19755	3.80097
Apg6254	2.28815	5.72767	1.28456e-15	1.75333e-14	17.2663	19.4406	13.8035	52.2914	78.7876	117.079
Apg9280	2.28386	7.44695	2.46857e-29	7.3205e-28	77.3555	42.8031	53.0322	243.085	303.123	301.334
Apg3767	2.27918	4.84234	2.8978e-10	2.4325e-09	9.93932	9.10655	7.17386	38.4393	23.9145	66.5454
Apg1621	2.27671	2.42511	0.0018375	0.00528241	1.20944	0.324224	1.55845	2.81045	6.22369	7.77544
Apg3514	2.27541	4.08274	0.00016002	0.000564602	4.22605	4.53163	5.58521	50.5796	11.0129	8.85564
Apg7501	2.27303	3.26133	4.86245e-06	2.26611e-05	2.53183	1.90621	2.81126	10.4823	11.1921	15.0737
Apg2143	2.2728	8.88229	7.74104e-16	1.08179e-14	178.93	148.892	152.6	420.389	820.969	1082.77
Apg4375	2.2674	4.1544	2.32124e-11	2.22393e-10	5.38687	4.62112	5.41429	23.4246	26.7503	25.7333
Apg3635	2.26007	3.54886	2.62766e-07	1.50215e-06	3.01665	2.62413	3.76819	13.3979	15.9195	17.4284
Apg5504	2.25684	4.35979	4.34577e-13	4.87082e-12	6.20477	6.21105	5.8689	25.0888	30.1036	33.8772
Apg9019	2.24757	5.6222	1.20407e-15	1.65481e-14	15.3645	15.9158	16.4089	59.4268	110.97	57.4868
Apg3029	2.2452	2.42758	0.00221027	0.00623976	0.765156	1.14868	1.31461	3.98899	6.98895	5.70289
Apg8274	2.24428	2.81926	0.000195923	0.000677135	2.74336	0.490289	1.57113	9.97814	6.07822	8.37009
Apg8275	2.24284	2.91674	9.97304e-05	0.00036709	1.20944	1.29689	2.85717	7.82038	10.1135	8.96152
Apg10769	2.24222	2.84332	0.000174023	0.000608283	2.26991	1.19604	1.51291	7.9714	10.3717	6.70381
Apg3191	2.24211	6.12235	4.45037e-19	7.59307e-18	20.4919	24.2931	24.2212	75.6986	150.299	101.788
Apg10575	2.24038	4.28605	2.41317e-12	2.55524e-11	7.0932	4.34635	5.8758	24.1613	29.5485	30.2541
Apg10770	2.24	3.94941	1.38772e-09	1.06962e-08	4.74713	3.66197	4.86866	18.7932	26.111	19.5086
Apg5797	2.23281	11.6692	2.85162e-36	1.07627e-34	1349.73	903.002	1168.87	4892.12	5273.74	5921.63
Apg4734	2.23018	2.87027	0.000165629	0.000580895	1.24975	2.21121	1.77144	9.24271	9.32517	7.02689
Apg5103	2.22951	4.92113	4.84364e-20	8.88803e-19	9.49061	8.61508	10.4737	52.2345	43.3377	39.5024
Apg1161	2.22865	7.04025	5.61145e-25	1.41193e-23	39.459	49.4464	45.6093	168.036	194.621	268.779
Apg2888	2.22585	11.0595	1.81747e-30	5.73078e-29	841.855	653.904	753.829	2779.19	3373.33	4374.06
Apg1203	2.2255	3.34806	2.91474e-06	1.41592e-05	3.15064	2.28046	2.6389	11.0775	14.8619	13.3891
Apg4580	2.22367	6.12249	2.05342e-38	8.28349e-37	25.8791	18.2388	25.2166	111.229	111.702	103.55
Apg6789	2.2236	2.74584	0.00231334	0.00650765	1.74384	1.6362	1.24837	1.35076	15.1431	6.58731
Apg7920	2.2222	1.92656	0.0224589	0.0476542	0.680447	0.656685	0.350723	4.16611	3.10761	1.77948
Apg2811	2.22216	3.97595	9.8733e-10	7.73432e-09	5.5101	3.94973	4.24467	16.8463	24.425	24.5907
Apg2849	2.22002	6.4832	4.02086e-30	1.24422e-28	28.9982	34.393	27.3643	112.042	159.02	152.628
Apg1662	2.21871	4.27754	1.5598e-05	6.65603e-05	5.07419	6.80138	5.81198	8.71524	50.4096	24.5124
Apg1867	2.21405	2.87682	0.000164121	0.000577291	2.26656	1.13927	1.82539	9.15989	7.35046	9.26161
Apg6444	2.21033	4.17252	3.76119e-11	3.50576e-10	4.8227	5.37996	6.01395	18.1069	30.0209	28.6826
Apg8282	2.20987	7.61725	2.12837e-19	3.73363e-18	75.1659	67.3534	62.1072	207.016	315.088	426.634
Apg3748	2.20555	8.47647	3.22721e-43	1.42283e-41	127.177	114.658	133.442	585.956	632.278	514.83
Apg2612	2.20044	5.9619	4.91962e-09	3.55469e-08	20.3764	23.5978	19.1673	36.0683	129.759	125.759
Apg6282	2.20032	2.08104	0.0126725	0.029096	0.656326	0.527839	0.951442	5.07277	4.22176	1.7164
Apg9352	2.2	5.25065	6.09036e-11	5.55717e-10	12.1455	12.0328	12.9286	90.3784	36.5715	44.3065
Apg10737	2.1969	8.09713	2.6151e-26	6.87517e-25	118.63	80.4463	89.7225	359.743	418.785	548.974
Apg6691	2.19671	2.1072	0.010841	0.0254181	1.20944	0.555812	0.445273	3.6658	3.33412	4.51842
Apg4856	2.19664	5.6124	9.6034e-26	2.47256e-24	15.8858	15.0764	17.7386	87.6297	62.7891	73.9714
Apg4116	2.19444	5.572	4.28994e-12	4.44335e-11	17.1182	16.0865	14.0261	112.794	56.6715	47.3217
Apg3156	2.1943	3.50699	7.40228e-07	3.95264e-06	3.87286	2.6508	2.91996	15.3851	13.41	15.8927
Apg4802	2.19108	4.69824	2.69512e-16	3.90323e-15	6.57765	8.78134	9.40815	37.9597	41.8871	34.1454
Apg6039	2.18744	3.63437	2.00893e-07	1.1699e-06	4.34697	3.93297	2.36309	22.4809	11.7089	15.0982
Apg2163	2.18571	3.81817	1.90912e-08	1.27753e-07	4.76097	3.43008	4.15382	25.3134	17.9281	13.9422
Apg5266	2.18475	5.03726	1.84871e-21	3.65487e-20	12.4975	9.25482	10.2045	54.9822	43.7764	47.9731
Apg340	2.18196	1.96381	0.0205736	0.0442303	0.389968	0.582446	0.861434	3.14072	3.36847	3.0595
Apg8165	2.1808	2.81912	0.000279381	0.000939823	2.36882	1.37954	1.31569	9.16051	9.35249	5.71422
Apg9825	2.17964	3.39227	2.89916e-06	1.40982e-05	3.5618	2.41222	2.65717	14.6595	15.4348	10.2952
Apg836	2.17886	3.38893	2.89916e-06	1.40982e-05	3.55193	2.38048	2.66988	12.6798	14.2162	13.5463
Apg10652	2.17656	5.32287	1.42527e-17	2.23996e-16	14.704	11.4597	13.5756	44.1082	77.2908	60.4882
Apg6133	2.1765	3.61967	2.51745e-06	1.23749e-05	3.08159	4.7501	2.81269	7.78355	23.4561	18.1325
Apg6467	2.17579	3.32109	5.27661e-06	2.43973e-05	2.64754	2.40398	3.08141	9.52608	13.2395	15.5785
Apg5561	2.17503	3.66389	1.45383e-07	8.65349e-07	3.83588	3.18445	3.90642	15.6771	18.5453	16.5843
Apg5790	2.17231	7.31528	7.002e-37	2.69374e-35	56.8178	59.0164	52.9023	237.861	273.763	249.898
Apg2221	2.17017	6.04087	2.33007e-36	8.82767e-35	24.8833	23.8417	19.0137	104.898	102.766	98.0935
Apg5300	2.16926	4.11913	1.82811e-10	1.56893e-09	5.87073	3.86299	6.10349	23.2133	22.572	27.3039
Apg883	2.16691	2.65939	0.000775736	0.00241469	2.12222	0.663741	1.51925	8.21924	6.29464	6.24373
Apg9185	2.16311	6.17964	7.44231e-25	1.84008e-23	28.4828	20.4914	25.9038	142.476	99.7701	94.8193
Apg9089	2.16257	6.02363	1.7885e-21	3.54287e-20	23.5909	22.3605	21.2383	73.036	101.345	128.415
Apg2496	2.1576	2.11046	0.0119988	0.0277072	0.634491	0.695834	0.966242	3.32178	4.93467	3.24318
Apg6547	2.15385	5.32974	2.92118e-24	6.93016e-23	13.9623	12.1979	14.3384	60.6223	66.7429	54.3536
Apg4265	2.1503	5.69844	6.45866e-25	1.61288e-23	17.3424	19.327	16.7603	64.0288	91.8989	82.5539
Apg712	2.15029	2.29271	0.00569003	0.0143501	0.771453	1.48903	0.695853	3.27358	5.55778	5.4472
Apg7854	2.14848	4.50917	9.61193e-14	1.13341e-12	7.91422	5.91483	7.98334	31.0632	37.795	29.5299
Apg9088	2.14812	6.31911	2.8198e-33	9.68846e-32	35.5494	25.1886	22.9041	127.706	132.642	112.398
Apg309	2.14473	6.35034	7.00533e-19	1.18307e-17	28.0329	29.9672	28.0953	92.3106	113.906	176.112
Apg8923	2.14203	5.22414	1.9719e-24	4.72308e-23	12.9202	11.5561	13.2255	54.5691	58.2143	55.222
Apg2437	2.14162	4.55692	4.42327e-14	5.34872e-13	6.89302	9.71759	6.37427	38.1476	30.985	32.5536
Apg6056	2.13982	3.40443	3.37155e-06	1.61744e-05	3.34374	2.91801	2.70438	14.6201	13.4084	12.6516
Apg6986	2.13593	2.49156	0.00222361	0.00626763	1.13495	1.16457	1.41204	5.8362	5.46278	6.24324
Apg1264	2.13452	3.27165	1.16483e-05	5.07935e-05	3.68231	1.95186	2.31855	14.4079	11.4663	10.3412
Apg89	2.13146	9.83523	2.50433e-44	1.17151e-42	325.032	328.859	358.841	1348.03	1469.33	1621.75
Apg2690	2.12841	3.03764	8.06288e-05	0.00030443	2.57092	1.37841	2.48462	10.1302	7.993	11.4858
Apg8326	2.12612	2.26139	0.00684889	0.0169546	0.489034	0.786595	1.57539	4.05151	7.02533	2.55782
Apg8832	2.12331	7.47303	7.75379e-20	1.39708e-18	82.7679	43.9625	66.8569	220.727	279.429	347.212
Apg7161	2.12119	4.98554	1.0432e-19	1.85946e-18	11.9533	7.97197	11.8714	45.5266	47.521	47.4237
Apg3297	2.11829	5.41371	1.63702e-24	3.94946e-23	16.2397	13.9691	13.784	56.5845	68.0357	68.2747
Apg8808	2.11774	8.20693	8.49731e-16	1.17921e-14	154.257	69.3405	102.67	357.685	473.514	588.858
Apg10581	2.10995	4.19173	1.76277e-10	1.51826e-09	6.06084	6.57467	4.90386	24.1805	30.826	21.6557
Apg8198	2.10974	4.88195	7.44997e-13	8.22173e-12	13.4739	7.5382	8.58672	57.2639	29.1097	42.8967
Apg1307	2.10802	3.54129	1.09684e-06	5.71296e-06	4.42826	3.16565	2.66287	14.3765	15.7614	15.4409
Apg6867	2.10754	5.2439	1.44331e-19	2.56348e-18	15.0264	9.49091	14.3803	68.806	50.5675	49.8874
Apg5029	2.10426	3.20459	2.35007e-05	9.74451e-05	2.3742	2.62544	2.67692	6.77642	12.7265	15.005
Apg8373	2.10116	2.00142	0.0200995	0.0433582	0.884782	0.355785	0.783825	2.94994	4.05504	2.96463
Apg7486	2.10053	10.2268	1.54085e-33	5.33092e-32	420.677	456.267	476.907	1566.29	2216.58	2024.64
Apg9122	2.09827	3.88583	1.59734e-07	9.45124e-07	4.68658	5.15772	3.97303	17.6441	13.0104	29.8342
Apg469	2.09709	2.03969	0.0184672	0.0402994	0.445457	0.776211	0.956675	3.19542	4.10702	3.15506
Apg5739	2.09631	5.6442	1.26078e-25	3.23774e-24	21.0762	18.5068	13.302	67.9232	74.1488	85.6294
Apg4066	2.09557	2.81211	0.00040256	0.00131641	3.09722	0.786595	1.36534	9.48646	5.87192	8.52605
Apg4841	2.09349	4.0156	3.15826e-09	2.35546e-08	4.67744	6.46551	4.28499	19.0507	18.3344	29.5773
Apg2744	2.09106	9.82134	7.77914e-30	2.35597e-28	375.433	333.718	316.967	1148.38	1710.01	1515.46
Apg3569	2.09082	3.81937	4.84972e-08	3.06616e-07	5.22734	3.7691	4.06472	18.2479	20.8703	17.9129
Apg4519	2.0907	4.14518	4.07318e-10	3.36527e-09	5.96578	5.31457	5.73595	23.034	23.2903	27.6027
Apg4909	2.08775	5.29909	2.50229e-20	4.63435e-19	14.8264	13.8111	12.5763	59.0992	68.9885	48.0834
Apg4208	2.08498	3.91757	1.36544e-08	9.34423e-08	4.38963	4.02868	5.78947	18.1573	24.0172	19.5491
Apg3253	2.07802	8.55975	3.42329e-16	4.90787e-15	179.417	119.382	129.074	409.64	821.783	577.883
Apg4338	2.07663	5.49217	5.68455e-18	9.12091e-17	17.1209	13.2463	17.3142	77.7744	48.0942	76.9378
Apg1620	2.07656	8.51323	1.94178e-08	1.29677e-07	140.597	144.05	130.594	228.7	570.89	953.399
Apg1146	2.07458	3.90617	1.65607e-08	1.11848e-07	5.71696	3.95622	4.45431	13.5401	25.6562	22.1655
Apg6873	2.07195	5.67078	1.83686e-16	2.6955e-15	21.6785	14.308	18.4248	103.494	69.4259	57.2531
Apg4369	2.07148	6.93829	1.08598e-29	3.279e-28	51.2557	40.1401	44.9486	200.428	186.473	188.239
Apg9500	2.06811	3.83767	1.42539e-07	8.48932e-07	4.29403	2.78333	6.31774	27.0405	17.8093	12.361
Apg8745	2.05585	4.95529	3.28786e-18	5.36175e-17	11.8989	10.0208	10.4869	44.5033	44.6233	47.1167
Apg10506	2.05545	5.00895	2.62505e-17	4.05519e-16	12.9335	9.40814	11.329	39.4216	57.7214	44.8444
Apg10620	2.04881	6.97198	7.59175e-26	1.96478e-24	48.4959	55.7171	37.8095	174.165	200.799	212.885
Apg2859	2.04774	6.05921	9.21275e-25	2.25543e-23	26.7104	23.4522	23.3666	82.4446	120.742	102.696
Apg7686	2.0469	7.85188	1.67374e-10	1.44516e-09	91.7127	99.6331	73.9547	174.092	393.537	529.803
Apg2413	2.04591	2.85741	0.000430313	0.00140256	1.97995	1.4907	2.25276	11.4917	6.72019	6.41729
Apg8498	2.04494	8.20831	7.7857e-20	1.4003e-18	100.284	127.783	113.041	319.405	541.457	547.364
Apg173	2.03216	2.81606	0.000543432	0.00173661	2.43854	1.10315	1.96391	7.57599	7.84286	8.46973
Apg3160	2.03154	4.86765	8.7428e-15	1.11827e-13	12.0666	9.14981	9.55136	54.2859	35.9257	36.4023
Apg3125	2.02964	4.02767	5.97051e-09	4.27372e-08	6.12265	4.26012	5.62902	21.602	25.0018	20.1946
Apg3722	2.02906	8.40995	4.1461e-22	8.62459e-21	109.297	163.191	124.147	419.159	630.545	568.539
Apg2031	2.02851	2.49281	0.00324132	0.0087406	1.24975	1.39596	1.342	6.31333	5.40395	5.58338
Apg8819	2.02682	8.30398	5.96495e-25	1.49334e-23	123.095	110.872	133.82	584.29	534.091	381.786
Apg5038	2.02584	3.57104	1.66899e-06	8.44582e-06	4.09959	3.6567	3.31365	14.1429	16.5414	15.5944
Apg1242	2.02579	7.65167	4.2263e-23	9.48443e-22	84.7981	70.5799	76.9415	346.588	364.61	236.348
Apg5729	2.02522	4.29247	4.51582e-06	2.11426e-05	6.29293	6.55264	7.12732	10.7215	44.1005	27.8904
Apg2623	2.02434	4.37644	7.29102e-10	5.83985e-09	7.42501	6.14881	7.62573	40.5538	23.5021	22.9263
Apg3676	2.02283	3.22157	3.56529e-05	0.000143535	3.30022	2.04499	2.78858	9.67497	13.085	11.7079
Apg4201	2.02265	3.84838	7.28139e-08	4.50073e-07	4.56259	4.54685	4.85677	16.3545	24.1806	17.444
Apg1611	2.02076	2.3959	0.00521143	0.0132809	1.34732	1.15829	1.07759	5.7172	5.58841	4.28284
Apg3037	2.01882	5.32095	6.30051e-23	1.3889e-21	15.2022	12.8262	15.443	59.5903	60.532	57.5615
Apg1301	2.0153	3.86517	6.53382e-08	4.0699e-07	4.63924	5.10161	4.51401	17.5625	24.8476	16.2178
Apg4804	2.00825	5.39021	4.19994e-22	8.71838e-21	18.0664	13.1235	14.769	57.4676	60.3545	69.219
Apg7012	2.00735	7.78326	3.11246e-32	1.03721e-30	93.1855	74.9429	89.4712	336.727	372.523	328.776
Apg4993	2.00344	2.91496	0.0003349	0.0011112	2.27082	1.35998	2.55257	7.49789	10.1315	8.49721
Apg6050	2.0034	4.38744	4.43824e-10	3.64873e-09	7.83428	7.29068	6.56179	18.6573	35.3473	34.6101
Apg835	2.00145	3.90753	4.12891e-08	2.62745e-07	5.09482	3.78223	5.89172	19.006	21.1757	20.4128
Apg7441	2.00129	7.45728	5.24641e-22	1.0823e-20	66.4832	61.987	76.7785	320.811	295.095	207.034
Apg5794	1.99878	9.42433	1.817e-19	3.21003e-18	257.623	301.528	260.455	798.855	1027.47	1450.12
Apg8305	1.99762	7.10777	2.56229e-27	6.95659e-26	59.7909	53.7989	47.0407	217.471	229.744	195.325
Apg6642	1.99514	3.99333	1.50596e-08	1.02286e-07	6.10991	5.06269	4.77157	20.0904	24.7718	19.9125
Apg1816	1.99412	9.43695	1.27634e-20	2.3905e-19	342.591	246.966	238.877	829.752	1251.14	1221.99
Apg6773	1.98396	7.12713	2.15644e-26	5.6994e-25	50.0914	62.1367	52.224	192.038	226.522	232.223
Apg9826	1.98327	2.15587	0.0155227	0.0348118	0.998593	0.766597	0.965072	4.7327	3.82482	3.26436
Apg838	1.98301	5.36024	3.39924e-15	4.46834e-14	16.4823	12.7457	16.3958	79.3832	55.8648	46.0644
Apg2424	1.98204	2.22762	0.0117699	0.0272992	1.63658	1.07689	0.287572	4.14876	4.21087	4.57176
Apg6294	1.98072	4.27422	2.95855e-10	2.47514e-09	7.60219	6.25288	6.23382	26.6033	29.2291	24.6254
Apg7282	1.97853	4.06533	6.7468e-09	4.79837e-08	6.83647	4.16699	5.98106	25.3018	24.3945	18.4902
Apg834	1.97387	4.31658	1.17334e-10	1.02734e-09	7.81761	5.13239	7.81217	27.9506	28.8375	26.2856
Apg3028	1.97223	2.25315	0.0108393	0.0254181	0.997144	0.962323	1.15641	3.6268	5.90092	3.78117
Apg5890	1.9694	2.13476	0.0178787	0.0391794	0.792098	1.06172	0.850565	5.1218	5.60461	0.69049
Apg10215	1.96917	3.59579	2.18765e-06	1.08398e-05	3.55193	5.71316	2.54274	10.5266	19.0396	17.5457
Apg5117	1.9643	4.34739	1.05023e-10	9.27701e-10	8.33169	7.07288	6.06386	21.4185	34.7361	29.1526
Apg9910	1.96416	5.10139	1.81727e-11	1.77697e-10	9.46416	14.3445	14.5405	31.1131	65.5603	54.0225
Apg3719	1.96375	2.06444	0.0228908	0.0484386	0.733711	0.826104	0.89817	4.18088	3.72843	2.63832
Apg4930	1.96295	6.26703	2.24937e-18	3.70458e-17	29.5716	31.0022	29.1914	133.679	80.1629	136.855
Apg193	1.96289	7.13467	8.18714e-20	1.46985e-18	64.8438	53.6324	48.5101	165.43	259.355	228.046
Apg10169	1.96196	2.1497	0.0160237	0.0357261	1.41101	0.810559	0.519485	2.93264	5.31607	3.55825
Apg1099	1.95941	8.45571	8.64323e-23	1.88862e-21	163.137	113.048	148.653	444.45	581.143	629.862
Apg1081	1.95924	5.49683	3.04857e-19	5.25536e-18	18.1568	14.7919	18.231	53.1749	76.5974	71.3789
Apg1213	1.95634	2.58194	0.00268385	0.00740771	1.75609	1.76539	1.07486	5.1098	7.11644	6.65911
Apg6556	1.95573	2.26754	0.0105701	0.0249102	2.12724	1.06925	0	5.48051	3.24978	4.69386
Apg8500	1.95202	6.49028	3.17998e-11	3.00334e-10	40.4268	25.4332	40.12	78.6586	137.571	196.526
Apg9829	1.94732	7.04921	4.62802e-14	5.58276e-13	62.625	42.7441	53.0902	132.372	212.281	269.098
Apg6138	1.9452	6.5341	2.29007e-29	6.81142e-28	40.4415	32.5921	36.5869	145.204	135.108	143.659
Apg4837	1.9437	7.76483	3.68433e-10	3.06177e-09	121.518	39.2106	102.162	415.033	344.594	254.813
Apg10641	1.94205	5.95243	6.29198e-28	1.75121e-26	22.6813	23.1551	26.4236	89.3414	91.4364	98.2414
Apg2218	1.93282	6.29341	1.71623e-20	3.20235e-19	37.6132	26.3716	28.8164	93.3966	144.313	119.015
Apg3041	1.93075	6.11061	2.12691e-21	4.17176e-20	26.7804	29.7836	25.142	127.741	96.4672	87.1441
Apg10779	1.93048	5.20233	1.11984e-13	1.31118e-12	17.2522	10.5648	13.9488	37.4243	57.0462	67.2709
Apg10406	1.93026	3.63027	2.01506e-06	1.00541e-05	3.88071	4.32912	4.11338	12.1798	16.3463	19.6836
Apg9564	1.92726	4.03509	1.8961e-08	1.27053e-07	6.89864	4.82445	5.36264	17.1824	23.1521	26.3263
Apg1769	1.92605	4.74805	1.07053e-13	1.25694e-12	10.926	8.48612	10.3664	29.3967	45.2972	40.4137
Apg4853	1.92421	2.42003	0.00651461	0.0161874	0.933074	1.29616	1.6942	7.30175	4.25591	4.15934
Apg4237	1.92321	6.22614	2.07597e-22	4.44839e-21	31.3548	26.2871	31.3028	88.267	125.864	125.463
Apg4123	1.92155	6.21783	2.04003e-13	2.3418e-12	25.668	36.2993	27.0362	71.6805	152.771	113.134
Apg10740	1.9211	2.6497	0.00221059	0.00623976	2.14652	1.38104	1.47518	5.81212	6.44342	7.85894
Apg9130	1.91965	6.40984	1.05994e-18	1.77799e-17	40.3346	31.0319	30.4239	97.2068	161.154	128.779
Apg8212	1.91965	4.94447	3.09646e-15	4.09193e-14	14.5763	9.90994	10.1659	37.9862	40.4041	54.8213
Apg10113	1.91689	5.85282	5.69991e-25	1.43058e-23	25.1859	19.6799	23.1419	82.2371	82.5679	94.0266
Apg4438	1.91527	3.75458	7.40228e-07	3.95264e-06	4.47673	4.30754	4.99603	22.9218	17.0206	12.6482
Apg8905	1.91265	5.16405	2.82265e-19	4.89129e-18	15.8955	11.672	13.4695	51.3212	50.123	54.7858
Apg932	1.91009	2.80372	0.00106277	0.00320416	1.81835	2.15875	1.95257	6.35124	8.35455	8.60482
Apg5514	1.90845	4.57777	2.00347e-11	1.95711e-10	7.29945	11.6075	7.80262	24.9404	41.6175	34.3824
Apg7691	1.9073	2.81841	0.00101124	0.00306355	1.95459	2.00066	2.06071	8.40181	7.77224	7.31887
Apg8973	1.9007	2.79373	0.0011821	0.0035424	1.71337	2.14798	2.04547	6.65954	8.65482	7.70955
Apg3674	1.89859	6.1335	1.12609e-23	2.60333e-22	32.3212	22.7012	29.1539	92.8712	121.554	101.853
Apg6848	1.89832	5.19249	3.71457e-19	6.37502e-18	15.7099	13.9085	12.7585	49.5374	57.8294	51.8731
Apg1737	1.89756	3.26134	6.75193e-05	0.000258954	2.92625	3.57911	2.67091	11.6412	12.7839	10.5623
Apg4618	1.89386	2.77535	0.00134098	0.00396367	1.21817	1.52397	3.05221	8.53325	6.96514	6.9909
Apg8213	1.89215	7.12838	1.83317e-19	3.23286e-18	76.2392	45.8847	50.4126	207.871	192.316	242.993
Apg6965	1.88959	8.02204	1.64363e-19	2.90891e-18	123.6	83.9662	117.66	458.366	433.872	315.143
Apg1479	1.88931	2.40821	0.00749249	0.0183578	1.58643	0.93563	1.39689	5.09697	5.37441	5.11684
Apg8069	1.88918	5.86281	2.43287e-24	5.79931e-23	21.8101	23.9122	24.1178	86.4509	93.8523	79.0372
Apg262	1.88905	3.88517	2.18314e-07	1.2647e-06	5.95784	3.99799	5.52557	20.8416	18.9419	18.7565
Apg8266	1.88565	2.89941	0.000697965	0.00219385	2.58825	1.93287	2.04874	8.49497	9.34705	7.44558
Apg10357	1.88329	4.81806	2.70626e-14	3.33728e-13	11.729	9.99718	10.5279	37.1305	46.557	36.572
Apg5238	1.88236	4.81487	7.47351e-14	8.90742e-13	12.0512	10.5894	9.56177	31.5215	48.3772	40.3433
Apg5478	1.88236	3.63403	3.34571e-06	1.61047e-05	3.02572	5.07837	4.66169	13.0786	15.4855	19.4379
Apg1029	1.88103	7.75204	4.24959e-29	1.24538e-27	89.5376	89.158	91.8711	336.141	348.101	313.31
Apg3276	1.87981	4.83403	1.69668e-14	2.10795e-13	11.4175	9.12029	12.078	33.8114	41.2864	46.9065
Apg4892	1.87787	4.63625	1.65702e-12	1.77724e-11	12.13	7.31649	8.61447	32.8386	35.9979	36.0477
Apg10062	1.87766	7.83511	1.90036e-13	2.18904e-12	91.8605	101.645	94.3496	215.937	371.699	471.368
Apg680	1.87271	7.52945	1.13717e-20	2.13386e-19	97.2999	60.2248	74.3462	248.728	290.436	313.075
Apg7979	1.87051	4.16207	8.38034e-09	5.89285e-08	5.8812	7.09478	6.69423	22.0447	27.6161	23.1346
Apg9011	1.86619	6.67271	6.70669e-25	1.6701e-23	43.5398	39.3932	43.68	171.437	143.707	147.558
Apg2989	1.85944	2.59872	0.00354132	0.00948287	2.62045	0.972671	1.29871	6.10967	5.44573	7.38008
Apg4794	1.85462	8.54448	1.75211e-10	1.51151e-09	134.899	172.08	172.871	301.179	734.775	700.424
Apg8766	1.85132	4.94967	1.5906e-15	2.14462e-14	17.1162	8.14687	10.7277	38.3976	46.3612	47.6546
Apg8862	1.8511	3.04193	0.000359766	0.00118856	3.15496	2.24228	2.26906	9.02892	9.95821	9.7378
Apg8346	1.85089	3.58211	6.18873e-06	2.82735e-05	4.62464	3.32079	4.36299	9.96226	14.98	21.0569
Apg10521	1.8506	8.31043	2.21311e-16	3.22861e-15	171.047	109.964	126.41	368.656	510.03	593.56
Apg9497	1.84964	3.32938	5.59466e-05	0.000217754	4.23304	2.67484	3.01951	13.0136	13.5171	10.2794
Apg6840	1.84627	4.47033	1.06574e-10	9.39167e-10	8.9025	8.39146	8.03831	35.6878	30.3153	25.6181
Apg240	1.84562	6.76508	1.01103e-22	2.20435e-21	42.9351	50.4168	43.7666	175.714	174.004	142.989
Apg4057	1.84414	3.01778	0.000447425	0.00145453	2.20545	1.647	3.65386	10.5045	9.4238	8.03348
Apg5707	1.84284	3.00831	0.000481422	0.00155473	2.04505	2.37567	3.07441	9.36668	10.816	7.57656
Apg204	1.84245	6.24483	3.8863e-12	4.05477e-11	37.2789	20.6634	35.9724	143.158	124.929	70.5465
Apg9064	1.84119	7.64082	9.07472e-19	1.52737e-17	100.621	71.7095	83.1526	243.112	308.571	366.377
Apg7433	1.84077	5.15548	6.44749e-18	1.03118e-16	15.1103	12.272	15.1119	49.6655	54.905	49.1028
Apg103	1.8384	6.99291	4.78587e-23	1.0716e-21	50.5055	55.9536	55.368	207.051	178.431	193.656
Apg10246	1.83506	3.6493	4.13182e-06	1.94655e-05	5.60416	3.90399	3.66155	14.9048	14.9524	18.3456
Apg2326	1.83432	5.98772	4.76433e-05	0.000187467	34.5327	13.8295	30.1951	55.4528	182.1	44.4172
Apg10102	1.83346	5.36587	1.04907e-11	1.04113e-10	17.7314	13.4919	18.6171	60.0409	79.7237	39.1496
Apg3794	1.83259	2.33972	0.0113967	0.0265194	1.38451	1.24709	1.14179	3.45788	5.94905	5.03283
Apg2734	1.82627	6.71227	2.29265e-22	4.90213e-21	47.5185	40.4837	45.1496	135.735	167.34	171.041
Apg10468	1.82429	6.00707	2.60192e-15	3.45214e-14	31.7245	27.7279	20.9465	71.5216	91.4921	123.248
Apg6272	1.82319	2.5455	0.00529553	0.0134776	1.70223	1.43919	1.63103	6.90571	6.71003	4.10918
Apg7007	1.82168	4.32827	1.27559e-09	9.85541e-09	11.168	3.63544	7.8807	27.2413	25.3141	29.7278
Apg3604	1.81892	5.71882	2.46513e-22	5.25965e-21	23.7222	20.0088	21.472	74.7779	72.8715	83.9777
Apg7605	1.81808	6.07435	9.41195e-22	1.90611e-20	35.0548	24.1358	25.1851	105.181	108.417	85.5186
Apg1528	1.81768	7.08018	1.84117e-20	3.42905e-19	61.9248	48.6248	63.1829	231.921	203.436	178.727
Apg8962	1.81339	3.35162	6.37373e-05	0.000245583	3.47154	3.9087	3.04187	13.0475	13.4875	10.8036
Apg4020	1.81207	7.75455	7.83214e-16	1.09299e-14	132.804	79.303	69.0173	324.436	357.6	307.348
Apg10400	1.81199	7.40695	1.4891e-20	2.78375e-19	76.2931	76.7844	67.2718	216.576	252.946	305.265
Apg3837	1.81146	5.55818	2.40058e-18	3.94708e-17	21.3347	18.672	18.2434	56.6298	76.5885	72.8706
Apg5296	1.8107	7.66632	1.39232e-17	2.19163e-16	100.102	82.7006	81.9078	233.072	321.948	375.599
Apg7006	1.80871	4.83405	1.19742e-13	1.40036e-12	13.944	8.46884	11.4816	39.8792	38.6316	41.9888
Apg9976	1.80681	2.185	0.0213913	0.04575	1.16503	0.766597	1.22827	4.17322	3.88322	3.94691
Apg4090	1.80661	6.55766	1.33569e-22	2.89952e-21	39.3518	50.3377	31.343	141.627	145.498	135.527
Apg1714	1.80367	2.5054	0.00626849	0.0156384	2.4916	0.858782	1.22309	5.17853	4.8081	7.13652
Apg8199	1.80334	4.12057	3.83844e-08	2.46432e-07	7.49852	5.48233	6.69781	30.1662	17.4299	21.8383
Apg3570	1.802	7.16247	4.27638e-18	6.93971e-17	72.3387	65.6267	48.3121	178.615	229.819	242.24
Apg3071	1.79622	3.2027	0.00019481	0.000674455	2.72834	2.83125	3.62908	10.5637	11.5489	10.7314
Apg6619	1.7962	3.52286	1.89249e-05	7.96437e-05	4.89732	3.16378	4.03463	15.6224	17.1451	10.1829
Apg7589	1.79414	3.25018	0.000138206	0.000494464	2.75961	3.36732	3.49466	9.86417	11.5075	12.9406
Apg8517	1.78886	3.96842	2.7694e-07	1.57896e-06	6.4467	5.52574	5.62912	21.2882	23.1892	17.192
Apg8681	1.78834	3.06007	0.000526705	0.00169075	1.67046	3.28397	3.22878	14.8519	7.2828	6.43147
Apg5725	1.78824	10.1995	1.15072e-10	1.00931e-09	620.495	471.435	485.928	1048.03	1892.72	2511.1
Apg8448	1.78784	7.94042	2.41975e-18	3.97206e-17	102.045	115.979	107.372	299.812	471.431	352.943
Apg1330	1.78602	4.69678	5.49305e-11	5.03058e-10	13.3594	5.19876	12.2169	28.214	45.4616	34.9372
Apg8061	1.78313	3.88165	7.18771e-07	3.84632e-06	7.53276	3.85515	4.96357	18.3692	20.4828	18.804
Apg3561	1.77979	7.87807	3.32307e-24	7.86487e-23	115.921	100.92	95.6382	329.556	360.768	384.194
Apg9351	1.77324	3.54728	0.000163282	0.000575299	5.90858	2.50553	4.01447	24.2258	8.63783	10.4652
Apg8904	1.76974	4.05342	1.39742e-07	8.3277e-07	7.41133	6.31105	5.3368	23.3887	21.8734	20.522
Apg2281	1.76645	7.21185	4.53763e-21	8.75354e-20	69.7177	66.9508	59.9576	195.16	235.521	239.384
Apg9004	1.76351	4.71677	4.40901e-12	4.56193e-11	11.5621	9.56945	10.7762	31.7783	38.8468	39.1905
Apg3632	1.76203	4.58871	6.29564e-11	5.71309e-10	9.92073	8.80752	10.2933	34.912	35.968	28.3872
Apg8052	1.75817	6.3211	1.34191e-18	2.23592e-17	36.6453	30.1528	37.5306	94.1221	139.387	121.454
Apg3381	1.75598	3.65411	7.86729e-06	3.53425e-05	5.82077	3.4421	4.52237	12.765	17.1791	18.0205
Apg5288	1.75489	6.09387	9.50329e-10	7.46773e-09	33.5823	25.7131	29.5652	57.9354	145.293	98.4256
Apg2097	1.752	4.28265	9.12255e-09	6.3967e-08	8.10359	6.60407	8.28406	24.1034	28.2174	26.3491
Apg7078	1.74955	2.69124	0.00391435	0.0103292	1.66634	2.81426	1.39568	6.06079	7.71738	6.64559
Apg3320	1.74948	3.30262	0.00310229	0.00842727	4.68658	3.14092	2.51626	2.95937	22.3583	10.5965
Apg5000	1.74728	4.16951	1.86379e-06	9.36499e-06	7.33096	6.40115	7.42225	13.7765	23.3758	35.3992
Apg10011	1.74696	5.9318	1.92951e-12	2.05842e-11	25.3266	22.953	30.8606	121.386	81.1604	63.6822
Apg7638	1.74544	6.33612	5.9161e-22	1.21793e-20	40.2571	32.7929	33.1728	104.423	125.585	127.984
Apg9069	1.74449	2.40608	0.0117863	0.0273305	1.32796	1.06799	1.88229	4.99103	6.378	3.84906
Apg3747	1.74291	8.12892	1.1793e-21	2.36905e-20	147.866	117.996	114.372	377.795	462.526	434.22
Apg3899	1.73543	4.16558	5.80975e-08	3.64307e-07	6.76734	7.13157	7.36709	25.6986	25.818	19.8845
Apg3460	1.72803	6.19395	1.2023e-21	2.4104e-20	36.652	27.9218	32.1178	98.2501	120.746	103.216
Apg6985	1.72694	3.3259	0.000132629	0.000477925	4.81463	2.47154	3.30001	11.5503	12.4538	12.1892
Apg7237	1.72589	6.0682	1.58185e-14	1.9702e-13	36.104	23.9308	28.3738	73.5352	96.7862	124.572
Apg2687	1.72533	3.35397	0.000115457	0.00042017	3.83961	3.99615	3.12865	10.1317	14.165	12.8469
Apg8540	1.72154	7.42011	2.36125e-13	2.69501e-12	88.0262	69.3817	76.0229	183.496	249.073	339.321
Apg10522	1.72056	5.97473	2.14285e-20	3.98347e-19	32.7455	21.816	28.1508	83.1597	93.4137	98.4297
Apg10498	1.71996	4.41484	9.8816e-08	6.01101e-07	8.56313	8.46884	8.98396	37.7747	31.337	16.8712
Apg90	1.71778	5.05121	1.60759e-08	1.0904e-07	12.6057	13.0532	16.4526	68.7087	38.7331	31.3391
Apg8161	1.7175	3.5736	2.35007e-05	9.74451e-05	5.86541	3.23726	4.07541	15.6168	15.8313	12.9329
Apg6810	1.71573	5.93251	1.87863e-06	9.43481e-06	43.2546	13.7116	23.6475	47.035	91.2885	129.013
Apg773	1.71497	3.99371	5.76e-07	3.13793e-06	5.2913	7.41662	6.13642	22.8196	19.3518	20.0646
Apg5774	1.71377	3.28337	0.000195923	0.000677135	3.5538	3.00099	3.77796	12.0641	12.1156	10.5717
Apg2535	1.70823	5.18034	7.53958e-14	8.97544e-13	18.3858	11.5972	16.4911	49.8267	61.4515	42.1896
Apg4673	1.70808	2.91613	0.00153233	0.00446697	2.2014	2.43435	2.79235	6.2137	10.045	8.9504
Apg7440	1.70563	6.4444	6.86844e-12	6.96206e-11	37.251	36.603	43.4249	165.627	136.869	80.455
Apg6462	1.70518	4.86959	5.02196e-11	4.61187e-10	12.81	12.3961	11.8767	29.4832	41.1995	51.7484
Apg3149	1.70495	3.26207	0.000233729	0.000794839	3.47714	3.22197	3.50652	10.5392	12.7877	10.823
Apg7694	1.70349	4.74813	1.49306e-10	1.29364e-09	11.8477	10.7344	11.305	47.2742	35.307	28.0422
Apg4852	1.7015	4.81878	3.01134e-11	2.85219e-10	11.1548	11.5876	13.0762	49.964	33.4845	33.2234
Apg2872	1.70043	4.69813	3.7612e-11	3.50576e-10	8.89	13.833	10.2103	40.0668	37.9156	28.682
Apg1866	1.69996	4.15153	2.19474e-07	1.26994e-06	7.06383	6.11796	8.2136	31.7736	20.998	17.1614
Apg8918	1.69863	3.9391	1.04296e-06	5.45227e-06	6.11859	5.02547	6.87776	15.9412	17.8364	26.1295
Apg9698	1.69821	6.83777	1.02932e-15	1.4225e-14	57.5836	55.9799	42.9101	138.382	164.442	205.925
Apg59	1.69705	2.77797	0.00324132	0.0087406	0.925744	2.04741	3.57867	8.27747	7.59233	6.05245
Apg6970	1.69322	5.28153	3.7606e-15	4.93034e-14	22.4388	14.9622	13.176	47.7804	58.2823	59.3312
Apg7489	1.68719	4.55418	5.09725e-10	4.14943e-09	10.6182	9.27003	9.56555	29.4875	37.1322	29.2429
Apg9843	1.68693	6.87516	2.17641e-05	9.09257e-05	64.6618	52.9685	44.2646	58.3602	266.958	197.172
Apg4483	1.68668	6.76819	5.63935e-18	9.06298e-17	48.2304	55.4121	46.179	178.19	169.221	134.613
Apg5501	1.68535	3.91538	1.6718e-06	8.45146e-06	6.18607	4.4372	7.19026	22.576	20.6485	14.8933
Apg5789	1.68529	6.9	5.61699e-20	1.02317e-18	55.3401	53.387	55.7575	173.573	180.298	176.12
Apg5620	1.68407	3.26331	0.00025543	0.000865094	4.33046	3.66599	2.34952	7.46086	14.734	12.0699
Apg3212	1.68147	5.68433	4.18661e-13	4.70829e-12	21.7623	18.2629	28.4996	60.1539	65.6555	96.0391
Apg221	1.68072	6.28409	2.28641e-13	2.61259e-12	37.5642	33.6054	34.9894	79.2009	116.028	146.841
Apg10571	1.67948	2.54071	0.00904228	0.0216632	1.82972	1.76582	1.58611	5.48537	6.16295	5.74204
Apg6035	1.67825	2.85563	0.00248541	0.00693688	2.32255	2.068	2.72557	8.19615	9.07048	6.29079
Apg466	1.67595	2.57022	0.00831725	0.0201207	0.842531	2.54097	2.03562	5.68199	6.36792	5.85268
Apg2536	1.67391	4.49221	4.43136e-09	3.23236e-08	10.6098	7.09138	10.4846	28.725	39.38	23.0595
Apg2161	1.67257	5.09457	9.46178e-14	1.11703e-12	14.7639	13.0454	16.8341	55.1124	47.5464	40.2613
Apg839	1.67175	5.53619	1.21916e-13	1.42412e-12	23.8589	17.7668	20.1707	53.5676	62.2003	83.1111
Apg5468	1.67001	7.28197	3.33591e-09	2.48423e-08	85.8419	50.0558	81.5918	140.251	246.286	308.08
Apg4211	1.67	4.75692	3.36022e-11	3.16159e-10	12.6177	10.4955	11.5206	32.0377	32.9751	46.7621
Apg5847	1.66602	3.05104	0.000979795	0.00297643	3.79542	2.10368	2.67666	9.54513	10.0954	8.51731
Apg3645	1.66571	9.11262	3.01624e-11	2.85412e-10	386.214	222.417	180.521	894.456	791.446	819.716
Apg8734	1.66554	2.61557	0.00692085	0.0170903	2.07831	1.7383	1.82108	5.6442	5.7752	7.33742
Apg2931	1.66237	5.46415	1.33422e-15	1.81615e-14	18.7018	20.1974	20.2544	69.9115	65.2471	52.2271
Apg7448	1.66095	6.13848	3.19831e-19	5.50397e-18	31.0531	29.117	36.2802	96.724	116.626	92.9039
Apg8846	1.65966	5.43357	5.7955e-16	8.15627e-15	18.4501	19.2624	20.121	52.7412	65.2733	65.9013
Apg4434	1.65933	4.55619	8.78842e-10	6.92783e-09	9.03731	10.7057	10.3076	29.7611	31.9724	33.9341
Apg4692	1.6575	3.86216	0.000550812	0.00175963	5.47071	5.63165	6.2035	33.6056	12.5745	8.72718
Apg7395	1.65682	4.80436	2.02934e-06	1.01203e-05	16.403	9.69197	10.065	26.4483	61.6558	27.2846
Apg833	1.65604	5.57899	4.12219e-14	5.01721e-13	21.1133	20.711	22.631	52.0563	80.5721	71.9278
Apg1092	1.65544	2.58198	0.00848767	0.0204811	2.00342	1.72631	1.75177	6.6796	6.62752	4.67794
Apg5065	1.65347	3.22416	0.000416131	0.00135885	3.6985	3.0911	3.36409	11.6497	11.4287	9.62479
Apg5886	1.6534	3.3289	0.000212129	0.000727842	3.79014	2.59989	4.69235	11.4203	12.1182	12.3655
Apg3010	1.65063	4.18185	1.65839e-07	9.78999e-07	8.39679	6.43888	7.67458	29.9488	24.1168	17.1076
Apg9911	1.64903	8.82071	1.65188e-07	9.76818e-07	214.266	214.277	221.413	328.54	1026.35	684.678
Apg5301	1.64847	5.08246	4.42327e-14	5.34872e-13	14.6778	14.685	15.5522	51.0258	48.2336	41.9994
Apg1184	1.64814	5.83264	3.46346e-18	5.62968e-17	28.2783	24.957	24.6337	85.3904	87.3383	72.0831
Apg7151	1.64764	3.49618	8.06288e-05	0.00030443	4.52931	3.71008	4.64747	13.5249	15.8081	11.8998
Apg2786	1.64516	7.9348	1.87687e-15	2.51022e-14	142.483	95.9002	110.953	303.297	363.714	428.169
Apg2693	1.64497	4.0888	4.89947e-07	2.68528e-06	7.13227	6.8212	7.07915	27.3437	18.2891	20.6055
Apg2126	1.64479	3.94027	2.01506e-06	1.00541e-05	6.35026	5.66677	6.61349	18.1402	18.9689	22.1806
Apg5809	1.64429	4.18836	1.56732e-07	9.29014e-07	8.18021	7.40114	7.13701	20.2486	27.6247	24.1781
Apg7102	1.64371	6.05615	3.49151e-16	4.99847e-15	32.0895	27.1322	32.4769	75.6934	100.96	111.835
Apg8652	1.64259	5.07897	3.24031e-13	3.66891e-12	16.7775	12.2539	15.718	47.1683	54.4555	39.287
Apg10250	1.63927	3.20836	0.00048542	0.00156579	4.11103	2.38048	3.54924	11.2145	11.5824	9.40717
Apg8186	1.6386	6.41917	5.1089e-16	7.24108e-15	34.9781	44.1639	40.6458	151.148	119.284	102.013
Apg10451	1.63669	3.41859	0.000138825	0.000496321	4.96748	2.85358	4.26731	14.1243	14.3788	9.97508
Apg9793	1.63455	3.35511	0.000808138	0.00251085	4.95186	3.12906	3.41831	6.86128	8.87317	21.2749
Apg2164	1.6328	4.38195	1.8961e-08	1.27053e-07	8.04967	8.10684	10.4661	34.3338	24.7232	23.896
Apg9297	1.63249	6.1779	7.53795e-20	1.36312e-18	40.8106	27.7512	31.9943	102.712	111.834	99.1342
Apg4396	1.62954	9.14255	2.2138e-19	3.86988e-18	287.406	261.384	272.999	713.93	877.06	953.35
Apg1954	1.62593	4.88084	4.25982e-08	2.70522e-07	13.3594	11.4373	14.1604	56.6893	38.5315	25.3577
Apg1488	1.62135	3.59404	4.76758e-05	0.000187467	4.92707	4.71727	4.59539	13.6823	16.9029	14.0202
Apg6904	1.61994	4.48234	0.000723634	0.00227096	8.97063	10.6367	9.63278	8.645	27.5938	54.6642
Apg5190	1.61745	5.18445	6.46179e-11	5.84258e-10	18.0287	15.7978	15.372	35.1251	60.1766	57.1761
Apg3290	1.61721	3.10272	0.00103967	0.00314585	2.88405	3.10904	3.32096	9.48549	11.2098	8.58536
Apg2601	1.61708	2.85311	0.0032413	0.0087406	3.06062	1.92301	2.34166	6.95754	8.61315	7.81646
Apg4157	1.61582	3.62362	4.02977e-05	0.000160399	5.94395	4.22875	4.41879	15.5215	14.4113	15.6939
Apg4138	1.61545	4.91912	4.08313e-12	4.24237e-11	13.8802	11.612	14.802	36.0746	43.205	45.7391
Apg270	1.61431	3.4929	9.97304e-05	0.00036709	4.75411	4.25789	4.10722	13.6237	12.6492	14.6933
Apg6504	1.61337	4.04718	1.12216e-06	5.82357e-06	6.14744	7.22581	7.35563	20.8442	22.4221	20.8024
Apg9320	1.61063	3.74563	1.54121e-05	6.58417e-05	6.94308	3.51783	5.63641	13.8893	19.1595	17.4764
Apg6470	1.6082	4.92107	2.04901e-11	1.99573e-10	12.935	11.6465	16.0336	51.5073	37.4715	35.2672
Apg10442	1.60724	7.02927	7.43412e-08	4.5866e-07	61.1181	66.5014	60.8865	103.988	185.336	286.09
Apg34	1.60721	2.32971	0.0228908	0.0484386	1.80687	1.02931	1.40668	3.87927	5.81128	4.0854
Apg7428	1.60543	5.53563	4.91639e-16	6.9782e-15	25.5295	16.3162	22.0106	60.7076	65.4486	70.2716
Apg6464	1.60408	5.64865	8.03645e-11	7.20101e-10	24.2797	22.5472	22.9893	46.7977	76.9236	90.0688
Apg4763	1.60259	2.40294	0.018529	0.0403724	2.36174	0.712271	1.52164	5.72673	5.31709	3.76372
Apg5572	1.60097	3.71693	2.35007e-05	9.74451e-05	5.74753	4.19237	5.94213	17.1777	17.2386	14.6375
Apg7958	1.60024	4.11501	7.13318e-07	3.82329e-06	6.41321	8.48047	7.19119	22.4663	21.9352	23.0207
Apg2104	1.59891	2.9465	0.00237453	0.00665027	2.62957	3.47917	2.07676	6.4276	8.12987	10.9807
Apg6428	1.59871	3.24778	0.000526705	0.00169075	3.37434	3.46757	3.86497	9.31847	13.626	10.2952
Apg7917	1.59648	4.60591	1.38802e-09	1.06962e-08	13.1997	8.01816	10.8567	35.4965	34.2332	28.3683
Apg9612	1.59644	2.75875	0.00521158	0.0132809	1.68296	3.38373	1.80719	4.13751	7.33728	10.025
Apg10767	1.59607	2.46346	0.0160237	0.0357261	1.78536	1.74353	1.47894	5.87526	5.33195	4.58565
Apg7427	1.59359	3.17979	0.000812131	0.00251782	2.75808	3.60447	3.77612	10.9199	9.70216	10.5939
Apg88	1.59302	6.80238	8.20012e-16	1.13955e-14	59.8986	46.1302	54.9526	136.549	178.138	172.954
Apg2628	1.59205	2.32062	0.0224589	0.0476542	1.07122	0	3.10578	3.57154	5.51241	4.5523
Apg5372	1.59198	4.92493	7.13209e-12	7.19348e-11	16.3131	11.9068	12.7625	38.7664	41.4439	44.7676
Apg5895	1.58847	6.7387	0.00150346	0.00439568	44.6651	63.3209	47.1568	25.396	275.141	166.684
Apg2827	1.58839	3.64896	4.18742e-05	0.000166031	6.04473	4.55369	4.53542	12.6163	18.1614	15.758
Apg9017	1.58659	3.69347	3.2835e-05	0.000133113	4.98639	4.87318	5.89668	16.2616	17.4989	14.2783
Apg6118	1.58536	3.15798	0.000928783	0.00284051	3.58249	3.22888	3.14387	10.4466	10.1314	10.015
Apg741	1.58521	8.62344	6.28985e-20	1.14157e-18	194.542	183.658	206.83	526.081	607.204	623.575
Apg5583	1.58442	7.05317	2.23716e-17	3.48298e-16	68.5494	61.3889	63.5483	185.135	209.349	186.901
Apg6535	1.58403	2.58122	0.011094	0.0259303	2.18331	1.87698	1.64921	5.79609	5.85971	6.20193
Apg938	1.58149	6.60923	2.02056e-17	3.15068e-16	55.0979	43.3938	42.6407	126.289	141.555	156.24
Apg9287	1.58102	4.5879	2.53356e-09	1.90391e-08	11.8648	8.77866	11.3136	33.7563	31.3417	31.5455
Apg9344	1.58037	4.6201	1.54016e-09	1.18047e-08	10.8312	8.84482	13.0979	36.2638	28.2971	34.4263
Apg9909	1.5787	4.74627	2.33525e-08	1.54198e-07	11.4833	11.8401	12.9001	25.1674	49.4331	34.7152
Apg8099	1.57769	7.92895	2.24505e-12	2.38737e-11	116.332	134.419	110.471	249.158	417.349	412.282
Apg9265	1.57743	2.96268	0.00248541	0.00693688	2.14244	3.35031	2.91406	6.42156	10.7186	8.6377
Apg2566	1.577	6.14369	4.00568e-16	5.7018e-15	32.5089	33.7292	35.172	103.043	117.428	82.5101
Apg5927	1.57693	4.98402	1.2597e-08	8.68025e-08	12.1571	17.0123	14.3495	40.0909	59.7759	30.0762
Apg4340	1.5762	4.90446	1.25102e-11	1.23577e-10	16.9735	10.3138	13.3174	36.4013	48.4277	37.9276
Apg7138	1.57547	4.56302	4.1424e-09	3.03046e-08	10.6802	9.85071	11.0194	34.4994	31.6113	28.5164
Apg6878	1.57498	6.56692	1.61341e-10	1.39428e-09	49.2256	47.6769	40.8664	85.7781	166.151	159.706
Apg5928	1.57221	2.62596	0.0102671	0.0242421	2.55632	2.39852	1.098	9.03954	5.20704	4.17825
Apg232	1.5716	6.36197	5.17091e-11	4.74428e-10	36.8109	46.0515	36.4537	79.5479	153.799	121.782
Apg4022	1.5696	4.61367	2.28115e-09	1.72323e-08	11.7573	9.56064	11.5309	37.3784	29.1587	31.6868
Apg4439	1.56924	6.03305	5.68688e-09	4.08243e-08	29.0465	34.5432	30.6596	56.258	129.992	94.2111
Apg8896	1.56555	3.09039	0.00153191	0.00446697	2.72124	3.89068	2.9221	10.6308	9.53003	8.50027
Apg3902	1.56181	7.99199	2.41999e-16	3.51499e-15	131.382	112.63	136.106	320.006	434.609	369.334
Apg10589	1.5605	3.95346	5.06881e-06	2.35787e-05	7.00251	6.45293	6.29749	18.3946	21.677	18.9804
Apg7340	1.55979	4.24608	3.00741e-07	1.70454e-06	8.43175	8.16364	8.33331	25.6558	26.9603	21.4617
Apg7243	1.55669	8.12876	1.07939e-16	1.6173e-15	167.327	112.887	139.074	421.515	415.514	398.643
Apg3421	1.55537	5.4755	1.88379e-15	2.51412e-14	20.8013	19.2249	22.9672	60.0995	60.6427	65.5858
Apg8152	1.55442	7.70316	3.0297e-15	4.00902e-14	117.319	83.2515	110.428	349.287	294.835	271.051
Apg10523	1.55369	5.4945	1.69611e-09	1.29502e-08	22.9492	24.1974	17.064	42.7464	83.8081	62.7204
Apg9975	1.55055	3.00141	0.00248541	0.00693688	3.22449	2.84748	2.72927	10.8466	8.13383	7.35786
Apg1780	1.55042	5.95471	6.16737e-18	9.87969e-17	30.5025	30.025	29.1715	82.9186	85.5329	95.2452
Apg4324	1.54939	7.32316	3.36602e-17	5.18377e-16	82.3966	77.7194	78.6476	214.771	255.376	229.733
Apg6060	1.5464	3.51038	0.000165629	0.000580895	5.12489	4.77238	3.9536	15.6561	13.7501	11.5508
Apg3379	1.54583	3.3383	0.000467385	0.00151055	3.6878	4.02508	4.24287	12.9342	11.9737	10.5627
Apg5181	1.54534	3.12068	0.00146608	0.00429018	3.7614	3.02504	3.04882	12.357	8.42918	8.48811
Apg1641	1.5442	5.95369	5.90763e-07	3.21133e-06	31.9273	30.3884	27.7417	52.736	140.556	70.2817
Apg5048	1.54142	9.40496	1.26327e-15	1.72664e-14	384.009	278.68	370.166	1133.84	908.898	965.651
Apg7242	1.54051	6.43355	1.36274e-17	2.14848e-16	49.3925	36.5767	41.0653	120.31	133.376	117.5
Apg9062	1.53729	2.89598	0.00399497	0.0105167	2.68368	2.92006	2.44103	5.50256	11.373	7.22471
Apg7916	1.53437	6.09219	1.66313e-17	2.60557e-16	39.1407	27.8333	32.6505	102.9	94.8771	92.2582
Apg3013	1.53421	6.52768	9.74173e-17	1.46626e-15	54.7969	45.8091	36.0018	135.057	125.686	135.761
Apg9891	1.53397	2.48626	0.0178787	0.0391794	2.3449	1.18124	1.74322	5.54531	5.17144	5.3405
Apg7199	1.53163	5.89253	1.4891e-16	2.20467e-15	29.1609	26.0671	31.2261	76.0679	82.8729	92.536
Apg3582	1.52331	2.9286	0.00382688	0.010152	2.84279	3.10587	2.41906	6.27539	10.8681	7.60972
Apg895	1.5231	3.46012	0.000273954	0.000924063	4.65949	4.35734	4.39836	10.9042	15.0904	13.3897
Apg9820	1.52308	3.78297	3.28341e-05	0.000133113	4.22994	6.33982	7.061	17.0168	17.191	16.9701
Apg3621	1.52058	2.52887	0.016583	0.0368249	2.14566	1.81643	1.63708	4.8605	6.17448	5.75894
Apg384	1.5205	6.82181	6.96796e-15	8.947e-14	58.9926	56.8133	54.044	152.932	145.246	190.075
Apg8926	1.51995	3.04077	0.00232112	0.00652039	3.61085	2.03277	3.56719	8.75556	8.82606	9.75775
Apg7913	1.51987	4.10706	2.21988e-06	1.09826e-05	8.32254	7.28969	7.22027	26.7741	19.8235	19.2867
Apg6790	1.51816	5.98651	3.97454e-16	5.66556e-15	35.3981	26.2784	31.4434	97.6414	90.8085	79.4257
Apg2188	1.51765	5.78538	2.00597e-16	2.93503e-15	30.4037	21.1576	28.8249	77.065	77.113	77.7599
Apg8643	1.51626	3.51526	0.00019816	0.000683206	5.46905	3.70948	4.88215	15.6579	13.3511	11.9331
Apg3465	1.5131	6.21234	1.25126e-15	1.71493e-14	35.2609	32.7373	42.043	114.073	113.923	86.844
Apg4233	1.51169	3.83349	2.246e-05	9.35193e-05	6.69254	4.91936	6.72289	14.8321	21.3857	17.1257
Apg3542	1.50664	2.66183	0.0117699	0.0272992	2.67804	2.42299	1.40191	6.89956	6.67519	5.47152
Apg1349	1.50656	4.31597	2.7898e-07	1.58753e-06	10.4928	7.92411	8.57416	23.271	28.0677	26.4366
Apg849	1.50497	5.57847	1.25861e-13	1.46676e-12	24.6283	19.8069	25.2466	58.3334	77.4678	63.4943
Apg7198	1.50442	5.97096	1.07099e-13	1.25694e-12	34.1002	30.2469	28.6029	72.8288	85.594	106.73
Apg2289	1.50363	5.58257	7.31447e-10	5.85393e-09	27.1498	16.9418	25.773	47.5305	85.8519	66.7752
Apg4840	1.50254	5.76518	4.09956e-14	4.99976e-13	30.1444	22.5642	27.2226	68.4876	70.2556	89.5877
Apg8568	1.50122	4.65535	4.48531e-09	3.25978e-08	13.3808	9.05649	12.6328	34.0518	33.3204	33.0874
Apg58	1.49916	2.49408	0.0205736	0.0442303	1.67322	1.84406	1.95644	6.08584	5.58075	4.37577
Apg10527	1.49637	4.95121	7.62549e-10	6.0833e-09	14.1456	14.0271	15.9271	31.636	41.4314	52.796
Apg1800	1.49448	8.05161	2.56719e-11	2.45014e-10	128.424	160.456	122.349	316.199	334.425	508.234
Apg796	1.49392	5.50057	1.16301e-14	1.46872e-13	23.2864	18.6099	24.2976	62.9458	60.7631	64.0578
Apg465	1.49243	3.56546	0.00019481	0.000674455	4.06709	5.97857	4.9631	14.303	14.8305	13.4889
Apg9584	1.49235	3.05693	0.00265686	0.00735816	3.57073	2.31945	3.62783	11.7386	8.30396	7.3627
Apg4344	1.49166	2.55392	0.0178787	0.0391794	1.19807	2.38048	2.31571	6.70732	5.03189	5.29873
Apg9515	1.49151	4.12226	2.72775e-06	1.33232e-05	7.12529	8.52737	7.86984	20.9283	24.8261	20.9076
Apg9790	1.49148	3.20539	0.00134098	0.00396367	3.44984	3.24561	4.2357	11.5613	10.9279	8.8517
Apg10738	1.48904	6.98972	4.45624e-15	5.81177e-14	64.9989	60.9631	68.4421	192.763	188.765	164.943
Apg8701	1.48664	4.987	0.00359399	0.0096009	13.2421	15.9104	16.0355	90.4767	19.7553	16.5328
Apg6995	1.48607	3.14384	0.00182048	0.00523803	3.7939	2.51273	4.02601	11.4993	9.0438	9.1192
Apg8957	1.4854	3.56534	0.00019481	0.000674455	6.69099	3.34	4.83121	15.6648	13.6538	13.199
Apg1319	1.48477	6.26624	1.00806e-08	7.02888e-08	39.141	36.5642	40.2987	158.823	88.2934	77.6716
Apg9142	1.48385	4.06874	4.86012e-06	2.26611e-05	8.07647	7.38922	7.11315	21.2457	23.2589	19.2805
Apg3648	1.48336	3.30781	0.000840206	0.00259994	5.49461	3.01528	3.45681	15.7137	9.23092	9.0865
Apg4024	1.47995	2.76812	0.00848926	0.0204811	2.26604	2.87169	2.21209	1.78993	8.12728	11.5379
Apg9198	1.47957	2.92333	0.00472485	0.0121996	3.12439	2.19864	3.14532	8.28624	8.03894	8.04313
Apg822	1.4778	4.50908	5.04666e-08	3.18663e-07	10.9196	10.5586	10.4107	24.1054	33.2114	32.5594
Apg8579	1.47756	4.97595	6.24661e-11	5.67894e-10	14.4202	14.7865	16.2589	45.456	43.132	38.4185
Apg5329	1.47565	4.4837	8.15896e-08	5.00282e-07	11.0505	11.7437	8.64532	29.666	34.779	23.2223
Apg2137	1.47538	5.31086	1.14876e-08	7.94683e-08	19.8009	19.421	19.1363	37.6016	73.7625	51.9517
Apg10714	1.47399	7.26119	4.48721e-11	4.14755e-10	84.2915	80.1203	73.4603	158.365	230.445	273.182
Apg1417	1.47389	5.7437	1.60454e-15	2.15467e-14	27.4613	26.0643	26.5834	73.577	79.7665	69.8871
Apg2698	1.47374	5.5109	6.65342e-10	5.35931e-09	30.1626	13.8906	23.0704	78.4498	59.1268	50.3468
Apg979	1.47214	2.69064	0.0113967	0.0265194	3.21589	1.51395	2.02143	6.41899	6.65987	6.46143
Apg5808	1.47155	4.2488	1.0036e-06	5.26307e-06	9.64616	8.0505	8.44289	22.066	29.7363	21.5376
Apg2053	1.47111	3.16516	0.00184439	0.00529002	2.65099	3.73103	4.33101	11.8231	10.7795	7.4899
Apg5391	1.46922	4.20694	1.6718e-06	8.45146e-06	7.31999	10.4817	7.70693	18.8318	27.3324	24.9793
Apg6302	1.4691	3.09976	0.00248541	0.00693688	3.3462	3.30274	3.42987	9.26638	10.4196	8.85032
Apg10519	1.4684	5.5919	4.12575e-13	4.64508e-12	26.1741	24.748	21.0796	72.9011	71.4404	55.0373
Apg5545	1.46725	8.11846	3.14255e-06	1.52075e-05	174.555	134.436	127.801	198.221	587.691	423.115
Apg7771	1.46688	3.24122	0.00127486	0.00378845	3.38562	4.13466	3.95868	8.5895	13.9539	9.83775
Apg10291	1.46616	5.15422	2.19247e-08	1.45444e-07	19.22	17.1991	15.7843	31.5894	62.4686	51.4141
Apg591	1.46563	5.97057	2.38968e-13	2.72435e-12	28.3774	30.0145	36.4557	71.3116	101.556	90.2911
Apg7429	1.46501	3.7785	5.59466e-05	0.000217754	6.22407	5.89946	5.91966	12.2623	18.731	19.8134
Apg8128	1.46335	2.75432	0.00998639	0.023669	2.43094	2.78218	2.10838	7.48153	7.217	5.99056
Apg4480	1.46269	2.97992	0.00432821	0.0113014	2.61165	3.13276	3.33679	10.9749	7.03288	7.43765
Apg7725	1.46109	7.54655	2.82568e-11	2.68144e-10	100.243	84.4913	107.965	200.963	275.439	331.305
Apg6074	1.45915	6.84569	4.46212e-13	4.99557e-12	71.2831	52.5644	54.2535	142.978	185.964	162.389
Apg7192	1.45648	6.11992	1.34713e-15	1.82872e-14	37.1077	36.5301	32.5883	85.4983	102.113	104.845
Apg1015	1.45605	2.62901	0.014902	0.0336089	3.42138	1.60509	1.37772	6.04927	5.86873	6.43101
Apg6893	1.45482	5.68655	3.63336e-09	2.69768e-08	31.4001	19.5993	26.2697	96.0257	62.8042	53.8252
Apg6098	1.45394	6.40276	3.02383e-11	2.85858e-10	44.9911	49.6099	36.0062	90.9119	116.216	151.329
Apg9519	1.45393	4.72783	4.75318e-09	3.44191e-08	12.9984	11.6623	13.4577	33.4315	37.8426	34.0423
Apg8055	1.45367	2.57838	0.0185288	0.0403724	1.72948	1.93733	2.46734	6.14067	6.15833	5.08824
Apg6949	1.452	4.92599	2.09724e-10	1.78301e-09	16.3507	12.5993	15.2384	35.9591	42.4123	43.9533
Apg1346	1.45194	5.38018	8.54155e-12	8.55357e-11	19.351	19.1292	23.6366	66.2288	56.2726	47.7069
Apg1303	1.4517	7.18954	4.15447e-14	5.04819e-13	85.4573	68.9355	73.9675	184.018	216.802	225.43
Apg7251	1.45156	6.16468	5.26402e-12	5.38508e-11	43.5216	36.8197	29.6185	77.8919	102.89	121.33
Apg4054	1.44857	2.70365	0.0126725	0.029096	2.23678	2.14153	2.60776	7.68361	5.82366	6.1281
Apg4332	1.44616	7.02814	2.76285e-14	3.40285e-13	76.9273	62.3881	64.8911	177.147	197.688	182.908
Apg3630	1.44481	4.41978	2.27628e-07	1.31331e-06	11.261	6.71246	12.1207	24.5751	29.4856	29.3629
Apg10719	1.44231	2.63419	0.0160237	0.0357261	2.14535	2.30049	2.10625	6.8122	5.97992	5.54368
Apg1302	1.44104	6.94513	4.6902e-13	5.23328e-12	76.295	55.5654	61.0758	156.218	180.613	188.82
Apg8134	1.4409	5.19158	1.01987e-10	9.03288e-10	17.9023	18.5776	17.9167	40.3664	59.692	48.5311
Apg7475	1.43871	5.06085	3.64642e-11	3.40834e-10	19.2908	14.0129	15.8869	39.4675	45.882	49.5842
Apg5554	1.4384	3.51173	0.000385	0.00126605	5.09334	3.29974	6.19853	14.0656	14.2881	12.025
Apg6431	1.43725	5.00138	1.06604e-10	9.39167e-10	16.0029	15.4441	15.834	41.5756	42.2779	44.9892
Apg8475	1.43639	2.79253	0.0097979	0.0233612	2.86605	1.83457	2.93943	8.11967	6.43366	6.80688
Apg2862	1.43584	2.85394	0.00753299	0.0184148	3.62547	1.84899	2.6207	7.87975	7.45118	7.34216
Apg3708	1.43538	6.62092	9.78855e-16	1.35463e-14	53.7554	45.3581	54.4543	144.187	140.578	131.728
Apg8844	1.43158	5.05273	2.67629e-09	2.00802e-08	17.1235	15.1214	17.0174	56.5825	41.3945	35.0491
Apg167	1.43125	2.56544	0.0205748	0.0442303	1.80211	2.58049	1.78409	5.0625	5.59804	6.52323
Apg1745	1.42676	3.06908	0.00369478	0.00984387	2.22232	3.74748	4.11069	10.7773	8.71525	7.9677
Apg7585	1.42544	3.43325	0.000648193	0.00204321	5.08596	4.14273	4.57915	12.4115	14.4701	10.8707
Apg837	1.42508	3.75937	9.6376e-05	0.000356721	7.67176	5.07522	5.34144	14.8519	17.9881	16.6652
Apg6590	1.42447	4.86797	1.14927e-08	7.94683e-08	12.6642	14.3393	16.104	29.8494	50.0022	36.7686
Apg3575	1.42072	4.18662	3.50161e-06	1.67419e-05	11.0941	6.12731	8.22425	21.4721	23.9449	23.9444
Apg10179	1.42063	4.70749	1.18731e-08	8.20416e-08	12.9198	11.2054	14.0366	29.6385	42.4488	31.1374
Apg5715	1.42023	7.08179	4.6828e-12	4.82018e-11	74.3036	73.4632	67.5491	153.311	201.09	222.84
Apg2438	1.41977	4.05293	1.20131e-05	5.22701e-05	8.23399	7.52213	7.31377	20.7896	20.8772	20.697
Apg254	1.41876	5.60555	4.34271e-13	4.87082e-12	26.6563	22.6029	25.2014	67.095	74.5124	58.3069
Apg407	1.41717	3.41328	0.000801214	0.00249011	4.55337	4.83068	4.30689	12.6854	14.2084	10.1343
Apg4560	1.4126	6.58786	1.9119e-13	2.19979e-12	58.124	48.6824	45.0733	122.528	157.702	125.164
Apg2341	1.41143	3.09512	0.00343198	0.00920988	3.52374	2.96994	3.83228	8.21967	10.8798	9.10461
Apg7145	1.41141	6.43218	2.72196e-15	3.6066e-14	48.747	41.7298	45.4033	111.339	130.601	120.808
Apg10392	1.4073	3.71673	0.000187017	0.000650188	7.71125	4.06314	5.82486	22.5668	9.57831	15.1247
Apg10347	1.40699	5.00312	2.24466e-10	1.90185e-09	17.1365	14.3664	16.5278	43.7561	43.29	41.1482
Apg1753	1.40375	4.96197	3.99146e-07	2.21936e-06	15.0697	16.4271	15.3242	29.4418	59.1533	36.0267
Apg8057	1.40312	5.34751	3.47329e-12	3.63528e-11	24.4991	16.6718	20.7691	51.4686	56.6554	57.3253
Apg3086	1.40286	5.79287	8.70065e-14	1.02961e-12	29.3289	24.3776	32.2405	73.0411	71.9614	83.7672
Apg2534	1.40254	4.67866	2.57927e-08	1.68856e-07	15.8277	8.30556	13.3798	33.8538	37.5832	29.0626
Apg1932	1.39944	3.07476	0.0039144	0.0103292	3.50398	3.04346	3.65727	6.88212	9.82704	11.042
Apg7286	1.3979	4.1049	1.02252e-05	4.50214e-05	9.61002	6.42244	8.19736	24.9433	21.1566	18.4064
Apg306	1.3965	5.16226	1.21852e-10	1.06503e-09	21.6123	15.492	17.1938	48.8167	54.701	40.3625
Apg6861	1.39648	3.70842	0.000401186	0.00131321	6.32329	4.41762	6.87233	23.8895	13.2704	9.521
Apg1414	1.39224	9.68078	9.86215e-15	1.25318e-13	403.457	458.028	490.309	1168.44	1076.08	1304.18
Apg183	1.39101	2.58533	0.0224589	0.0476542	2.49951	2.01019	1.8788	6.37646	5.89522	5.03866
Apg6931	1.3909	4.40133	7.9142e-07	4.20571e-06	11.2408	8.92792	10.5261	29.0766	27.0809	25.0145
Apg8834	1.38768	3.02215	0.00532333	0.0135207	2.53709	2.72055	4.54061	10.595	9.2478	6.26633
Apg601	1.38643	5.87607	1.58591e-12	1.7028e-11	29.5994	28.4336	34.2211	94.999	74.7833	71.7095
Apg8375	1.38527	6.00543	1.95025e-09	1.47886e-08	35.6785	35.7186	30.0435	113.11	90.4596	61.1492
Apg6080	1.38394	5.06218	1.76298e-10	1.51826e-09	19.718	14.9811	16.0328	41.0598	48.2031	44.3455
Apg9498	1.38352	10.1251	3.65533e-10	3.04021e-09	829.491	485.373	534.344	1486.8	1606.76	1733.28
Apg3541	1.38243	2.70963	0.0160237	0.0357261	2.34329	3.41575	1.60411	5.68199	7.72492	6.22385
Apg6153	1.3802	3.36271	0.00120358	0.00359485	4.88024	3.92485	4.49183	7.93601	13.6529	13.9781
Apg7541	1.37956	5.1073	6.50141e-10	5.24535e-09	17.5237	13.9839	21.0928	54.2672	42.8161	40.4099
Apg10249	1.37761	4.98739	8.21406e-10	6.50079e-09	14.3296	19.4178	14.7972	41.5291	46.5922	37.8595
Apg3547	1.37744	5.01855	4.90908e-10	4.01264e-09	16.3502	16.8901	16.2554	45.2851	42.3404	41.2841
Apg5537	1.37535	3.43058	0.000979731	0.00297643	4.19694	5.02547	4.98744	11.0248	13.8582	12.5611
Apg3912	1.37422	2.59986	0.0228908	0.0484386	2.37692	2.09194	2.08043	6.08979	5.68303	5.77625
Apg4315	1.37115	6.70715	4.61868e-10	3.7877e-09	56.128	58.1646	54.8871	109.202	187.369	141.853
Apg9809	1.37021	3.02048	0.00569003	0.0143501	4.04597	3.03697	2.78055	7.52149	7.4606	11.2863
Apg10337	1.36908	2.86747	0.0102331	0.0241904	3.03249	2.88225	2.66427	8.02164	8.24582	6.39846
Apg7371	1.36895	6.26537	6.6491e-13	7.3613e-12	41.7181	40.6173	41.0091	123.764	106.433	88.4464
Apg8714	1.36875	4.87939	4.48424e-09	3.25978e-08	14.3464	15.6983	14.8098	41.7057	40.755	33.4736
Apg5871	1.36805	4.70889	4.12886e-08	2.62745e-07	10.4759	13.5983	15.3936	36.6544	31.9193	33.5243
Apg7008	1.36717	5.89219	3.94214e-07	2.19561e-06	32.5073	39.3799	22.88	55.2261	74.5029	115.195
Apg1079	1.36711	3.36832	0.00142522	0.0041903	3.97273	4.59281	4.95919	12.3423	12.1383	10.8764
Apg6982	1.3669	3.45562	0.000887557	0.0027273	6.50525	3.48782	4.46166	13.9082	13.0483	11.0672
Apg8924	1.36688	4.0237	2.7711e-05	0.000113955	8.28714	7.20227	7.66449	19.6895	19.56	21.1917
Apg4931	1.36606	5.06322	2.09251e-08	1.39091e-07	19.6583	16.3803	15.3424	57.3728	38.0655	37.0999
Apg9651	1.36565	2.93871	0.00822009	0.0199234	2.84174	3.61244	2.77588	6.50165	10.7317	7.07204
Apg8897	1.365	3.24656	0.00237471	0.00665027	4.87464	2.90396	4.30389	11.3822	12.3874	8.02653
Apg7825	1.36306	4.88356	4.48434e-09	3.25978e-08	15.0569	14.916	15.0654	38.3837	41.6272	36.3775
Apg2885	1.36289	3.90796	6.75193e-05	0.000258954	7.62385	6.38332	7.13243	17.5999	18.8098	18.7086
Apg4410	1.36256	2.75707	0.0143936	0.032558	3.15359	1.97261	2.55858	5.59349	8.9405	5.95629
Apg4101	1.36008	3.93575	5.80801e-05	0.000225706	7.39719	6.8455	7.44268	21.5609	14.3397	20.2724
Apg7175	1.35856	2.88809	0.00998591	0.023669	3.1963	2.72481	2.86248	8.38978	8.20342	6.45723
Apg3965	1.35359	5.02638	6.82283e-10	5.47806e-09	19.8756	14.7131	15.6432	48.8104	38.0639	42.1584
Apg7918	1.35174	3.96163	5.59466e-05	0.000217754	8.16768	6.96443	7.10099	21.8332	19.3694	15.9556
Apg2043	1.35108	4.44021	9.45198e-07	4.96989e-06	12.7946	9.47074	9.96591	21.8019	28.5799	33.1687
Apg3443	1.35064	2.75894	0.015623	0.0350082	2.62254	2.34348	2.81612	6.94793	7.0601	6.41387
Apg1652	1.34939	4.26171	5.27432e-06	2.43973e-05	8.71041	8.22349	11.224	23.1871	24.1168	25.2552
Apg3774	1.346	2.91698	0.00984525	0.0234191	3.02024	2.42898	3.62341	10.5433	7.63699	5.31102
Apg6036	1.34483	4.47109	8.43946e-07	4.46346e-06	13.8131	11.5057	7.94607	28.709	30.4633	25.8025
Apg5848	1.34088	7.34421	1.92452e-08	1.28698e-07	114.271	60.7177	94.3682	177.63	243.146	263.941
Apg4120	1.33971	8.49546	0.000491491	0.00158486	348.536	76.3334	180.643	624.192	527.292	382.798
Apg10417	1.33938	4.42523	1.38011e-06	7.05924e-06	10.2345	9.86078	12.0454	23.373	32.8836	25.9368
Apg4479	1.33831	4.04643	3.69896e-05	0.000148495	8.05983	7.58161	8.34566	27.3085	17.2197	16.2318
Apg2526	1.33826	2.99839	0.00749249	0.0183578	3.86288	2.01019	3.90401	9.55034	8.76975	7.08136
Apg9047	1.3373	2.92748	0.00984456	0.0234191	2.70158	2.96759	3.5661	8.06863	7.50207	8.3144
Apg6978	1.33719	4.81187	1.90912e-08	1.27753e-07	16.0018	11.5224	15.5246	34.7405	39.1375	36.0691
Apg8805	1.33676	4.20676	3.01886e-05	0.000123329	10.7597	8.92095	7.5041	15.6003	32.4649	21.539
Apg2247	1.33596	4.25777	6.73819e-06	3.06013e-05	10.4614	8.35695	9.45433	24.5156	28.5879	18.8663
Apg6913	1.33507	10.007	3.70123e-11	3.45633e-10	487.87	741.459	516.954	1447.67	1508.87	1447.83
Apg960	1.33396	5.06019	7.84519e-10	6.24357e-09	18.5357	16.9398	16.6921	48.9035	42.2722	40.6245
Apg2428	1.33321	2.76557	0.0160237	0.0357261	2.22179	2.56857	3.13134	5.63991	6.87776	8.08002
Apg9537	1.33296	3.41487	0.00142522	0.0041903	5.63076	3.09259	5.48599	15.3601	10.5566	10.5053
Apg442	1.33035	2.82866	0.0133501	0.0304395	3.00574	1.9084	3.46542	7.76779	8.03894	5.89539
Apg7933	1.32871	4.25999	7.19175e-06	3.25425e-05	10.7588	7.47265	10.135	25.8407	23.9071	22.2743
Apg5898	1.32869	3.90355	9.87707e-05	0.000363961	7.45821	7.29503	6.7533	18.329	17.6338	18.582
Apg1407	1.32857	6.27066	6.89797e-13	7.62834e-12	41.1126	39.8225	45.3967	102.119	121.998	93.9079
Apg7700	1.32744	7.11679	2.33533e-10	1.97699e-09	81.1379	69.3514	80.644	152.569	228.862	200.059
Apg3984	1.32734	2.80816	0.014902	0.0336089	2.71802	2.57167	2.98732	7.70522	7.30189	6.27183
Apg4705	1.327	4.39039	1.53363e-05	6.56405e-05	11.2852	8.21567	11.923	35.3078	27.5572	16.295
Apg9718	1.32658	5.32801	6.05448e-09	4.32141e-08	23.878	21.8987	18.0833	66.9142	50.2546	42.8625
Apg9968	1.32341	5.54473	1.17804e-11	1.16564e-10	26.5847	21.5566	26.6282	67.2868	63.7474	56.8731
Apg6699	1.32106	2.95064	0.00984456	0.0234191	2.2317	3.58962	3.73844	7.30542	7.46473	9.62987
Apg5950	1.31709	5.21271	3.65861e-09	2.7144e-08	21.9877	16.5971	20.1532	50.0081	58.6935	38.464
Apg8228	1.31705	5.32208	2.18507e-10	1.85452e-09	22.4421	18.9798	22.2626	45.24	58.774	56.0117
Apg9460	1.31655	5.97243	3.03069e-12	3.18878e-11	37.8463	31.8596	32.7398	72.7581	92.6753	91.1121
Apg9260	1.31561	5.67849	1.09292e-11	1.08249e-10	27.5319	25.3824	29.9247	66.0807	78.9736	61.9761
Apg83	1.3136	6.54912	4.98174e-12	5.11205e-11	52.3501	51.3239	51.7813	145.737	133.476	107.307
Apg3586	1.31332	3.81126	0.000203434	0.000699937	5.98527	6.7208	7.42144	16.6352	16.1263	17.7936
Apg2361	1.31284	4.26933	8.80712e-06	3.93e-05	8.51184	9.6163	10.8376	25.1851	24.7686	22.3924
Apg1049	1.31231	4.92118	7.9895e-09	5.64158e-08	20.2558	11.9828	15.0583	44.6295	33.7009	40.1749
Apg7155	1.31192	3.85107	0.000165629	0.000580895	7.83285	6.95243	6.00055	17.7481	17.6652	16.7059
Apg7798	1.30933	6.74886	5.81111e-11	5.3121e-10	62.2175	54.438	62.8057	170.89	153.826	120.575
Apg8880	1.30806	3.04094	0.00748594	0.0183578	4.53732	3.0729	2.76948	6.94868	9.52384	9.99232
Apg7396	1.3079	3.33384	0.0024897	0.00693912	3.68231	6.46131	3.52276	10.7552	10.8382	12.4751
Apg9123	1.30653	8.74201	2.42341e-10	2.04808e-09	285.116	202.336	245.114	508.323	584.237	721.454
Apg2999	1.30548	6.8034	8.58663e-12	8.58146e-11	58.6401	64.7099	63.9457	135.5	159.984	168.061
Apg4822	1.30438	3.0231	0.00831725	0.0201207	2.67804	4.4465	3.22823	8.48372	8.61315	8.81091
Apg8408	1.30181	2.917	0.0119988	0.0277072	2.41181	4.35792	2.64364	7.8608	7.13229	8.51893
Apg6623	1.30135	3.48516	0.00121728	0.00363252	5.29202	4.25602	5.83675	9.89591	14.3085	14.6019
Apg8538	1.30113	3.72815	0.000390969	0.00128187	6.7162	5.46074	6.70473	20.2673	13.1503	13.4625
Apg4130	1.30039	3.3222	0.00268384	0.00740771	4.05134	5.43036	4.02982	8.91885	15.0187	9.78173
Apg6759	1.30023	3.72557	0.00040256	0.00131641	4.61074	10.2461	4.29962	13.2396	17.4047	16.5003
Apg4204	1.29975	3.99039	8.16663e-05	0.000307413	6.78746	8.57795	8.12143	24.2954	16.2165	17.3277
Apg1508	1.29968	5.23827	1.08346e-09	8.43405e-09	20.5972	20.4581	19.5695	53.5114	54.8276	41.0195
Apg6220	1.29931	5.66076	0.00240733	0.00673972	26.2906	36.7717	20.1791	20.2334	76.1738	108.961
Apg5203	1.29758	3.77851	0.000279381	0.000939823	7.39892	6.75148	5.5921	12.5069	22.7439	13.9539
Apg5698	1.29735	3.29139	0.00299185	0.00816511	4.82901	3.68728	4.54455	10.2128	10.7496	11.8483
Apg9383	1.29692	4.41067	3.34571e-06	1.61047e-05	11.1541	10.252	11.1118	26.0804	30.6283	23.777
Apg2823	1.29665	3.31575	0.00268384	0.00740771	4.38294	4.11947	4.86523	8.48298	10.8695	14.2931
Apg2260	1.29652	4.68954	2.00893e-07	1.1699e-06	13.0431	11.8856	15.2733	33.4606	36.239	29.7002
Apg8929	1.29585	3.88391	0.000153019	0.000543171	7.68599	6.40747	7.3676	14.1482	21.2228	18.2005
Apg6394	1.29548	3.01569	0.00904228	0.0216632	3.73543	3.78301	2.76324	10.5673	8.36524	6.60297
Apg9002	1.29383	3.42376	0.00184337	0.00529002	4.4716	4.77189	5.48497	12.6672	12.9434	10.9631
Apg4343	1.29214	5.92227	1.06289e-12	1.15367e-11	30.9017	36.9307	32.5793	85.9995	83.7486	75.8684
Apg8950	1.29042	3.10399	0.00683886	0.0169509	3.39439	4.83934	2.98223	7.48246	8.73366	11.7014
Apg3552	1.29024	3.19112	0.00478827	0.0123506	3.63483	3.9518	4.46692	10.3235	9.78528	9.85777
Apg487	1.28894	2.98035	0.0102671	0.0242421	3.32345	3.96747	2.71003	7.8698	8.15028	8.86113
Apg6782	1.28867	4.4263	3.00396e-06	1.45581e-05	11.2788	10.6158	11.1397	21.2253	34.4412	25.9305
Apg8836	1.28663	4.32746	7.86729e-06	3.53425e-05	10.4146	9.81162	10.4485	27.2826	22.3942	25.631
Apg2216	1.28191	4.64063	5.94685e-07	3.22912e-06	14.0445	12.5718	12.5108	40.1996	29.1444	25.7899
Apg6268	1.2805	5.73842	3.8672e-08	2.47959e-07	28.1538	32.9693	27.2972	52.1994	68.861	94.503
Apg8578	1.27998	5.04833	3.41691e-09	2.54265e-08	18.6439	16.4769	17.952	41.4817	48.2336	39.9164
Apg214	1.27703	7.52467	3.09602e-12	3.25409e-11	116.477	93.1386	106.501	262.634	255.853	248.828
Apg5398	1.27677	4.9329	1.75035e-08	1.17841e-07	17.0693	15.1246	16.5928	40.2278	40.2974	38.3349
Apg4922	1.27647	6.13608	2.39804e-08	1.57509e-07	42.8393	35.6737	39.2536	69.1443	90.3531	127.352
Apg4331	1.27556	9.15252	1.76127e-12	1.88096e-11	371.081	325.186	294.952	738.018	815.519	847.124
Apg2903	1.27385	3.7908	0.000334011	0.00111084	6.35651	6.75839	7.08022	13.0621	20.9983	15.4259
Apg10085	1.27172	5.36314	2.28684e-09	1.72622e-08	20.6801	22.7257	23.9526	43.2549	59.6828	60.6876
Apg446	1.27122	12.4749	3.42652e-06	1.64301e-05	3553.12	3644.36	2802.1	4816.18	7946.62	11373.5
Apg5593	1.27057	5.12496	1.45023e-09	1.11498e-08	18.8135	19.0211	18.7015	42.9306	48.4065	45.6862
Apg4482	1.26891	10.2068	2.69129e-13	3.06469e-12	676.221	742.345	654.159	1713.18	1741.7	1539.72
Apg10068	1.26768	4.93136	2.29431e-08	1.51796e-07	15.8575	16.3122	16.8696	40.3142	38.1915	40.0235
Apg3806	1.26719	3.72558	0.000543268	0.00173661	4.90851	7.64319	6.76235	14.2762	17.3654	15.1581
Apg3426	1.26705	4.168	3.42029e-05	0.000138142	8.92743	9.77532	8.71161	18.9255	25.791	21.8238
Apg9960	1.2661	7.30165	5.26495e-11	4.82612e-10	97.2381	89.5907	84.9806	186.484	227.548	240.715
Apg1130	1.26608	4.42869	4.51753e-06	2.11426e-05	11.3967	10.9073	11.2147	26.8633	27.1989	27.1141
Apg7014	1.26586	6.50275	6.51627e-12	6.63418e-11	49.3393	51.511	53.2607	107.879	135.49	128.009
Apg2940	1.26403	3.81313	0.0003349	0.0011112	6.43466	8.07295	6.2463	16.1228	17.4392	16.6034
Apg9165	1.26255	4.64574	5.46562e-07	2.98081e-06	16.0313	9.25379	14.0771	31.7408	28.7738	35.2471
Apg586	1.26036	3.53086	0.00146608	0.00429018	5.57742	5.98072	4.8911	14.6041	12.9553	12.1549
Apg1771	1.25896	2.82853	0.0191795	0.041581	3.26023	3.27748	2.25056	7.76422	7.3399	6.31842
Apg6442	1.25828	4.5842	4.30066e-06	2.02227e-05	13.8508	11.5234	12.4627	25.189	41.3212	24.8247
Apg2380	1.25824	3.55982	0.00126992	0.00377717	6.26988	4.53311	5.9574	14.8193	12.8324	13.0429
Apg2220	1.25767	5.52636	5.91906e-09	4.23994e-08	25.6894	29.9667	21.0247	53.0319	75.7744	54.6233
Apg7542	1.25682	4.92984	2.34271e-07	1.34929e-06	18.2846	14.7051	16.1834	51.1659	33.1458	33.3272
Apg7416	1.25542	6.62954	3.27477e-12	3.43472e-11	61.5668	57.1316	50.8548	131.344	142.416	131.593
Apg8890	1.25425	4.02468	9.70109e-05	0.000358006	9.4918	6.1069	8.86741	19.5633	18.0113	21.7199
Apg1653	1.25359	4.76388	1.88432e-07	1.10184e-06	19.1991	11.3619	12.7199	31.7313	37.3985	35.4068
Apg689	1.25332	4.06307	8.06904e-05	0.00030443	8.43851	8.76235	8.18966	16.8355	20.6127	23.814
Apg9605	1.25097	3.93889	0.000174023	0.000608283	9.37316	6.36848	7.18434	17.6338	20.2706	17.4334
Apg3667	1.25087	3.83396	0.0003349	0.0011112	7.2333	6.68985	7.22351	17.6854	16.052	17.1035
Apg585	1.25006	6.32637	2.68093e-09	2.00999e-08	49.7647	41.9652	45.0124	92.4935	140.474	93.3114
Apg9535	1.24904	4.83084	2.77157e-07	1.57896e-06	12.5975	18.0917	15.3632	26.9099	39.7445	43.436
Apg10015	1.24837	3.89503	0.00025543	0.000865094	8.74518	7.40726	6.11394	21.0925	16.8758	15.2062
Apg7316	1.2475	5.38589	2.95299e-07	1.67465e-06	29.7149	20.8503	18.631	40.3784	54.7759	70.6687
Apg1663	1.24644	6.03303	3.21532e-08	2.08035e-07	43.1877	31.8704	35.699	116.229	69.0306	77.9975
Apg2731	1.24602	7.13787	1.06503e-09	8.31003e-09	95.5808	67.9459	80.5046	224.862	179.407	175.617
Apg10095	1.24466	3.51172	0.00176665	0.0050949	5.72921	4.4721	6.02544	15.2201	12.7358	10.9617
Apg5440	1.24436	4.84829	2.06801e-06	1.02926e-05	15.5933	15.3069	15.7347	50.3213	31.4182	28.5603
Apg4117	1.24379	5.59591	1.46711e-05	6.30072e-05	27.0859	27.9745	25.8093	98.0846	48.3253	44.8307
Apg956	1.24376	5.57175	7.97619e-11	7.15344e-10	26.4814	24.2247	28.7879	66.3083	64.5651	57.9492
Apg7582	1.24327	10.2821	9.69096e-13	1.05762e-11	701.911	791.264	718.544	1872.54	1702.21	1660.82
Apg1059	1.24279	3.49677	0.00196958	0.00562158	4.6733	6.38932	5.10493	12.2203	13.7186	12.652
Apg4219	1.24204	4.01335	0.000124479	0.000449553	6.95886	9.13721	8.50952	14.7215	22.0157	22.0983
Apg9743	1.24186	7.31861	6.01749e-11	5.49571e-10	86.618	99.2081	92.7959	205.313	206.07	247.86
Apg3744	1.24119	2.84396	0.0191795	0.041581	4.24024	2.69221	2.013	6.56135	8.54137	6.63878
Apg9127	1.24029	3.00519	0.0119988	0.0277072	4.16585	2.65233	3.57867	8.94388	8.8205	7.37642
Apg5650	1.24014	2.89269	0.0160237	0.0357261	5.26354	2.34449	1.72171	6.33242	6.82355	9.68849
Apg2371	1.23848	2.93742	0.0143936	0.032558	3.67852	2.73082	3.37273	6.08938	8.37263	9.34246
Apg6868	1.2381	6.40119	6.82028e-12	6.92029e-11	44.1877	50.6136	50.6127	118.51	122.02	102.427
Apg4836	1.23747	3.65844	0.000887566	0.0027273	8.86189	4.02037	5.41681	15.703	12.8623	15.4502
Apg4486	1.23712	3.55629	0.0016115	0.00468133	6.48766	5.52093	4.95758	16.6916	14.0237	9.5189
Apg8017	1.23446	2.99449	0.0133501	0.0304395	3.34093	3.98057	3.10919	11.3265	5.96951	7.44271
Apg5460	1.23348	6.03967	2.30301e-06	1.13656e-05	35.56	47.8714	29.1367	118.56	56.9356	88.4468
Apg10056	1.23327	3.4517	0.00222361	0.00626763	4.83395	4.07726	6.57075	7.79041	13.8027	15.802
Apg203	1.2332	4.08648	8.3925e-05	0.000314727	8.51968	9.54879	8.09744	15.2741	25.3994	21.5101
Apg5671	1.23314	2.99477	0.0127947	0.0293311	3.7542	2.74116	3.85096	8.32461	8.80152	7.78325
Apg6425	1.23267	8.45269	2.34002e-10	1.97929e-09	202.46	204.9	213.517	394.056	572.76	493.122
Apg8396	1.23238	7.66646	1.07129e-11	1.06212e-10	120.555	109.622	127.112	294.199	286.414	259.647
Apg9121	1.23137	4.16033	5.59466e-05	0.000217754	10.6883	8.39443	8.55415	19.6908	21.4312	24.6216
Apg10628	1.23081	2.88884	0.0180713	0.0395047	2.53597	4.03903	2.91539	6.36022	7.93232	8.38753
Apg9658	1.23056	5.62575	2.42674e-10	2.04915e-09	31.5643	25.2562	26.3239	57.7912	73.5872	64.9474
Apg3601	1.23055	3.58942	0.00146608	0.00429018	5.61988	6.8441	5.12088	16.7418	12.3424	12.2824
Apg10280	1.22972	3.23402	0.00623464	0.0156039	3.98198	5.24035	3.76501	10.1884	10.5781	10.0078
Apg8752	1.22767	4.14497	6.70491e-05	0.000257646	9.6952	6.81573	10.7894	23.5089	20.2791	20.8777
Apg8833	1.22737	4.41792	9.21978e-06	4.0975e-05	11.5477	10.9756	11.4017	28.6373	28.8437	22.2573
Apg2963	1.22662	3.42827	0.00278226	0.00764124	5.04708	5.4507	4.83121	9.44085	15.0266	11.9734
Apg8075	1.22511	9.04563	4.3321e-05	0.000171222	343.986	243.857	355.446	398.335	750.524	1057.94
Apg8586	1.22505	5.52298	6.88846e-08	4.27376e-07	28.1635	25.7644	23.589	42.8417	68.4442	71.1205
Apg1331	1.22235	3.77187	0.000605593	0.00191837	8.10651	5.70458	6.52866	16.5853	13.9052	17.6666
Apg2886	1.22172	6.3118	1.34214e-10	1.17e-09	41.8451	55.5769	40.3913	101.142	97.8425	122.113
Apg3805	1.22125	6.21893	3.50833e-11	3.29162e-10	42.0569	51.3909	35.4989	106.525	103.807	89.5236
Apg10768	1.2207	2.93971	0.0156409	0.0350295	4.20836	2.46145	3.20437	7.30542	8.98228	7.37873
Apg8299	1.21962	3.9446	0.00025543	0.000865094	8.02244	7.24194	8.22783	21.0407	19.325	14.6646
Apg4190	1.2176	8.52497	5.08767e-12	5.21002e-11	214.427	237.298	206.319	545.004	489.935	495.117
Apg6205	1.21705	5.1283	6.00185e-09	4.28999e-08	19.9636	17.4651	20.7052	45.9282	48.5468	41.3209
Apg10590	1.21571	3.28178	0.00529553	0.0134776	5.31694	4.01156	4.20259	10.7991	11.2475	9.92681
Apg9726	1.21559	2.83416	0.0228908	0.0484386	3.38048	2.96585	2.67301	9.54761	6.22688	5.47511
Apg6328	1.21528	7.02443	7.14036e-10	5.72838e-09	82.5886	77.596	68.9208	154.01	181.466	197.299
Apg5231	1.21309	2.99648	0.01409	0.0319802	3.47771	3.6781	3.37632	6.93102	10.1432	7.84895
Apg5140	1.21307	3.4542	0.00292994	0.0080137	4.94584	5.77394	5.08819	12.9114	13.6491	10.3787
Apg6950	1.21174	4.78952	3.62115e-07	2.02817e-06	15.8488	14.2622	15.1594	32.0816	36.4222	37.2023
Apg5223	1.21017	4.32743	2.07999e-05	8.71166e-05	11.3503	9.59943	10.8514	18.067	26.8959	29.7787
Apg5484	1.2097	4.09947	0.000115458	0.00042017	5.71921	12.01	9.21205	17.7201	20.2336	24.5124
Apg10464	1.20956	3.43136	0.00308001	0.0083746	6.0472	4.37702	5.00004	10.753	13.744	11.8608
Apg9085	1.20728	4.96581	5.80925e-08	3.64307e-07	18.9132	15.8369	16.9881	37.0931	41.2204	42.1148
Apg9958	1.20648	3.46397	0.00285806	0.00783647	5.42262	4.81589	5.67999	12.4832	12.8823	11.8973
Apg10066	1.20618	4.08948	0.000115698	0.00042043	11.0085	6.5438	8.84009	21.0838	20.8328	19.8185
Apg9300	1.20443	5.40319	1.80055e-09	1.37161e-08	25.0619	25.1542	21.5725	49.3452	58.293	58.4627
Apg10399	1.20433	4.01159	0.000176898	0.000617162	9.78068	5.68096	9.33567	17.3479	18.641	22.2625
Apg5438	1.20425	4.02932	0.000169467	0.000593729	8.25526	7.74567	9.30784	18.1407	23.0105	17.7659
Apg3560	1.20422	3.65952	0.00111561	0.00335626	9.63498	3.53748	5.398	11.6814	14.4162	17.9392
Apg1529	1.20287	4.06551	0.000144872	0.000516091	9.88689	8.13845	8.04369	21.3178	22.0717	17.0598
Apg2921	1.20262	6.90217	3.9301e-10	3.24975e-09	71.5918	64.9716	74.584	175.321	162.832	148.434
Apg6755	1.2026	7.41144	2.8123e-10	2.36271e-09	106.872	88.5369	107.34	245.273	247.788	204.691
Apg6136	1.20007	3.23227	0.00712851	0.0175726	4.23945	4.79461	4.09714	9.87824	10.141	10.5672
Apg4926	1.19776	10.8983	1.26777e-07	7.59141e-07	1263.38	1019.38	1186.88	1912.13	2642.93	3405.33
Apg10149	1.19639	4.87442	2.00893e-07	1.1699e-06	18.9749	13.7894	15.7604	37.0023	36.0282	39.1601
Apg6633	1.19573	5.34464	2.75343e-08	1.79198e-07	25.1816	23.4022	20.4477	45.1652	64.5343	49.1293
Apg6424	1.1949	5.88193	1.27594e-09	9.85541e-09	36.0585	35.2606	30.8881	69.7985	93.5679	71.1262
Apg9007	1.19061	8.84625	7.60829e-10	6.07444e-09	300.591	232.856	300.624	559.66	621.6	724.32
Apg4659	1.19054	2.92751	0.0187521	0.0408049	4.03682	2.80181	3.09967	6.00045	9.56847	7.77311
Apg4276	1.1899	5.39792	6.54572e-09	4.66201e-08	24.425	24.1575	23.4497	54.8927	63.0422	46.6739
Apg5441	1.18924	5.40352	1.73853e-05	7.37139e-05	24.711	19.942	27.3952	80.3227	45.5479	38.607
Apg6333	1.18878	8.94113	7.00909e-09	4.9778e-08	347.3	238.401	306.118	659.643	790.354	584.571
Apg3870	1.18876	5.87927	2.05091e-10	1.7481e-09	36.4928	33.1681	32.5301	68.6385	79.1031	86.2837
Apg8182	1.18861	6.31085	6.35084e-11	5.75794e-10	48.6535	44.0736	46.7189	93.4237	118.349	107.138
Apg3974	1.1885	3.75675	0.000878141	0.00270557	7.93961	5.67582	6.82053	14.1716	17.0236	16.1493
Apg10418	1.18758	3.16118	0.00947421	0.0226273	3.7065	4.47133	4.22501	6.99987	11.1873	10.6251
Apg4232	1.18641	4.62947	7.68893e-06	3.46037e-05	13.0409	11.7989	15.7539	24.0455	41.2432	28.0649
Apg1200	1.18627	3.22796	0.00753299	0.0184148	5.0623	3.7532	4.28082	10.0214	9.66708	10.7048
Apg3646	1.18539	10.1906	8.38745e-05	0.000314727	1144.99	538.473	450.57	1351.43	1701.52	1801.92
Apg2554	1.18493	3.67513	0.00142516	0.0041903	6.29721	5.99939	6.92848	16.9138	14.4576	12.6679
Apg1080	1.18289	2.98796	0.0174502	0.0384336	3.50808	3.87931	3.24906	9.76904	8.88514	5.7339
Apg7268	1.1821	6.16988	1.26599e-07	7.58526e-07	40.9566	45.8847	39.91	66.7017	121.633	99.9147
Apg8319	1.18131	3.6115	0.00176665	0.0050949	6.63804	4.15219	7.36562	13.2642	16.8422	11.8142
Apg10251	1.18128	4.18557	9.6376e-05	0.000356721	8.93906	8.63725	11.3944	24.6772	21.5934	19.8033
Apg7291	1.17845	3.02929	0.0155227	0.0348118	3.57703	3.6226	3.84107	8.1114	8.94793	8.40178
Apg9695	1.17748	5.59891	3.36138e-06	1.61567e-05	24.8343	34.1279	25.3211	42.6789	62.5021	85.9116
Apg472	1.17638	2.91239	0.0213913	0.04575	3.03738	3.66414	3.24119	6.67455	7.99823	8.25354
Apg4097	1.17561	5.91339	4.67021e-10	3.82367e-09	34.3682	36.1834	35.0263	72.5401	92.2468	74.15
Apg1752	1.17344	12.7914	0.00602465	0.0151208	3543.05	5993.31	3523.7	3174.34	9600.85	16681.9
Apg104	1.1731	9.1292	6.12686e-06	2.80423e-05	324.425	262.469	437.603	1051.8	693.337	565.748
Apg9446	1.17041	4.5593	7.19175e-06	3.25425e-05	13.216	12.4078	13.2657	33.3527	22.8763	31.6696
Apg916	1.17039	6.50083	3.84414e-11	3.57638e-10	58.6446	50.5954	51.9384	123.491	121.81	118.229
Apg7915	1.16953	6.25607	2.0642e-11	2.00812e-10	44.6115	42.7483	48.0063	104.721	95.8567	104.566
Apg10594	1.16899	6.06647	1.1662e-10	1.02199e-09	39.3673	40.9804	37.9909	98.5568	88.136	79.2196
Apg9970	1.16848	4.3227	4.02977e-05	0.000160399	7.35149	10.9378	14.2094	18.94	27.1905	27.6365
Apg5560	1.16843	3.2565	0.00785902	0.0191648	5.11947	4.60163	3.88049	9.76664	11.6226	9.64745
Apg9078	1.16757	5.96764	7.98956e-08	4.91104e-07	34.3432	42.0933	34.0117	60.8201	101.676	85.9895
Apg998	1.16712	5.26351	3.78802e-08	2.43509e-07	22.1448	21.248	22.6022	57.3516	49.785	41.069
Apg8047	1.16681	4.36437	2.9161e-05	0.000119474	14.0247	9.62483	9.7588	20.6876	27.1239	28.3024
Apg9465	1.1652	3.10438	0.0129809	0.0296997	4.17551	3.8478	3.86721	7.3299	11.0232	8.87224
Apg1843	1.16445	4.47938	1.41519e-05	6.09905e-05	11.8162	12.029	12.849	24.3903	31.6533	26.8267
Apg5064	1.16418	3.2653	0.00753299	0.0184148	5.60184	3.90213	4.17758	10.4816	8.65368	12.1409
Apg2276	1.16347	3.627	0.00206607	0.00586838	5.4963	7.99865	5.3118	12.4944	13.3421	16.5983
Apg5708	1.16309	4.78835	1.15153e-06	5.95944e-06	13.3776	17.8369	15.4236	36.5995	38.1566	29.4609
Apg5151	1.16284	5.20206	2.04877e-07	1.19217e-06	24.1237	17.5391	21.2689	38.0309	45.8315	58.6442
Apg683	1.16271	3.12355	0.0119988	0.0277072	4.57403	3.07031	4.40889	7.99082	9.22045	10.4784
Apg4126	1.16264	3.61829	0.00207373	0.00588009	6.79602	5.18923	6.51869	16.1318	12.7706	12.9801
Apg682	1.16231	3.10714	0.0127947	0.0293311	4.86606	3.2719	3.7519	7.93061	8.56916	10.7959
Apg4079	1.1615	5.80021	5.6639e-10	4.58822e-09	34.9792	30.4476	32.3205	64.597	76.1903	79.0491
Apg1644	1.16123	4.79707	4.46105e-06	2.09077e-05	14.8907	16.6497	15.2964	26.8038	46.4988	32.0375
Apg2546	1.15907	3.78501	0.0010628	0.00320416	7.38491	7.76663	6.22201	17.2182	16.626	14.1132
Apg9251	1.15825	2.87345	0.022897	0.0484386	4.44828	1.02213	4.01236	5.0849	7.03066	10.0542
Apg10515	1.15785	3.03147	0.0168324	0.0372706	4.21581	3.16446	3.76646	9.88173	8.13536	7.27655
Apg8642	1.15601	3.29138	0.00749249	0.0183578	5.13057	3.96747	4.95835	8.97157	11.1699	11.8692
Apg7388	1.15485	5.31737	2.9962e-05	0.000122503	29.7111	20.2915	18.9906	33.5917	48.8403	72.6122
Apg3503	1.15429	4.59186	6.88865e-06	3.12419e-05	11.5857	15.1411	13.5813	25.4592	32.2938	32.4027
Apg4244	1.15407	5.39793	6.74783e-06	3.06312e-05	23.2491	23.3536	26.7019	37.8243	76.3108	49.8659
Apg7747	1.15333	3.96464	0.000456929	0.00148301	8.57819	7.67201	8.43318	20.5762	15.9827	18.759
Apg10508	1.15226	8.63441	1.02996e-07	6.25002e-07	253.075	239.927	240.239	387.352	586.528	656.952
Apg7900	1.15202	6.04221	7.32332e-11	6.5857e-10	41.0667	39.9031	36.2115	83.8174	91.9143	85.1291
Apg6037	1.15076	4.97498	2.00753e-07	1.1699e-06	18.6883	15.7765	19.1454	40.6711	43.903	35.0611
Apg4437	1.14972	3.05229	0.0168324	0.0372706	4.311	3.67717	3.45086	10.2949	8.99128	6.40568
Apg669	1.14953	5.68818	9.44743e-09	6.61519e-08	32.565	26.9365	31.1498	79.1367	66.4246	55.8416
Apg6130	1.14653	5.53895	8.01731e-09	5.65354e-08	28.0677	25.988	27.4925	69.0001	59.2261	52.4105
Apg8947	1.14636	4.21459	0.000115458	0.00042017	9.82985	9.86437	10.4807	19.7749	23.2215	24.4555
Apg2749	1.14584	6.27281	1.45421e-05	6.25367e-05	49.0899	43.3127	46.3673	60.2869	142.453	105.424
Apg9347	1.1439	3.50761	0.00382688	0.010152	5.44951	4.55798	7.02211	14.205	14.0915	9.76221
Apg3727	1.14243	3.11343	0.0151526	0.0340967	3.61536	4.52292	4.05477	12.0134	8.87154	6.1281
Apg6006	1.14104	4.14169	0.000195876	0.000677135	8.73408	9.59407	10.2938	21.7595	20.4856	21.2394
Apg9357	1.13866	6.08827	2.14845e-10	1.825e-09	41.1423	41.8937	38.9062	81.0564	91.3451	96.7481
Apg3357	1.13841	6.08395	5.63104e-09	4.04817e-08	40.0271	34.7214	46.5666	104.898	87.0791	75.5371
Apg7126	1.13833	5.34291	3.5974e-07	2.018e-06	26.8564	21.4919	22.4429	39.5725	54.1345	63.541
Apg3111	1.13742	8.99499	6.34208e-07	3.42878e-06	368.195	230.532	350.647	560.503	686.397	843.672
Apg3980	1.13588	4.16194	0.00019481	0.000674455	10.2574	9.57683	9.3054	24.0145	21.0074	19.2708
Apg2662	1.1357	3.36942	0.00683886	0.0169509	6.10345	4.03206	5.05592	14.6675	9.53455	9.54844
Apg9585	1.13532	3.61582	0.00248541	0.00693688	6.52046	4.80697	7.35184	10.5405	17.4759	13.8548
Apg5752	1.13519	3.08377	0.016583	0.0368249	4.77179	4.02037	3.07441	10.1932	8.47742	7.72512
Apg3982	1.13518	7.33298	1.40822e-08	9.61059e-08	101.84	75.5615	118.432	210.865	217.913	222.654
Apg4789	1.13397	5.29199	1.07593e-07	6.51705e-07	21.9751	19.766	26.64	55.9143	54.0613	40.4549
Apg1461	1.13387	4.426	3.28357e-05	0.000133113	13.8491	9.48627	12.3155	31.3148	24.6926	22.6877
Apg4946	1.13331	3.42358	0.00569001	0.0143501	5.12618	5.51283	5.37655	10.9123	13.8029	10.8338
Apg2358	1.1327	6.71991	1.06018e-09	8.27871e-09	58.7847	61.2983	71.9711	146.843	142.914	131.742
Apg6901	1.13233	7.78921	0.000529502	0.00169863	183.767	121.885	102.748	473.766	250.339	171.414
Apg9014	1.13137	6.57026	6.36851e-08	3.97593e-07	49.5438	76.1275	47.7148	135.806	137.015	105.727
Apg3614	1.1304	3.54979	0.00343198	0.00920988	6.68326	4.95558	6.10772	11.206	14.4518	13.9141
Apg2168	1.12864	4.13376	0.000237723	0.000807593	7.0519	9.16872	12.4188	25.2929	18.5223	18.903
Apg9699	1.12737	4.73299	3.53582e-06	1.68581e-05	14.2188	17.6945	13.5968	31.1205	37.4509	30.9218
Apg1485	1.12532	3.2189	0.0110966	0.0259303	4.63144	4.25687	4.54702	8.28903	10.6398	10.9585
Apg5720	1.12406	6.00348	1.15044e-09	8.92757e-09	39.035	36.546	39.8269	76.3113	96.0856	79.9756
Apg6952	1.12338	7.27667	7.4727e-06	3.37372e-05	87.1795	70.6981	127.992	230.976	243.627	149.097
Apg7718	1.12242	4.18774	0.000176898	0.000617162	10.059	9.00907	10.8015	21.2035	23.0384	21.3736
Apg3121	1.12042	4.89153	9.56989e-07	5.02924e-06	18.0786	17.1004	16.082	37.7347	42.0888	31.8997
Apg3543	1.11949	4.4757	3.03564e-05	0.000123964	14.2352	11.1259	12.0134	30.6281	29.0176	21.8908
Apg9719	1.11935	2.9911	0.022897	0.0484386	3.55637	3.34492	4.07779	9.17158	8.7627	6.26603
Apg9385	1.1182	4.06748	0.000359766	0.00118856	9.8746	8.25169	9.0958	17.9579	22.0326	19.7713
Apg6453	1.11745	5.47145	1.35602e-08	9.29253e-08	27.3786	24.9201	26.3558	50.7279	62.1567	58.7118
Apg8334	1.11679	3.79098	0.00153155	0.00446697	8.22488	7.13015	6.53796	19.9436	14.7037	12.9895
Apg3155	1.11665	5.34246	2.46293e-08	1.61499e-07	23.4932	24.9764	23.3267	54.235	54.9615	46.4999
Apg780	1.11663	4.9693	4.64957e-07	2.55675e-06	20.0139	18.6711	15.7315	37.9339	41.2818	39.2547
Apg5822	1.1159	4.70343	5.27578e-06	2.43973e-05	17.3242	13.4475	13.7162	31.2444	37.8662	27.9498
Apg10526	1.1146	3.28143	0.010233	0.0241904	4.92692	4.63889	4.72282	11.8011	9.43029	10.0564
Apg7372	1.11421	6.6423	4.29785e-09	3.13957e-08	68.2957	54.6128	60.2398	149.429	129.69	117.985
Apg4891	1.11379	4.35892	6.87915e-05	0.000263472	10.7553	12.2875	11.3333	21.5703	27.7376	25.5639
Apg2752	1.11291	3.37359	0.00749258	0.0183578	4.18912	6.31693	5.06063	8.69758	10.1048	15.3374
Apg9405	1.1124	3.91282	0.000812152	0.00251782	8.59206	7.93081	7.64313	12.163	22.1699	18.7035
Apg8943	1.11228	6.84957	3.72282e-09	2.7518e-08	76.9858	65.3708	70.2244	141.848	159.857	158.943
Apg7193	1.11186	6.36119	1.9092e-10	1.6343e-09	50.99	45.0282	54.0022	105.357	107.936	111.994
Apg8302	1.11083	4.42876	4.67538e-05	0.000184155	14.2623	9.90611	11.9736	28.6228	28.0089	21.9693
Apg5787	1.10974	4.97884	4.82952e-07	2.64986e-06	18.1317	19.278	17.622	36.0481	45.1696	37.9741
Apg3107	1.10891	4.10205	0.0003349	0.0011112	9.58847	8.81958	9.72901	20.4308	18.6878	22.11
Apg722	1.1088	4.86772	1.3254e-06	6.80038e-06	15.6907	14.3458	20.4315	32.9405	38.1407	38.7663
Apg4401	1.10854	4.69556	6.20562e-06	2.83117e-05	13.6878	14.8371	15.9507	25.9027	38.9697	31.7494
Apg3306	1.10853	5.30305	1.92685e-08	1.28767e-07	23.8589	23.1857	22.875	50.191	50.9742	50.0462
Apg3332	1.1083	6.10148	1.67069e-07	9.85598e-07	44.544	34.7864	45.2649	113.327	84.8513	70.8386
Apg9457	1.10773	4.04801	0.00176203	0.005086	7.48413	10.3596	9.27296	14.1341	30.6899	13.9264
Apg9852	1.10733	7.20493	1.63769e-08	1.10855e-07	95.5368	80.6308	97.8767	206.909	215.979	168.319
Apg4858	1.10694	4.95543	6.23721e-07	3.37758e-06	17.4316	16.7603	19.8268	34.2986	45.5401	37.3098
Apg1854	1.1069	7.02177	5.46734e-08	3.44135e-07	89.0703	72.6112	79.1927	141.712	190.001	188.414
Apg9862	1.10658	5.15041	7.97608e-08	4.90578e-07	22.383	16.6048	23.3095	46.0818	46.9659	42.03
Apg6512	1.10649	4.64028	1.75466e-05	7.43029e-05	17.6436	9.79755	15.0214	39.0896	27.9674	24.9244
Apg6468	1.10414	3.00567	0.0234047	0.0494077	3.86884	3.05488	4.26017	8.01662	9.43406	7.08238
Apg2743	1.10377	4.43918	0.000222578	0.000761597	11.8727	13.9995	10.9277	17.3707	37.3811	24.8626
Apg4131	1.10373	3.99242	0.000644568	0.002035	8.02887	8.41198	9.44411	16.2534	19.1418	20.8524
Apg5888	1.10301	6.56907	4.84018e-08	3.06401e-07	58.2656	58.8794	57.8603	155.641	116.999	103.018
Apg8102	1.1014	3.59213	0.00382688	0.010152	5.91989	7.93495	4.98769	11.272	13.8647	15.6304
Apg4092	1.10071	5.09097	3.33321e-07	1.87958e-06	26.952	16.525	16.2473	41.614	39.9086	47.8472
Apg803	1.09946	4.91861	1.09684e-06	5.71296e-06	19.2871	17.9032	15.6201	35.2393	36.2912	42.3075
Apg9192	1.09852	3.45904	0.00623749	0.0156039	5.59749	6.32784	4.89926	10.5317	11.5829	14.3622
Apg8227	1.09777	6.16746	4.61366e-06	2.15419e-05	46.5466	42.6153	42.5535	59.0716	117.747	106.208
Apg6636	1.09723	4.13427	0.000334011	0.00111084	9.92286	11.1996	8.0278	18.8318	21.7958	22.0796
Apg5899	1.09604	3.14502	0.0168324	0.0372706	4.00455	3.66342	5.09567	10.5295	9.11223	8.01808
Apg4200	1.08997	4.60215	1.82464e-05	7.69717e-05	14.3797	14.7131	12.7571	23.732	36.3205	29.6807
Apg7370	1.08987	7.73354	9.76682e-09	6.81967e-08	136.667	134.229	130.65	328.456	281.103	245.124
Apg7187	1.08968	4.90953	1.47698e-06	7.50855e-06	18.7463	15.4386	18.4616	43.1013	35.0889	34.1922
Apg6968	1.0895	3.2095	0.0143936	0.032558	4.21995	4.56861	4.8103	9.24861	10.9622	9.12583
Apg403	1.08799	4.3059	0.000138206	0.000494464	12.9955	10.8718	9.47957	24.4484	23.4442	23.4382
Apg6750	1.0877	3.90694	0.0011821	0.0035424	7.13175	9.83243	7.54877	17.4165	16.4492	18.3843
Apg7127	1.0873	8.76569	0.00336036	0.00903471	288.236	145.88	393.358	942.944	476.732	339.261
Apg4373	1.08675	3.9583	0.000928783	0.00284051	10.4759	6.72526	8.11122	21.6696	17.3192	15.2001
Apg385	1.08649	5.70755	1.18042e-05	5.14285e-05	41.8242	19.7021	32.9858	47.8235	72.8529	82.1258
Apg7267	1.08494	3.20908	0.0155227	0.0348118	3.7323	4.43423	5.46517	11.9296	8.89376	8.31869
Apg9896	1.08431	12.2936	0.0010162	0.00307765	3753.75	3419.38	2474.03	4370.38	4605.28	11480.6
Apg5078	1.08336	5.21614	9.16326e-08	5.59453e-07	23.1476	21.3255	21.9155	49.4745	48.9327	42.5592
Apg1201	1.08325	6.31112	2.4017e-09	1.81155e-08	43.569	52.6114	50.9776	98.9059	96.9662	116.138
Apg3797	1.08305	3.93292	0.00108129	0.00325595	9.61205	6.8714	8.4021	22.4895	17.5724	12.8993
Apg5278	1.08235	5.1377	7.50584e-07	4.00151e-06	23.3089	19.6232	19.6188	35.2344	46.2558	52.2023
Apg8673	1.08229	4.22637	0.000233594	0.000794839	11.835	8.8642	10.6519	21.7422	23.187	22.1498
Apg2641	1.08076	6.01231	5.10787e-07	2.79642e-06	39.9838	39.8197	38.9627	60.8974	105.281	85.9156
Apg8273	1.08059	4.00993	0.000747032	0.0023341	9.6622	7.57141	9.25805	20.4752	17.7954	18.2493
Apg10771	1.08019	4.70606	9.88318e-06	4.37671e-05	14.4929	15.2031	15.7709	27.0473	38.5526	31.1674
Apg3103	1.07992	3.17401	0.0172304	0.0380337	3.36297	6.24985	3.74785	7.54844	8.68205	12.3008
Apg1054	1.0777	3.16966	0.0178787	0.0391794	3.4307	4.92693	4.89436	10.8441	8.03894	9.29228
Apg4363	1.07751	5.92987	3.06024e-08	1.98259e-07	37.9386	34.9352	39.0596	70.7974	94.7842	71.4378
Apg1972	1.07652	5.7504	6.70601e-07	3.61573e-06	35.66	27.1437	35.3731	88.5975	62.2322	56.5632
Apg10500	1.07621	9.72222	7.4201e-10	5.9337e-09	547.999	504.034	571.014	1180.29	1067.2	1175.5
Apg1608	1.07501	3.6393	0.0039144	0.0103292	6.86249	6.86515	6.03901	14.9152	13.135	13.8977
Apg2249	1.07263	3.44939	0.00749258	0.0183578	6.76605	5.04211	4.99918	9.14387	15.8117	11.0387
Apg6071	1.0723	3.33827	0.0108393	0.0254181	5.42154	3.99171	5.85452	11.6186	10.1674	10.8334
Apg8461	1.07204	3.79175	0.00207373	0.00588009	10.2658	5.26477	6.71001	17.5871	16.5564	13.2289
Apg7285	1.07104	3.74117	0.0027822	0.00764124	7.92527	7.1092	6.48089	17.3693	16.8622	11.1601
Apg506	1.07074	3.58671	0.00478389	0.0123457	5.49892	6.91504	6.57045	11.0913	13.827	15.4265
Apg9715	1.06924	4.33745	0.000138825	0.000496321	11.8258	9.08422	13.4618	24.4639	24.3556	24.027
Apg9285	1.06835	10.0217	6.75381e-07	3.63787e-06	781.157	505.864	718.975	1646.05	1345.78	1216.1
Apg1173	1.06801	3.62029	0.00433072	0.0113021	6.3599	6.47605	6.67513	13.7114	15.0771	12.4742
Apg2817	1.06706	3.24422	0.0151362	0.0340676	4.80009	4.69507	4.68076	11.0887	9.59665	9.32998
Apg5339	1.06631	3.63692	0.00443866	0.0115414	6.39079	8.90878	4.66651	17.8208	12.6065	11.142
Apg7300	1.0644	7.45888	5.03229e-08	3.17956e-07	108.941	118.051	108.246	195.761	268.698	237.03
Apg4660	1.06255	4.1529	0.000456929	0.00148301	12.1715	9.52654	8.26207	22.0692	20.6915	20.2494
Apg5586	1.06251	5.51003	2.23453e-06	1.10496e-05	28.5436	26.6736	27.9543	45.4045	75.5151	53.6278
Apg6372	1.06104	4.44765	8.15253e-05	0.000307118	14.2829	10.9284	12.3975	26.8767	25.4566	26.7821
Apg4698	1.05982	3.31117	0.0127947	0.0293311	4.41889	5.0847	5.58458	8.71617	13.5999	9.57828
Apg772	1.05814	4.14703	0.00048542	0.00156579	8.58476	9.01766	12.3038	21.9845	21.8629	18.7852
Apg4621	1.05761	4.02517	0.000878141	0.00270557	10.0771	8.58103	8.49758	17.7871	19.6366	19.6681
Apg7446	1.05657	7.86974	3.75334e-06	1.78172e-05	124.975	182.801	141.917	228.937	375.067	331.173
Apg1060	1.05622	5.86862	1.96874e-08	1.3139e-07	42.074	33.0102	33.0113	72.9449	69.0426	83.8679
Apg10579	1.05279	5.29293	4.99501e-06	2.3268e-05	22.922	28.0092	20.6071	36.5156	51.5483	60.8744
Apg4036	1.0524	7.56299	3.32693e-06	1.60608e-05	138.23	92.6665	131.394	196.058	245.797	311.357
Apg904	1.0513	4.61297	3.2835e-05	0.000133113	12.9604	16.7516	13.42	25.113	32.5279	32.078
Apg2977	1.04978	4.64009	2.68876e-05	0.000110889	14.9582	12.0299	16.7716	30.3825	29.8649	31.1168
Apg153	1.04957	4.30661	0.000233729	0.000794839	11.1235	12.3663	10.6236	23.7989	25.1269	21.8601
Apg9757	1.04951	3.53867	0.00665932	0.0165346	7.24195	5.92406	5.19915	11.6148	14.1879	12.7161
Apg1991	1.04877	5.96747	2.1975e-06	1.08827e-05	38.7636	38.0232	39.878	106.244	72.5139	62.3197
Apg7017	1.04754	5.77733	0.00206067	0.0058614	34.5584	31.4638	35.3414	121.644	45.0879	42.6836
Apg6331	1.04649	5.16936	3.12107e-07	1.76495e-06	23.4756	21.8127	20.0444	46.6303	46.4743	42.0958
Apg3850	1.04533	4.74039	1.41519e-05	6.09905e-05	16.9867	14.9131	15.5227	33.1074	34.6516	30.5741
Apg3344	1.04504	7.57344	1.23314e-08	8.51489e-08	114.418	120.165	131.943	271.854	246.384	238.237
Apg2449	1.04464	4.73257	1.60257e-05	6.82979e-05	15.7728	16.0122	15.4932	36.3648	33.9299	27.2172
Apg8842	1.04419	5.0654	8.43954e-07	4.46346e-06	24.3084	16.8988	19.1125	42.2091	42.4032	40.6744
Apg8606	1.04326	7.64966	2.1606e-08	1.43426e-07	128.464	131.877	126.779	274.484	292.211	231.171
Apg3558	1.04181	3.82767	0.00237471	0.00665027	8.52697	9.10866	5.82932	12.2321	16.371	20.2568
Apg4274	1.04145	4.2809	0.000279039	0.000939307	12.6026	10.8955	9.94661	18.9081	26.7514	23.8944
Apg6676	1.04116	6.58548	2.14207e-05	8.9566e-05	53.8394	77.553	51.6939	88.0936	121.452	167.273
Apg4417	1.04083	4.63918	3.12656e-05	0.000127259	17.6951	11.9766	14.2227	32.1803	27.9485	30.9269
Apg8011	1.04057	7.64237	8.41182e-06	3.77037e-05	177.92	89.3619	117.559	283.342	272.155	237.696
Apg7914	1.03933	3.36228	0.0127947	0.0293311	5.44551	4.37945	6.04909	13.8493	9.86414	9.2075
Apg804	1.03918	6.21939	1.49096e-09	1.14453e-08	47.3701	46.7676	46.4298	98.1646	91.4112	99.6868
Apg3428	1.03652	4.11235	0.00072942	0.00228598	10.1766	8.93815	10.2663	18.5071	22.7387	19.6099
Apg9225	1.03559	4.35406	0.000203434	0.000699937	11.3124	11.5239	12.7028	24.2301	23.9089	25.1463
Apg8407	1.03528	6.4567	9.48778e-09	6.63878e-08	62.7119	50.4349	53.5116	112.009	121.666	108.822
Apg1160	1.03439	5.1004	1.04202e-06	5.45021e-06	19.5739	25.2913	17.8504	39.9157	47.493	40.8854
Apg10382	1.03274	6.81525	6.28565e-08	3.92912e-07	78.7543	64.6131	72.0847	151.841	157.121	132.592
Apg4374	1.03248	3.66377	0.00495279	0.0127222	7.78559	5.63179	7.08988	17.0855	12.9257	12.2846
Apg10542	1.03218	6.37429	7.05015e-09	5.0034e-08	53.9858	50.3755	53.1317	100.036	119.367	103.412
Apg2423	1.03151	5.18429	3.53889e-07	1.98768e-06	24.1072	19.2807	22.9547	46.1826	44.1642	46.0642
Apg8458	1.03015	6.0286	1.36235e-08	9.32955e-08	44.156	37.8696	40.8707	74.0006	88.8664	89.2786
Apg1535	1.02794	3.25574	0.0180713	0.0395047	4.48417	4.90859	5.21642	10.1936	8.65321	11.3197
Apg840	1.02649	3.35169	0.0138234	0.0314466	5.60831	5.59623	4.684	9.25488	11.0229	12.5618
Apg6334	1.0264	4.30321	0.000297516	0.000995786	12.9537	11.2248	10.1091	20.8478	23.53	26.1227
Apg5772	1.02598	6.55842	1.69667e-07	9.97383e-07	57.4615	67.0244	56.0578	100.423	124.647	142.945
Apg2647	1.02548	3.55234	0.00753299	0.0184148	6.15113	6.06589	6.60517	13.0952	13.0947	12.4956
Apg6337	1.02429	3.95383	0.00172883	0.00499452	7.27091	10.7289	8.26927	15.9824	18.0571	19.5934
Apg10346	1.02415	4.48014	0.000115698	0.00042043	14.8417	12.0056	12.4533	27.488	26.2815	26.6844
Apg7779	1.02365	4.64574	4.18742e-05	0.000166031	14.5159	15.7435	14.4829	30.9241	29.8259	30.4236
Apg2847	1.02363	5.38483	1.47052e-07	8.74239e-07	27.4655	23.6664	26.1222	52.8558	51.3183	53.5853
Apg6534	1.02341	4.96442	1.36249e-05	5.90398e-05	20.2546	16.2894	19.9912	27.1691	42.8281	46.3482
Apg976	1.02296	4.33427	0.000286087	0.000960111	9.90876	12.4201	12.9983	28.4641	20.0973	23.1701
Apg9713	1.02226	4.86015	8.82954e-06	3.93812e-05	17.9994	17.7493	16.8178	36.4689	40.0185	30.4452
Apg7073	1.01967	5.00449	2.5851e-06	1.26584e-05	20.52	17.8854	20.0597	38.1612	44.2668	36.7329
Apg10734	1.01943	6.36321	5.30508e-08	3.34344e-07	53.2504	56.3726	47.822	89.6602	118.767	111.194
Apg2124	1.01916	5.1994	0.000233389	0.000794839	22.6483	25.1728	20.0572	26.3789	49.8705	62.1129
Apg10223	1.01757	3.66884	0.00520516	0.0132781	7.47653	6.72027	6.58801	11.1974	14.6398	16.8927
Apg9676	1.01563	4.6359	4.67525e-05	0.000184155	16.683	11.8525	15.7622	25.837	37.3886	27.3259
Apg7414	1.01413	3.45487	0.010865	0.0254606	5.26212	5.06325	7.08335	12.076	11.4238	12.1026
Apg4372	1.01353	4.81165	1.45651e-05	6.25814e-05	17.7295	15.3071	17.7391	35.0561	34.7161	33.2741
Apg6290	1.01315	6.15114	1.7299e-05	7.33791e-05	41.7371	50.0379	44.0582	60.1383	96.0772	118.62
Apg4608	1.01274	5.13296	1.94849e-06	9.75405e-06	22.1742	20.4178	21.9475	37.6635	51.61	41.7411
Apg6905	1.00964	4.26508	0.000467385	0.00151055	11.496	10.191	11.8676	23.1239	23.3605	21.5231
Apg662	1.00888	3.70781	0.00520516	0.0132781	6.93357	6.91862	7.7349	16.3455	14.371	12.9697
Apg4979	1.00704	3.90374	0.00248969	0.00693912	8.36612	9.22028	7.78583	17.0303	16.2107	18.0298
Apg2099	1.00654	4.94521	5.7978e-06	2.66833e-05	20.0451	17.2003	19.0515	37.4775	39.4892	36.7403
Apg177	1.00587	4.245	0.000543268	0.00173661	11.7727	10.9153	10.4354	19.5461	24.5027	23.0417
Apg5458	1.00569	3.51537	0.00984525	0.0234191	7.1215	5.8958	5.398	12.6337	14.9551	9.7228
Apg4718	1.00481	6.19434	7.69223e-07	4.09431e-06	49.1247	47.9438	43.2935	118.425	85.0435	77.815
Apg49	1.00394	5.96084	4.40183e-07	2.43126e-06	45.0194	29.9258	43.3112	81.8435	89.7799	66.6787
Apg3647	1.00007	8.5823	0.000312096	0.00104283	396.244	193.685	169.253	462.398	546.819	510.55
Apg10100	1.00007	4.41641	0.000233594	0.000794839	13.6751	11.6395	12.5553	24.1787	25.9494	26.226

## Sheet: CS 2 hpi vs PS 8 hpi down
Differentially expressed genes in A. pisi HNA23 during the infection on pea leaves (2 hpi vs 8 hpi down-regulated)
Geneid	log2FC	log2CPM	PValue	FDR	2hpi_1	2hpi_2	2hpi_3	8hpi_1	8hpi_2	8hpi_3
Apg3367	-9.1285	6.80695	1.91801e-244	8.68683e-242	193.257	310.3	179.194	0.206618	0.438487	0.22284
Apg3375	-8.04139	11.1643	0	0	3846.92	5864.37	4029	27.6612	11.9649	11.7812
Apg4626	-7.1512	7.68072	0	0	342.746	530.673	364.381	2.84874	2.75996	2.73844
Apg10214	-7.11918	6.19255	4.31667e-176	1.26504e-173	131.39	189.722	122.597	1.40793	0.213423	1.19308
Apg7880	-6.80364	5.50542	6.84896e-106	1.08322e-103	81.381	114.403	78.1519	0.534776	0.567454	1.00933
Apg3368	-6.56722	3.18573	3.06547e-13	3.47886e-12	11.9705	22.433	12.8784	0.0684578	0	0.0738325
Apg6198	-6.48171	6.93704	5.56697e-279	3.2629e-276	212.992	294.3	231.05	2.32485	2.35645	3.25585
Apg336	-6.4535	5.65811	6.90229e-110	1.12745e-107	86.937	131.803	85.6538	1.48873	0.842509	0.749288
Apg8507	-6.40691	12.8186	0	0	11323.8	19924.9	11613.3	113.241	147.028	244.909
Apg3374	-6.39785	5.8817	7.32318e-119	1.303e-116	95.7207	160.702	99.5757	1.0962	1.74479	1.02463
Apg2445	-6.19094	4.67425	2.04598e-50	1.10794e-48	39.6264	61.2862	49.2941	0.739121	0.117643	0.837009
Apg9779	-6.17903	9.41466	7.39124e-203	2.45488e-200	1016.82	1908.62	1133.75	5.77124	15.7833	34.5227
Apg2210	-6.17769	6.41227	8.43287e-224	3.50105e-221	197.58	155.55	157.717	1.86393	1.08462	3.82601
Apg3366	-6.01437	3.82161	6.62067e-21	1.25415e-19	18.4812	37.0971	23.4728	0.229576	0.341046	0.29712
Apg10277	-5.88647	5.65326	2.11278e-103	3.18966e-101	76.0238	127.043	98.4309	2.2665	0.801667	1.62963
Apg10621	-5.88607	8.91187	0	0	791.535	1149.8	918.214	19.4525	10.9235	17.5192
Apg3846	-5.87085	5.18937	2.29146e-91	2.85401e-89	64.8484	81.8593	69.9631	1.80982	0.535929	0.95326
Apg5922	-5.8134	5.29564	1.79899e-72	1.54527e-70	60.2485	103.998	69.9795	1.32347	0.972234	1.50972
Apg5205	-5.67559	5.16656	2.04965e-73	1.82345e-71	60.5049	90.2651	62.2483	1.23838	0.92757	1.64987
Apg2390	-5.47681	8.97416	0	0	1032.85	980.189	953.359	18.4349	21.6158	26.4189
Apg1919	-5.37089	3.35385	1.61908e-14	2.01405e-13	12.8264	15.4731	24.7917	0.897157	0	0
Apg3048	-4.85457	9.26438	5.05331e-227	2.18918e-224	923.123	1584.12	1077.08	38.3221	29.3662	56.0228
Apg13	-4.84925	5.90994	6.54459e-136	1.41761e-133	107.391	135.259	110.737	3.92891	2.84969	5.14921
Apg8572	-4.71882	4.71158	9.02417e-35	3.19989e-33	36.9246	71.9555	41.9071	1.76486	1.78136	1.81058
Apg7153	-4.71578	6.26202	7.30955e-170	2.08092e-167	143.125	168.997	137.734	5.10142	5.97871	5.70724
Apg111	-4.70488	2.58919	2.18314e-07	1.2647e-06	5.08078	9.15856	12.078	0.424822	0	0.229088
Apg6888	-4.65641	6.73802	7.671e-158	1.86424e-155	256.821	172.55	193.291	8.17097	6.35539	9.88196
Apg4337	-4.62643	4.43475	3.00419e-37	1.16474e-35	37.4926	48.5824	36.0437	2.50764	1.09814	0.901507
Apg5996	-4.61164	4.64356	5.25804e-35	1.88457e-33	34.2296	64.3706	44.2311	1.51261	1.68735	2.30065
Apg6587	-4.57891	5.30792	1.11541e-89	1.35536e-87	70.5523	82.18	76.5829	3.50712	2.85149	2.84914
Apg1214	-4.5704	5.38884	3.12191e-78	3.04967e-76	71.7917	99.1909	72.3035	2.78776	2.62943	4.50995
Apg10678	-4.52988	5.96297	4.51742e-32	1.49045e-30	216.96	66.0218	77.3337	4.09319	5.31484	5.9248
Apg4796	-4.51873	5.39184	8.57082e-90	1.05432e-87	71.902	90.4584	80.7321	3.66339	3.49059	3.06405
Apg4122	-4.4566	7.69401	5.99798e-254	2.8459e-251	361.23	433.98	404.807	20.341	13.1046	20.8188
Apg8936	-4.45025	7.96546	1.36431e-211	5.03481e-209	403.406	599.577	444.797	27.7544	17.6238	20.2699
Apg3650	-4.41734	4.13004	1.91457e-26	5.08713e-25	26.3934	39.4306	30.6878	2.17214	0.61838	1.31418
Apg7620	-4.34091	4.66007	3.13241e-31	1.00682e-29	36.1822	38.9352	66.9334	3.79535	0.983404	1.80868
Apg9279	-4.33183	2.44476	2.25255e-06	1.11221e-05	7.38297	9.5002	5.62538	0.155671	0.454255	0.167893
Apg10684	-4.31528	11.6258	3.04924e-62	2.06685e-60	4928.39	7388.34	5756.26	496.79	148.228	262.046
Apg10760	-4.31108	2.36109	6.18873e-06	2.82735e-05	4.87843	9.12519	6.63938	0.265824	0.176292	0.250858
Apg4760	-4.27424	2.33528	9.88318e-06	4.37671e-05	5.09608	8.09929	6.80122	0.44132	0	0.237985
Apg2348	-4.25805	5.15154	1.11199e-70	9.15693e-69	60.6186	76.9884	65.4551	4.28788	2.85253	3.04308
Apg3371	-4.24783	5.74877	9.13566e-78	8.66931e-76	82.947	135.047	92.4738	5.17742	4.98166	5.82051
Apg4945	-4.21526	11.3711	4.04026e-16	5.74282e-15	4379.36	6427.95	4291.12	73.2723	232.169	507.443
Apg2407	-4.20673	6.66732	1.09666e-163	2.87556e-161	177.423	206.879	201.519	13.7138	8.09344	9.3895
Apg6959	-4.17004	10.6956	1.28667e-47	6.57455e-46	2817.04	3674.76	2952.04	313.808	94.7446	115.208
Apg119	-4.15847	6.79191	5.20657e-162	1.29696e-159	194.673	210.296	231.96	12.8209	12.6768	9.74211
Apg7350	-4.14496	8.25747	3.10111e-197	9.65608e-195	497.758	737.703	516.262	32.7506	33.9462	31.9371
Apg5923	-4.13201	5.22912	1.88908e-49	9.95917e-48	58.9957	96.0142	59.1572	2.90981	5.82058	3.13827
Apg456	-4.11763	5.5112	9.82467e-82	1.03045e-79	78.5002	102.237	80.2056	8.16787	2.82619	3.44706
Apg3384	-4.09222	3.64785	2.79113e-16	4.03055e-15	15.5272	29.5436	20.496	1.26267	0.60901	1.6094
Apg6956	-4.04631	4.99053	2.05388e-51	1.13066e-49	52.4606	52.7674	73.4044	4.75702	2.43038	3.23032
Apg598	-4.03813	4.29871	1.05833e-28	3.04774e-27	34.9363	40.0895	32.6656	1.54963	1.91838	2.7855
Apg3383	-3.99863	8.34534	1.98594e-150	4.7114e-148	528.902	779.857	541.54	45.5234	27.9097	41.8238
Apg3718	-3.99106	6.27046	4.39841e-121	7.96832e-119	131.851	173.32	136.367	13.0876	6.81966	7.2466
Apg4805	-3.97278	6.0393	7.62106e-100	1.11671e-97	101.933	150.507	123.251	9.23324	7.05691	7.17266
Apg1062	-3.94446	5.64049	1.06491e-85	1.19222e-83	81.7727	91.7581	109.327	5.0942	8.10824	4.86022
Apg7617	-3.93539	9.87829	1.78611e-97	2.5424e-95	1393.62	2319.92	1603.08	80.2422	106.936	160.395
Apg4087	-3.93363	1.75025	0.00242271	0.00677705	2.50935	3.56135	3.32859	0.0894802	0.189896	0
Apg1215	-3.90836	5.7718	3.15406e-82	3.37925e-80	90.2329	127.162	93.2598	6.58415	5.17269	8.60324
Apg934	-3.89075	4.22954	2.73121e-25	6.9779e-24	26.9335	42.8293	32.0437	0.463836	2.4609	3.70187
Apg1882	-3.87202	1.80317	0.00182048	0.00523803	3.3311	3.19198	3.56176	0.300748	0	0.0463373
Apg1309	-3.86811	7.63418	9.69518e-112	1.63734e-109	369.847	353.986	400.922	23.9029	13.2406	39.8054
Apg8366	-3.84188	13.5098	2.62186e-77	2.46455e-75	19335.8	27002.9	19099.6	2062.56	888.972	1611.46
Apg2483	-3.834	1.58546	0.00822264	0.0199247	1.99429	3.20774	1.97017	0	0.171041	0
Apg9700	-3.81899	5.05404	9.47732e-44	4.29236e-42	55.0591	80.8643	50.1703	3.57608	5.05947	4.19968
Apg3925	-3.81613	6.14157	1.79904e-107	2.89123e-105	119.704	155.917	124.733	13.7194	6.66501	7.39829
Apg3928	-3.80907	2.96278	5.89491e-09	4.22568e-08	10.4187	16.8171	9.02897	1.24537	0.519149	0.431725
Apg7730	-3.78812	9.45462	1.02508e-102	1.52446e-100	1144.16	1664.91	1131.49	70.3792	83.3126	131.615
Apg464	-3.78519	5.74211	2.38565e-78	2.35353e-76	79.9067	117.877	104.465	6.50921	6.8494	8.2488
Apg9211	-3.78397	3.51326	3.23843e-11	3.05276e-10	30.9509	13.7415	12.3297	1.71644	0.942063	1.14902
Apg8087	-3.76169	1.67873	0.00472329	0.0121996	2.2317	3.17938	2.9168	0.270571	0	0
Apg1917	-3.7417	3.31242	1.27732e-11	1.25888e-10	13.6534	17.0808	17.8727	0.656878	1.67284	0.991831
Apg3633	-3.73383	4.52445	3.07041e-33	1.05132e-31	43.9728	45.0431	36.3832	2.24474	2.67965	4.23671
Apg5076	-3.7319	2.0931	0.000212129	0.000727842	3.8569	5.50637	5.37443	0.326239	0.269247	0.175926
Apg3943	-3.73069	4.9935	1.60506e-54	9.35251e-53	54.9992	67.5568	54.3632	4.37252	4.25306	4.32283
Apg3834	-3.71645	1.48208	0.015623	0.0350082	1.82003	2.19559	1.81757	0.055165	0	0.0594961
Apg758	-3.69982	9.00374	4.09486e-187	1.2364e-184	860.687	1144.98	867.897	79.33	66.7342	74.6117
Apg8677	-3.69663	3.71538	6.03104e-16	8.47578e-15	19.8419	25.5516	22.1169	2.21376	1.25282	1.35296
Apg3922	-3.64806	3.5766	4.42327e-14	5.34872e-13	18.1605	25.2059	16.9847	1.59806	1.69571	1.14902
Apg3466	-3.60351	9.3006	3.49637e-23	7.89974e-22	1235.19	998.417	1273.58	60.3855	44.9148	183.281
Apg225	-3.58562	5.52501	1.93994e-72	1.6521e-70	94.2956	88.0035	73.537	4.94786	7.46981	8.72034
Apg3751	-3.57531	3.66718	6.35353e-15	8.20033e-14	17.7183	28.8883	18.156	2.05285	1.75041	1.22562
Apg577	-3.552	8.96459	1.56923e-95	2.08478e-93	697.16	1235.18	843.938	88.2501	67.3533	80.6039
Apg2922	-3.53995	3.44477	2.41197e-12	2.55524e-11	14.2472	18.0917	21.2573	1.59096	1.44701	1.22562
Apg1053	-3.52993	3.44357	2.52039e-12	2.66594e-11	16.3222	21.3149	16.0346	1.46948	1.35137	1.4792
Apg8342	-3.51615	7.41347	5.09793e-110	8.46596e-108	258.927	381.075	310.092	28.8181	26.5818	27.221
Apg8748	-3.46872	8.4522	3.45256e-98	4.98569e-96	685.288	559.278	692.461	59.6433	77.0315	37.7963
Apg1063	-3.45504	6.20566	2.1357e-85	2.36445e-83	118.31	124.297	166.408	9.84879	14.4701	12.8009
Apg10567	-3.44413	7.04051	2.84849e-97	3.99752e-95	208.467	288.468	234.168	20.3336	21.9794	24.5944
Apg652	-3.42922	10.2526	6.94946e-39	2.87321e-37	1824.36	2936.3	1952.15	127.518	173.3	322.457
Apg3387	-3.42868	8.96689	3.51379e-137	7.78031e-135	792.762	1115.65	851.616	91.9489	76.1101	87.7973
Apg10257	-3.41798	3.33142	6.41358e-11	5.80426e-10	14.7828	16.0241	17.5304	1.94811	0.13781	2.10106
Apg8914	-3.41283	2.02418	0.000644568	0.002035	3.59045	6.33042	3.42544	0.251138	0.355312	0.315998
Apg2519	-3.38763	1.71021	0.00532333	0.0135207	1.22017	3.03312	4.28806	0.134485	0.214055	0.145044
Apg8971	-3.36444	5.90982	2.84944e-79	2.83919e-77	99.8758	129.586	102.239	12.0481	10.0823	9.59181
Apg8974	-3.35641	4.8264	4.88695e-36	1.83058e-34	38.8112	59.3835	55.1083	5.59511	2.87632	6.10936
Apg5109	-3.339	7.46154	1.39463e-62	9.71758e-61	274.446	395.303	301.951	47.0469	20.7405	27.4539
Apg8177	-3.33186	7.64848	2.81244e-86	3.25851e-84	321.841	424.887	357.374	27.4541	31.442	50.8002
Apg7255	-3.31731	3.41483	2.15476e-11	2.0744e-10	13.5886	21.5377	16.6153	1.98419	1.08462	1.75089
Apg1162	-3.30902	8.07855	5.32834e-19	9.04457e-18	343.018	738.743	403.971	44.7306	21.0381	83.968
Apg8612	-3.29409	8.34973	3.74242e-72	3.16012e-70	552.876	672.25	561.989	88.2829	43.6442	49.3907
Apg7879	-3.29193	5.47468	1.65335e-59	1.05602e-57	76.5921	93.0429	73.1583	8.76651	4.82336	10.8555
Apg8270	-3.28766	7.2527	3.13452e-57	1.89287e-55	267.032	294.722	275.788	46.7384	19.2783	18.8261
Apg8764	-3.26971	1.50913	0.0200995	0.0433582	1.41482	2.27568	2.27887	0	0.151678	0.154166
Apg10265	-3.25958	9.7659	2.16719e-64	1.5762e-62	1345.4	1945.18	1452.74	228.929	127.262	138.245
Apg9703	-3.25802	8.99698	7.66774e-163	1.95901e-160	846.72	948.468	991.161	97.7979	95.5707	97.5484
Apg6438	-3.25217	4.89092	4.70998e-38	1.86231e-36	41.8617	61.5313	56.1023	7.32962	4.37893	4.51719
Apg499	-3.2125	10.3532	5.1271e-28	1.43501e-26	1905.96	2975.43	2216.49	137.829	224.889	403.142
Apg3047	-3.20957	1.76358	0.00479757	0.0123682	2.87053	3.95755	2.34012	0.213075	0.226095	0.229804
Apg9067	-3.20802	6.34859	1.72518e-86	2.02232e-84	145.382	158.067	141.791	23.7934	8.85539	14.8096
Apg4665	-3.20499	2.6039	6.20562e-06	2.83117e-05	8.71239	9.44735	6.55935	1.1275	0.440777	0.768013
Apg1232	-3.19871	6.06292	1.37101e-65	1.03491e-63	97.8037	142.798	124.231	8.18385	16.188	15.2543
Apg4500	-3.19467	9.1403	3.61328e-24	8.53145e-23	965.68	1118.01	980	192.101	53.791	87.9249
Apg10190	-3.1855	6.09751	1.05748e-63	7.52625e-62	104.486	155.629	113.707	15.0765	12.2025	13.3305
Apg9495	-3.18178	8.24522	8.93237e-83	9.67414e-81	478.522	656.744	514.927	58.0385	46.1287	77.5105
Apg935	-3.18158	5.08495	1.5536e-34	5.47e-33	51.9945	78.5111	52.1862	3.43064	7.73558	8.78747
Apg9021	-3.17468	3.10222	1.29358e-08	8.89527e-08	10.0496	17.2006	12.0365	1.56206	1.07738	1.34776
Apg6690	-3.16628	8.50711	7.81171e-47	3.89179e-45	543.778	794.024	637.558	108.789	48.812	61.6043
Apg2405	-3.14099	8.46263	2.07657e-103	3.18322e-101	672.189	721.513	517.63	77.9245	65.1154	73.187
Apg10670	-3.13064	4.65503	3.56849e-26	9.35697e-25	35.1224	57.5329	40.6072	5.0942	4.43528	5.28285
Apg4536	-3.13004	3.91523	2.54571e-15	3.38207e-14	20.7406	35.0927	20.5069	2.07937	2.15512	4.17232
Apg2620	-3.12926	5.02474	9.92651e-39	4.03705e-37	47.9072	57.9604	67.6369	5.05066	3.7515	10.8944
Apg4826	-3.12447	10.2837	6.24265e-144	1.41368e-141	2222.96	2053.7	2443.85	240.908	245.3	284.335
Apg5499	-3.09254	7.11274	6.09985e-61	3.99861e-59	212.293	314.215	224.013	25.6011	25.2544	36.9536
Apg2045	-3.08779	7.39801	4.34925e-65	3.25834e-63	249.095	381.247	283.365	36.5308	28.1913	42.421
Apg7071	-3.06715	8.30294	4.20112e-59	2.6327e-57	440.208	759.78	503.924	64.494	60.2637	78.2667
Apg5194	-3.05894	7.42461	2.96692e-57	1.80258e-55	255.263	355.883	317.008	48.0867	22.6524	40.0478
Apg1870	-3.0539	13.1067	1.32507e-68	1.06476e-66	15859.4	18052.2	13337.8	1404.46	2401.76	1883.33
Apg9374	-3.04487	4.71004	8.93544e-31	2.83544e-29	42.7905	44.5737	49.6249	4.19974	8.38846	3.73015
Apg6778	-3.04195	2.71655	3.51083e-06	1.67779e-05	8.31426	10.093	8.79321	1.52154	0.504536	0.923061
Apg8206	-3.03632	8.66783	1.44896e-35	5.32745e-34	838.291	622.685	722.266	78.3447	52.0166	135.78
Apg2288	-3.03223	4.38985	6.27755e-23	1.38691e-21	31.4454	41.0467	35.8445	7.03834	2.80066	2.8466
Apg9871	-3.02355	4.5449	6.59265e-21	1.25122e-19	31.1558	55.8767	34.8975	3.97854	5.6774	4.98139
Apg7051	-3.00696	8.40624	1.052e-46	5.21497e-45	493.56	770.145	557.376	104.764	61.505	59.4317
Apg4757	-2.98502	5.31745	3.5698e-43	1.56694e-41	82.7837	68.5876	59.907	7.81842	6.6884	12.0274
Apg8314	-2.95943	8.73891	1.12587e-87	1.35159e-85	651.091	877.924	752.594	99.92	82.5707	110.53
Apg2032	-2.95429	2.51877	3.42029e-05	0.000138142	5.74285	8.1815	8.29869	1.29306	0.633264	0.590014
Apg3714	-2.93838	9.77047	3.18457e-28	9.04019e-27	1734.03	1071.78	1837.87	303.331	151.503	150.217
Apg5855	-2.9225	7.23923	6.45191e-76	6.00812e-74	251.736	260.185	294.712	42.6196	30.8489	32.3612
Apg10676	-2.91601	2.7332	5.06881e-06	2.35787e-05	6.84648	13.1099	7.56189	1.38344	0.209711	1.70521
Apg1687	-2.91259	7.68529	4.30863e-38	1.71041e-36	501.807	245.581	347.56	55.6723	42.6939	46.6949
Apg7168	-2.90213	5.0144	6.56407e-29	1.91241e-27	42.4323	69.6184	57.651	11.634	4.68793	5.7178
Apg4907	-2.90125	2.25308	0.000372766	0.00122704	4.92327	6.24376	5.49001	0.573939	0.243604	1.1142
Apg3337	-2.89753	4.23317	1.33295e-16	1.98528e-15	23.5248	43.554	28.4189	4.15937	2.9949	5.28699
Apg2105	-2.89698	7.18305	6.11977e-66	4.65476e-64	229.285	290.786	254.885	39.5925	25.8945	38.0936
Apg412	-2.89131	4.33058	2.49876e-20	4.63435e-19	35.3543	32.2165	34.2593	3.45673	2.93436	7.17664
Apg8241	-2.88075	6.23237	2.79704e-64	2.01954e-62	115.818	150.071	134.108	16.4582	12.89	24.7942
Apg6588	-2.86463	7.32922	2.46791e-71	2.06641e-69	275.08	292.558	286.886	49.1625	37.6015	29.8278
Apg8247	-2.85895	5.53991	3.00585e-47	1.52032e-45	69.4445	93.6519	82.4638	10.8042	8.96955	13.7656
Apg271	-2.85095	1.97637	0.00256259	0.00712263	4.54136	3.82219	3.47031	0.704247	0.135869	0.483343
Apg10258	-2.84969	3.12216	6.53537e-08	4.0699e-07	12.3543	14.774	11.5589	3.12591	1.03654	0.772597
Apg10696	-2.84606	5.89366	7.39462e-47	3.72121e-45	85.6126	128.149	101.26	14.325	10.6148	18.5569
Apg3745	-2.84217	4.34292	3.52665e-20	6.4833e-19	34.4888	35.1037	32.901	4.60854	4.31765	5.06735
Apg8170	-2.83363	8.92304	4.52501e-87	5.36752e-85	769.161	941.323	853.324	137.925	102.845	118.284
Apg2897	-2.80426	4.20671	1.33776e-15	1.81848e-14	25.5202	43.0754	24.2068	5.06127	4.30657	3.45028
Apg4376	-2.77356	2.775	6.20562e-06	2.83117e-05	9.60748	9.51698	8.83206	1.84665	0.60292	1.30222
Apg2374	-2.76194	9.19401	1.48515e-53	8.50461e-52	962.968	1222.66	887.235	186.096	116.413	149.839
Apg6343	-2.75928	5.88958	3.18899e-35	1.15127e-33	85.5892	137.424	89.0114	20.2026	13.2033	11.9838
Apg3485	-2.75341	4.13508	1.27751e-14	1.60924e-13	22.6058	39.9081	24.8665	3.67658	2.12795	6.84905
Apg5062	-2.74533	6.99208	1.31254e-36	5.0108e-35	193.462	266.925	209.541	20.5336	32.6658	46.8271
Apg917	-2.74074	3.60593	1.05023e-10	9.27701e-10	13.2953	23.3951	20.7982	1.90206	2.15512	4.27663
Apg7398	-2.73151	5.03293	2.44581e-33	8.43254e-32	47.0619	56.0161	65.3932	7.79788	8.37529	8.92293
Apg10794	-2.71024	2.22783	0.000774625	0.00241274	7.18813	3.21893	5.26276	0.792261	0.367794	0.961271
Apg8459	-2.70698	8.60037	8.24984e-64	5.91377e-62	594.448	790.965	643.111	123.192	91.574	95.2076
Apg7435	-2.69558	4.26637	1.14002e-14	1.44151e-13	22.6953	43.8785	29.4786	8.41981	2.51095	3.26436
Apg5973	-2.6817	4.81527	3.54377e-28	1.00313e-26	43.9889	45.3785	53.6336	8.49486	7.2828	6.1281
Apg6199	-2.68097	2.45167	0.000164122	0.000577291	6.41003	8.2677	5.53251	0.806477	1.01135	1.02794
Apg10750	-2.66643	10.2701	5.22575e-26	1.35597e-24	1878.62	2551.75	1980.8	244.763	258.292	506.928
Apg1216	-2.66531	6.45207	1.25233e-40	5.28738e-39	121.643	197.836	138.092	22.9805	21.5711	27.236
Apg4499	-2.66177	10.8971	3.15486e-42	1.36674e-40	3087.28	3777.02	3026.59	583.644	357.376	621.612
Apg2832	-2.64517	7.12104	1.79587e-41	7.67986e-40	214.981	288.388	222.28	51.0858	28.8738	35.3069
Apg2079	-2.63546	5.46306	5.58794e-45	2.65135e-43	69.7424	81.29	76.2389	13.5259	9.29379	13.3523
Apg10401	-2.63269	10.5254	2.46955e-52	1.37467e-50	2189.94	2903.64	2531.79	407.662	322.577	499.096
Apg10503	-2.62668	5.99772	3.14918e-43	1.3946e-41	125.074	108.931	96.481	13.3403	13.2023	27.0799
Apg10274	-2.62657	6.06595	2.26836e-55	1.33739e-53	132.175	103.78	110.541	18.793	18.9335	18.1465
Apg3456	-2.62357	10.1856	1.58816e-62	1.09892e-60	2324.54	1835.57	1860.06	304.166	287.519	385.182
Apg4501	-2.61925	5.32812	2.59582e-35	9.40538e-34	64.5706	70.6916	70.8577	19.6976	5.62726	7.35372
Apg2766	-2.61893	13.4352	6.76211e-86	7.65655e-84	18240.7	20887.8	18035.3	2813.89	3107.99	3383.68
Apg6721	-2.61705	1.65124	0.0205748	0.0442303	2.22151	2.67234	2.31675	0.325256	0.127154	0.424644
Apg2530	-2.61489	4.312	3.83455e-07	2.13688e-06	62.6064	11.6027	22.32	6.91017	5.15561	3.37701
Apg4897	-2.5997	6.4784	5.76333e-58	3.56682e-56	163.617	148.769	149.11	32.0866	19.0629	24.4223
Apg10097	-2.56716	8.78126	9.46708e-38	3.69922e-36	644.728	896.474	726.225	165.951	94.0305	121.87
Apg955	-2.56166	5.51073	4.11831e-39	1.70978e-37	72.5214	78.3973	82.2686	20.7799	7.23504	10.7154
Apg3824	-2.56024	9.11056	5.26687e-51	2.88347e-49	816.321	1113.98	914.45	160.544	131.674	189.852
Apg10499	-2.55764	5.18043	7.53417e-32	2.46942e-30	61.6869	71.242	51.3523	9.28362	8.38846	13.3781
Apg1217	-2.55556	6.13599	6.70756e-36	2.48454e-34	94.9813	152.957	114.997	25.8961	17.978	17.1587
Apg1847	-2.55129	8.04738	1.2442e-64	9.25167e-63	419.226	503.265	440.345	79.9538	82.4709	69.5977
Apg1381	-2.54016	3.214	1.78812e-07	1.04743e-06	12.5355	15.0306	12.9224	3.17777	1.75928	1.63913
Apg3467	-2.52583	3.00905	2.5851e-06	1.26584e-05	13.4338	9.82176	10.3076	1.11049	0.942677	3.59302
Apg5481	-2.52532	9.1098	4.57565e-24	1.07275e-22	1191.43	600.861	1037.23	209.167	151.816	129.981
Apg2345	-2.52068	5.03378	5.30586e-30	1.6267e-28	50.3291	62.7587	52.0788	10.8632	4.74161	12.7963
Apg6713	-2.51934	3.52215	3.88184e-09	2.85662e-08	16.3189	18.2098	17.6373	1.9043	1.60079	5.4146
Apg539	-2.51712	7.10075	1.14817e-47	5.89709e-46	218.494	235.119	251.484	49.0542	31.9463	41.6564
Apg9022	-2.5112	7.47063	4.47492e-53	2.5191e-51	279.49	346.882	284.682	58.6044	51.2233	49.43
Apg4303	-2.50315	7.02076	2.13169e-38	8.56459e-37	205.555	260.117	201.002	36.3747	30.4356	50.6304
Apg6172	-2.50128	5.0391	4.57486e-14	5.52532e-13	43.0471	78.6206	44.3756	5.38737	5.35929	18.5205
Apg1113	-2.50122	3.35614	4.12886e-08	2.62745e-07	11.1181	17.585	16.8336	3.18267	2.18521	2.30182
Apg8996	-2.49771	3.06029	1.70664e-06	8.61011e-06	9.65295	15.639	10.0951	0.932865	1.07986	4.02442
Apg9639	-2.48786	5.81831	1.56955e-47	7.97908e-46	103.42	91.2928	92.3784	20.8071	15.8013	14.0621
Apg7823	-2.48731	9.45367	1.03478e-47	5.34227e-46	1006.63	1467.23	1105.74	186.378	226.716	225.106
Apg4798	-2.48627	2.52701	0.000195923	0.000677135	5.65678	8.56974	7.11968	0.717726	1.10006	1.72017
Apg9023	-2.47109	7.45799	1.36369e-32	4.57502e-31	225.476	394.499	280.143	56.8199	51.5832	53.4507
Apg4624	-2.46903	5.25917	4.52414e-26	1.18007e-24	49.0051	70.0595	73.8564	8.58364	10.019	16.1404
Apg3179	-2.46075	6.8011	2.85171e-30	8.90736e-29	163.268	234.39	172.424	27.5423	27.9185	48.0588
Apg500	-2.45946	4.39836	2.43367e-17	3.77712e-16	29.8411	42.7062	30.4662	6.67924	5.21711	6.40324
Apg2033	-2.45775	5.75019	7.82065e-39	3.20679e-37	75.3261	102.588	95.3615	15.3414	14.9086	19.22
Apg1927	-2.45271	6.87461	2.04282e-35	7.4287e-34	182.181	236.87	180.05	28.3514	33.3989	47.6771
Apg737	-2.447	5.12231	1.10025e-31	3.5594e-30	57.4177	52.2934	64.1385	10.0501	10.5175	11.1375
Apg7888	-2.44598	2.02906	0.00479757	0.0123682	3.87152	4.58847	3.67592	0.370565	0.262139	1.3322
Apg2322	-2.44214	5.15525	1.67983e-27	4.61097e-26	51.8599	73.1265	53.8915	10.7376	9.8113	11.9667
Apg3717	-2.43966	2.12359	0.00278226	0.00764124	3.95885	5.80582	3.90098	0.988173	0.449382	0.761255
Apg3611	-2.43508	1.75291	0.0178177	0.0391391	2.50473	3.27337	2.52151	0.474488	0.251741	0.511741
Apg5395	-2.43228	7.34988	1.59781e-22	3.44602e-21	213.096	379.141	239.589	39.774	45.096	69.16
Apg635	-2.42371	5.29311	1.87281e-32	6.26199e-31	57.877	71.0954	67.5766	8.16442	15.7545	12.5792
Apg3576	-2.42258	5.58753	2.1461e-38	8.58784e-37	72.4097	91.0017	79.16	14.9984	12.4929	17.4182
Apg9338	-2.41402	8.81285	4.60733e-44	2.11609e-42	627.8	935.384	716.899	131.757	145.91	149.883
Apg3131	-2.40628	6.82822	4.03481e-39	1.68213e-37	168.498	206.589	201.757	45.5318	28.1832	34.4565
Apg337	-2.40352	4.87318	3.54239e-22	7.43225e-21	40.3408	61.4301	43.5409	9.24501	8.32763	9.44608
Apg4301	-2.39969	6.20755	2.81164e-49	1.47448e-47	113.183	139.323	121.662	24.513	20.2485	25.7597
Apg8423	-2.39481	10.6764	6.95368e-19	1.17634e-17	2268.11	3350.77	2641.02	312.689	522.446	735.63
Apg1195	-2.38943	12.1451	8.53191e-07	4.50275e-06	6159.5	9793.2	6878.95	379.557	1297.83	2680.26
Apg8016	-2.38613	6.67589	1.18763e-35	4.38281e-34	147.985	212.009	158.181	29.3835	29.9018	39.6322
Apg7827	-2.38515	6.96495	3.25722e-31	1.04357e-29	210.152	159.439	261.499	41.8483	39.6205	39.1031
Apg10370	-2.38259	6.75646	7.53034e-47	3.77047e-45	192.393	180.207	174.094	35.4637	38.4118	30.5984
Apg654	-2.38164	6.15519	2.93404e-38	1.16939e-36	105.971	142.914	111.298	23.4793	16.8419	28.4628
Apg10599	-2.3806	9.03983	1.78005e-43	7.95356e-42	843.268	935.436	877.721	193.811	126.791	189.066
Apg6094	-2.37947	1.89593	0.0108393	0.0254181	3.50558	3.1975	3.36036	0.336903	0.494986	0.838509
Apg8613	-2.36806	3.82892	1.1175e-10	9.81033e-10	18.6791	20.264	26.4504	3.46215	4.84065	4.12933
Apg7221	-2.366	7.74059	4.10944e-42	1.77257e-40	403.915	357.482	318.013	83.1797	56.9356	68.7358
Apg561	-2.36356	2.7233	7.16116e-05	0.000273072	7.76214	7.65598	9.90776	2.04197	1.5073	1.05327
Apg6720	-2.36348	3.36261	1.48874e-07	8.84545e-07	13.5647	14.5004	16.7192	2.29833	1.57166	4.62706
Apg10789	-2.34435	6.39629	1.67391e-45	8.09653e-44	138.578	134.605	150.275	34.6989	20.919	27.221
Apg6255	-2.34031	11.1458	9.5867e-11	8.52114e-10	3062.22	4923.14	3376.99	1312.72	426.768	503.389
Apg8405	-2.33649	8.21618	1.87339e-53	1.06665e-51	489.904	533.034	472.385	109.347	89.2322	96.9602
Apg7315	-2.33243	3.64831	3.711e-09	2.7451e-08	15.2288	24.4284	17.1172	2.55878	3.88637	4.54535
Apg17	-2.33015	5.0506	4.29169e-27	1.15574e-25	47.0207	62.05	54.401	12.3032	9.61683	10.0784
Apg4085	-2.32512	6.61896	2.56311e-30	8.03109e-29	158.23	161.054	174.31	49.1376	21.8249	26.6831
Apg9991	-2.32175	7.30555	1.26504e-45	6.14869e-44	274.018	270.668	249.864	47.1428	57.9369	53.7166
Apg6805	-2.3192	3.48054	4.54822e-08	2.88469e-07	16.2297	12.6394	20.0528	4.10972	2.51079	2.88776
Apg9578	-2.31417	4.05656	2.68232e-12	2.83121e-11	23.2635	32.8774	21.9005	5.20279	4.28582	5.83277
Apg3716	-2.31297	2.45777	0.000586794	0.00186382	6.28149	6.63046	6.45004	1.66593	1.13639	0.770023
Apg8901	-2.30946	5.14438	7.53455e-30	2.28885e-28	56.1443	63.199	54.9611	14.9224	9.56146	10.0897
Apg6120	-2.30873	7.0689	2.06451e-30	6.4892e-29	270.684	172.118	229.205	43.3695	42.4219	49.7883
Apg1120	-2.30651	7.74408	2.78888e-10	2.34501e-09	323.681	309.692	440.294	133.192	46.1273	36.9292
Apg8117	-2.29986	4.40021	9.60744e-16	1.33141e-14	30.0671	41.9985	29.0186	6.12475	5.8726	8.19733
Apg9261	-2.29972	4.921	3.89008e-24	9.14169e-23	46.0899	48.7706	52.9866	12.1775	8.52451	8.88369
Apg4347	-2.29409	5.63863	9.16665e-26	2.36623e-24	62.9029	100.075	84.9876	20.8403	12.2587	16.8574
Apg6951	-2.28576	8.62724	1.51861e-36	5.77534e-35	606.337	718.807	649.913	133.537	103.711	167.636
Apg7111	-2.28461	3.53456	2.79264e-08	1.81513e-07	14.4039	18.5687	18.2876	4.62264	3.27008	2.21581
Apg6725	-2.28041	2.83379	4.76758e-05	0.000187467	7.98598	9.59218	10.2905	2.07475	0.833915	2.54278
Apg9012	-2.27977	4.50121	7.37684e-17	1.11876e-15	32.3656	40.6718	35.4671	7.48618	7.1166	7.37863
Apg10317	-2.27878	5.03965	2.14348e-26	5.68021e-25	54.3078	51.8204	54.4725	12.9344	9.93758	9.82344
Apg255	-2.27836	7.14451	8.37846e-22	1.70722e-20	191.161	305.938	211.16	35.0196	45.9368	65.0329
Apg826	-2.27573	5.09982	1.6387e-23	3.75357e-22	48.2048	56.2951	63.4245	17.8017	5.8213	10.3846
Apg8105	-2.27154	6.59801	6.11778e-30	1.86986e-28	132.824	200.528	150.779	28.3176	30.4401	41.3522
Apg10328	-2.26767	7.72621	6.04008e-44	2.7481e-42	390.083	326.823	338.846	71.2926	66.6328	81.2113
Apg2834	-2.26697	4.87763	1.22304e-22	2.66077e-21	40.6536	48.654	53.4035	9.79379	10.6747	8.84054
Apg2209	-2.26091	3.96164	5.5327e-11	5.06224e-10	25.5257	20.6611	25.2171	5.05806	3.46039	6.17296
Apg7150	-2.25313	6.73757	1.26236e-33	4.38262e-32	155.873	183.774	191.84	45.4891	26.648	38.8054
Apg3703	-2.24555	4.82432	2.08205e-21	4.09182e-20	49.5058	37.0872	49.7789	14.183	5.85783	8.26581
Apg5629	-2.24201	2.26217	0.00237471	0.00665027	3.57622	6.86556	5.20284	1.04898	1.11308	0.829651
Apg10786	-2.23956	5.83075	3.05374e-40	1.28386e-38	96.5133	91.4311	93.0398	19.8687	19.5268	19.8471
Apg8240	-2.22915	2.7586	0.000115458	0.00042017	7.61882	7.901	10.205	1.8231	2.19244	1.17974
Apg3868	-2.22743	3.38316	3.79871e-07	2.1181e-06	17.567	13.6047	13.4666	2.26787	3.97587	3.08399
Apg3419	-2.22714	2.70431	0.000165629	0.000580895	10.5684	7.48761	6.32272	2.28805	1.29486	1.3161
Apg7437	-2.22659	4.29808	5.97413e-14	7.15459e-13	26.2906	38.7022	27.7647	7.83007	5.36746	6.1281
Apg6722	-2.22512	4.1802	1.37041e-12	1.47779e-11	26.348	26.9992	30.8932	4.21197	3.58433	10.1648
Apg6077	-2.22147	3.40898	2.62766e-07	1.50215e-06	12.8829	15.4085	17.4519	4.40542	1.8061	3.23952
Apg3435	-2.22006	6.95074	1.14332e-29	3.44171e-28	223.388	164.293	224.844	50.4682	37.5048	43.153
Apg6925	-2.21699	4.82425	5.5758e-21	1.06228e-19	43.3909	46.4048	46.5607	13.0585	7.55506	8.18198
Apg4638	-2.21235	4.88843	6.10483e-22	1.2542e-20	44.9485	47.0281	50.714	11.6868	9.18083	9.54034
Apg338	-2.20794	7.70991	1.22043e-15	1.67498e-14	343.385	384.568	309.236	37.88	76.5613	110.306
Apg5694	-2.2055	6.99195	1.02387e-32	3.45824e-31	183.42	240.88	206.519	48.8097	48.1789	39.231
Apg4567	-2.20308	4.65561	5.00665e-18	8.09841e-17	35.8263	45.8219	38.7736	7.84795	7.91526	10.0983
Apg1117	-2.20181	3.00985	1.67078e-05	7.10225e-05	10.7232	11.7261	9.94076	3.788	1.2902	1.56355
Apg8343	-2.19852	4.91419	2.91014e-22	6.18265e-21	54.3371	47.6327	43.0608	11.8581	10.4856	8.88131
Apg6342	-2.19239	5.99522	7.6181e-20	1.37512e-18	86.3812	137.291	91.1909	33.5739	15.6869	18.7755
Apg6724	-2.18539	5.22444	5.1096e-20	9.35884e-19	55.3059	72.8579	53.5587	9.35858	8.62094	21.9613
Apg7159	-2.18234	5.46597	1.17566e-26	3.13216e-25	59.6782	82.1995	73.9662	13.7425	14.7069	18.8752
Apg3292	-2.18161	8.20754	7.1144e-23	1.56141e-21	406.454	607.625	445.24	90.2232	88.7937	142.618
Apg4041	-2.18071	10.3558	3.02247e-44	1.40728e-42	1969.55	2379.44	2100.14	500.737	423.48	497.835
Apg8665	-2.17626	5.12193	4.34973e-25	1.10002e-23	51.6316	63.1287	53.8721	16.5214	9.75335	10.3596
Apg2353	-2.17563	3.48416	1.68311e-07	9.91533e-07	14.4202	21.0534	13.15	3.09316	4.13839	3.19096
Apg3804	-2.16999	2.89905	5.59465e-05	0.000217754	9.0666	10.8777	9.24107	2.45525	1.48191	2.23503
Apg1872	-2.16928	2.98487	2.68876e-05	0.000110889	7.49852	14.7414	9.50905	1.87596	2.22028	2.64578
Apg5793	-2.16221	5.71516	4.48671e-34	1.56313e-32	85.0579	79.6895	91.5252	23.988	15.9407	16.8033
Apg6053	-2.16163	2.87456	6.75193e-05	0.000258954	8.44904	9.64647	10.3526	2.28652	2.37771	1.38098
Apg1304	-2.15646	9.66006	6.63959e-12	6.74382e-11	1123.88	1586.86	1261.21	490.776	184.389	214.91
Apg439	-2.15286	4.95355	2.90521e-22	6.18265e-21	47.5259	51.2928	49.7486	15.152	8.52958	9.12982
Apg8719	-2.15285	10.1292	3.05389e-14	3.75203e-13	1511.56	2397.28	1585.63	265.548	366.699	603.382
Apg1163	-2.15281	2.44486	0.0011821	0.0035424	3.96981	9.22321	5.68378	1.33694	1.70236	0.865144
Apg7119	-2.14666	8.38178	7.47375e-35	2.65959e-33	464.467	637.022	536.904	129.483	108.384	131.718
Apg7304	-2.1407	2.83456	0.000115086	0.000419582	9.46186	7.60954	10.1349	1.93582	1.82588	2.16513
Apg6944	-2.13688	8.64244	3.65467e-23	8.23871e-22	533.363	770.797	655.543	194.887	117.401	132.482
Apg8473	-2.13662	5.70187	7.59733e-25	1.87035e-23	71.6247	105.402	76.9258	20.9705	15.2161	21.066
Apg4910	-2.1355	8.13301	6.81778e-29	1.98053e-27	414.198	535.487	427.58	99.8704	84.0568	129.361
Apg3372	-2.13141	2.64961	0.000390389	0.00128187	5.73186	10.1825	7.13299	1.54693	1.995	1.39888
Apg4558	-2.12729	10.979	3.59441e-16	5.13841e-15	2824.77	4182.91	2855.02	515.865	687.329	1054.36
Apg5651	-2.12374	5.21539	5.47338e-23	1.21734e-21	52.1875	71.1297	55.7447	10.4066	15.1061	15.3539
Apg5057	-2.12234	4.22193	3.90462e-12	4.06538e-11	35.1034	21.5799	28.6557	6.12764	7.2114	6.1281
Apg3816	-2.12216	6.74301	2.59642e-19	4.51496e-18	160.261	200.227	164.107	22.728	40.1776	57.8388
Apg4005	-2.11764	5.97095	8.58223e-28	2.37537e-26	90.5179	101.604	113.318	33.0773	16.2788	20.2665
Apg7978	-2.11479	9.75782	5.71246e-14	6.85771e-13	1146.82	1804.68	1276.4	184.513	368.84	422.886
Apg6709	-2.11233	3.83118	4.1424e-09	3.03046e-08	24.001	19.1881	19.947	3.96018	2.37514	8.1708
Apg3844	-2.10846	7.94387	3.71345e-29	1.09147e-27	337.738	421.404	444.432	102.738	72.7426	103.231
Apg8649	-2.10634	2.66378	0.000400643	0.00131217	7.94335	6.3518	8.71489	2.14623	1.54745	1.3651
Apg4744	-2.1041	6.47677	2.56158e-27	6.95659e-26	132.913	153.549	148.228	47.818	24.6738	27.7392
Apg5319	-2.09905	4.83954	2.09393e-19	3.67971e-18	38.2628	54.1258	43.6433	11.6717	9.82912	9.72715
Apg8345	-2.09756	4.788	1.6605e-18	2.75295e-17	38.8334	44.8099	46.9043	10.7469	7.9857	11.4608
Apg7530	-2.09067	2.05535	0.00998641	0.023669	3.89534	4.69914	3.34629	1.03309	0.730812	0.7428
Apg3019	-2.08782	3.94401	8.78842e-10	6.92783e-09	19.2453	30.4149	19.6949	3.71598	5.35784	6.97692
Apg8625	-2.0764	6.6215	3.56444e-32	1.17994e-30	140.615	175.712	162.611	35.9042	32.94	44.5178
Apg6486	-2.07403	7.11718	5.47263e-24	1.27703e-22	197.06	267.778	211.221	42.6951	50.6924	67.1565
Apg4008	-2.07274	6.59157	1.55173e-15	2.09504e-14	132.798	195.303	141.341	58.2079	24.0248	28.4419
Apg5291	-2.07217	9.5633	6.47504e-15	8.33557e-14	1026.49	1549.97	1097.92	196.809	258.438	418.644
Apg4709	-2.07113	8.83479	2.39691e-16	3.48653e-15	578.256	916.694	724.356	128.526	151.656	248.031
Apg10087	-2.06771	6.07653	1.39177e-37	5.41701e-36	110.101	107.577	108.737	28.6228	21.9623	26.9142
Apg2087	-2.06296	4.19211	2.13378e-11	2.06217e-10	29.6555	23.1496	30.047	6.15855	5.53909	8.00211
Apg8135	-2.05646	8.27897	6.27029e-31	2.00247e-29	505.071	544.052	457.748	99.3327	118.242	144.782
Apg8759	-2.04592	4.57466	4.00709e-15	5.2466e-14	35.8188	38.9025	36.0184	10.9581	6.67519	8.75443
Apg3521	-2.04351	3.59967	1.59119e-07	9.42047e-07	16.8923	19.1078	16.1925	5.74443	3.18024	3.32219
Apg5092	-2.04025	8.89479	3.05684e-30	9.51823e-29	664.26	886.639	752.255	203.111	158.7	197.654
Apg9131	-2.037	11.1082	1.01693e-16	1.526e-15	3096.1	4262.61	3298.24	1217.99	641.074	736.852
Apg7583	-2.03545	3.7208	4.12886e-08	2.62745e-07	19.0695	18.4556	19.783	6.26979	3.11855	4.22628
Apg5201	-2.03464	9.28633	1.08141e-26	2.88877e-25	1260.42	869.422	885.588	242.608	226.906	266.379
Apg5856	-2.0313	9.36657	5.03341e-29	1.47076e-27	1012.17	1199.87	975.989	256.866	215.19	307.652
Apg4009	-2.03099	6.86305	2.80592e-24	6.6726e-23	154.895	231.861	176.88	49.1196	43.4822	44.7809
Apg1645	-2.02925	7.98711	1.59376e-15	2.14598e-14	352.444	494.257	380.728	143.475	63.6899	92.7428
Apg3120	-2.02033	2.66449	0.000586794	0.00186382	7.30869	7.93896	7.58317	2.12895	1.58744	1.61347
Apg5667	-2.01866	5.19719	6.98082e-22	1.42827e-20	52.0083	68.1664	53.8577	12.9558	13.5598	16.1191
Apg6544	-2.01801	7.93374	5.0739e-21	9.72238e-20	353.847	413.045	413.482	132.308	70.3731	87.9647
Apg9124	-2.01054	9.31153	1.3924e-14	1.74733e-13	862.491	1288.45	909.981	172.5	228.388	358.887
Apg2596	-2.01032	2.99182	7.16116e-05	0.000273072	10.5385	9.83361	10.4894	2.21137	2.30305	2.91499
Apg10415	-2.00709	4.31	5.07322e-12	5.20057e-11	26.3812	33.1133	30.8319	5.62001	6.70886	9.98323
Apg6047	-2.00693	4.48778	8.854e-14	1.04651e-12	29.8813	36.5008	36.8698	10.7659	7.07185	7.37215
Apg7659	-2.00581	4.07267	3.17073e-10	2.64378e-09	22.8705	29.3487	23.2703	7.57599	4.82336	5.96469
Apg4481	-2.00303	3.84809	1.09025e-08	7.55966e-08	18.601	28.2829	16.6658	5.81413	3.36514	6.27062
Apg3373	-1.99438	4.30801	7.13284e-12	7.19348e-11	25.6528	35.7073	28.8601	7.77536	7.74277	6.70866
Apg3866	-1.99343	5.81099	2.41649e-26	6.36981e-25	74.913	101.032	92.4353	24.9614	21.0499	20.8285
Apg2710	-1.9918	6.8539	7.82314e-29	2.26598e-27	177.695	198.477	180.013	53.5544	41.4883	44.235
Apg3412	-1.98983	6.18191	7.35474e-30	2.24106e-28	102.548	132.039	113.445	26.4122	27.2553	33.7465
Apg9140	-1.98921	6.40012	4.80323e-33	1.63343e-31	148.71	129.986	125.957	34.8559	32.9326	33.8848
Apg1196	-1.98756	7.32395	5.36978e-16	7.57854e-15	231.925	302.537	236.262	40.471	62.1299	91.9443
Apg7994	-1.98704	8.10132	3.52317e-29	1.03861e-27	398.912	513.322	407.963	104.807	104.576	123.418
Apg8421	-1.98678	7.29764	4.69416e-26	1.22122e-24	221.886	280.927	253.655	61.2893	53.8015	75.5772
Apg4348	-1.98356	4.71949	7.49008e-13	8.2546e-12	35.8012	54.1088	32.6319	6.60763	8.94558	15.2972
Apg7120	-1.98121	11.0625	1.16307e-32	3.91516e-31	3314.84	3843.99	3086.19	916.162	771.851	906.384
Apg6553	-1.97781	4.98983	8.63702e-20	1.54505e-18	47.1286	52.239	49.2716	13.966	11.2695	12.0844
Apg4169	-1.97487	7.36524	8.17448e-32	2.67051e-30	260.663	266.78	263.473	70.7273	61.4404	68.6931
Apg4300	-1.97204	5.91353	4.35473e-27	1.16956e-25	91.0826	111.27	85.2026	25.0749	21.8886	25.9112
Apg8237	-1.9688	5.81374	3.02842e-22	6.42025e-21	75.9605	110.241	82.0328	26.8663	22.3046	18.6323
Apg8179	-1.96534	10.0798	1.68184e-21	3.33822e-20	1405.35	2099.81	1670.94	371.768	415.746	537.94
Apg7176	-1.95907	8.80442	8.49799e-24	1.96916e-22	657.782	691.491	788.68	229.725	144.029	175.465
Apg4982	-1.95728	4.76405	3.30508e-16	4.74522e-15	37.7708	45.9002	42.0043	9.47561	8.73071	13.9655
Apg5869	-1.95212	3.99593	2.5337e-09	1.90391e-08	17.4966	31.2785	22.0303	7.03052	6.1739	4.57565
Apg926	-1.95143	8.3966	5.02103e-23	1.12174e-21	675.915	474.111	459.415	141.168	123.205	151.642
Apg9754	-1.9507	6.42786	8.97749e-33	3.04258e-31	133.842	134.937	141.641	38.415	30.6976	36.7096
Apg2988	-1.94786	4.55959	2.76376e-10	2.32585e-09	26.9555	49.959	31.4976	4.90211	8.433	14.6594
Apg9253	-1.94523	9.39807	9.29505e-13	1.01664e-11	907.83	1377.83	934.307	182.902	253.84	399.511
Apg655	-1.94248	3.46561	2.18765e-06	1.08398e-05	16.1554	14.5861	15.1221	4.34234	3.43125	3.88611
Apg6971	-1.93857	3.43447	3.34571e-06	1.61047e-05	17.0421	14.0974	13.4897	3.24685	2.81885	5.41183
Apg7365	-1.93607	5.7271	6.46215e-23	1.42139e-21	71.0485	99.2781	80.5604	24.603	18.2082	22.1837
Apg6716	-1.93459	6.9603	2.02756e-22	4.354e-21	182.656	213.831	197.23	44.7067	43.7283	66.8928
Apg4428	-1.93147	5.77767	5.31442e-28	1.48327e-26	82.343	87.8342	89.0394	25.2878	17.4085	24.8889
Apg1686	-1.93055	3.95572	6.7303e-09	4.79005e-08	17.8156	30.1528	20.387	6.12527	5.13124	6.25849
Apg10171	-1.92882	5.02787	1.60387e-19	2.84358e-18	48.421	51.8547	51.291	15.4917	10.0577	13.8501
Apg5277	-1.92659	9.79519	9.33509e-22	1.8944e-20	1191.17	1687.13	1348.25	308.579	353.65	449.556
Apg5361	-1.92656	9.52713	3.71727e-19	6.37502e-18	897.674	1116.09	1495.74	255.673	338.672	328.846
Apg7726	-1.92599	5.03885	4.63323e-17	7.09148e-16	40.901	50.4752	61.3367	16.6007	10.3574	12.7557
Apg8039	-1.92392	8.74967	1.15613e-27	3.19105e-26	584.659	786.24	677.913	171.229	171.175	197.297
Apg1171	-1.92142	2.24646	0.00767945	0.0187498	5.79865	3.70522	4.9131	1.15566	0.715329	1.71379
Apg2135	-1.91778	4.47351	1.19934e-12	1.29612e-11	32.3646	34.0858	34.1335	9.36706	8.58506	8.34843
Apg7288	-1.91591	10.1437	1.06036e-08	7.37294e-08	1486.98	2098.9	1785.11	814.91	295.712	311.866
Apg3225	-1.91398	11.1374	2.04095e-28	5.82695e-27	3239.36	4058.04	3390.25	961.097	1038.91	835.553
Apg3704	-1.913	4.5747	1.34548e-13	1.55888e-12	35.0685	35.0916	38.1603	12.0008	7.1207	9.24498
Apg9823	-1.91014	7.0184	3.25402e-15	4.29444e-14	175.81	259.355	181.551	38.6478	50.2977	75.1935
Apg6472	-1.90754	7.30645	9.48109e-15	1.20651e-13	213.112	324.258	215.615	51.3979	56.5353	92.7626
Apg3944	-1.9054	6.61179	4.87273e-24	1.13972e-22	182.132	132.472	148.256	47.8257	39.4327	35.8973
Apg6222	-1.90506	4.32551	2.32124e-11	2.22393e-10	29.316	35.0446	25.6979	8.82523	6.73475	8.08388
Apg9419	-1.89759	9.26528	3.78239e-13	4.26815e-12	829.232	1192.97	894.305	174.331	235.868	372.714
Apg5558	-1.8959	6.13348	2.13656e-27	5.8325e-26	98.7401	126.366	106.582	28.8003	29.0874	30.8744
Apg8033	-1.89552	10.879	3.75773e-24	8.85154e-23	2646.35	3407.39	2857.86	898.418	653.465	842.818
Apg10604	-1.89457	6.74255	1.41873e-28	4.07385e-27	174.004	167.193	165.583	45.6988	43.3896	46.9821
Apg5974	-1.89366	4.03685	3.87842e-09	2.85662e-08	21.7287	24.0994	26.0776	7.92036	5.29839	5.7567
Apg7811	-1.88399	5.03539	1.88483e-15	2.51412e-14	41.5949	64.7556	45.5461	13.1857	11.8436	15.7179
Apg10561	-1.88184	4.99567	3.30258e-18	5.37694e-17	50.7313	48.724	47.3354	12.7424	13.781	13.0821
Apg7531	-1.88159	9.74116	4.42269e-22	9.14267e-21	1116.56	1676.46	1251.72	337.881	355.691	403.865
Apg9684	-1.87816	4.1243	1.39393e-09	1.07335e-08	26.4654	25.2894	24.8894	7.50411	5.94912	7.1165
Apg4545	-1.878	5.3205	3.15393e-22	6.65799e-21	64.6169	63.2092	57.7956	19.1364	16.4947	14.4048
Apg10099	-1.86971	5.26876	8.90195e-22	1.81018e-20	57.4149	63.8104	57.4932	16.0605	15.1731	17.3667
Apg5641	-1.86924	9.54295	7.23705e-23	1.58483e-21	985.17	1439.67	1094.7	292.762	324.054	346.306
Apg6864	-1.86812	9.20889	4.47338e-10	3.67156e-09	1390.05	487.076	911.115	275.443	237.161	251.041
Apg4328	-1.86768	5.46749	5.2833e-21	1.01042e-19	61.6389	79.3011	65.3967	22.5683	16.2097	17.107
Apg3175	-1.86602	5.37319	3.31225e-22	6.97743e-21	61.6884	64.3961	66.3355	22.3756	13.0866	16.7691
Apg4463	-1.86431	9.95724	2.32804e-28	6.62759e-27	1561.22	1556.89	1565.79	470.818	456.53	358.517
Apg2970	-1.86351	6.03662	8.1446e-29	2.35226e-27	106.891	105.949	95.0138	29.3235	27.8998	27.0117
Apg9925	-1.86103	7.11113	4.2799e-25	1.08511e-23	211.06	237.849	203.13	59.204	57.0034	62.9952
Apg5276	-1.85481	9.34457	3.61718e-21	7.01198e-20	852.349	1185.32	1023.21	244.888	262.404	338.907
Apg3990	-1.84709	8.97961	5.10179e-15	6.63633e-14	653.47	1049.1	673.075	167.762	224.968	267.532
Apg7872	-1.84368	4.36906	3.88923e-11	3.61496e-10	29.3721	31.0421	31.4585	9.8034	6.5571	8.90128
Apg603	-1.84353	4.67713	1.68374e-07	9.91533e-07	59.4526	21.8249	33.3584	8.00891	8.26862	15.758
Apg6714	-1.83863	3.12222	8.99976e-05	0.000335479	7.67393	13.0486	13.1375	3.05698	2.39758	3.72703
Apg6452	-1.83761	7.91593	1.04496e-12	1.13543e-11	327.115	430.818	377.565	75.6326	82.1795	160.052
Apg2949	-1.83325	6.0508	7.81948e-24	1.81616e-22	96.312	110.296	102.834	23.05	25.2397	38.6542
Apg8997	-1.83213	7.64194	1.75349e-25	4.49147e-24	286.047	329.008	322.937	95.6671	76.1133	91.2261
Apg2987	-1.83086	4.24032	5.27733e-10	4.28901e-09	25.8927	30.9857	26.4249	7.53414	6.72872	8.87051
Apg757	-1.82942	2.71982	0.0011539	0.00346518	9.622	8.00517	5.66491	2.41359	1.28054	2.60309
Apg10154	-1.82833	3.15594	8.06536e-05	0.00030443	10.5336	11.3432	12.7682	2.6516	3.273	3.6185
Apg8254	-1.82572	6.72545	1.54389e-14	1.92773e-13	137.883	207.445	151.14	38.0042	35.9775	66.0362
Apg5178	-1.82317	9.37343	2.34537e-11	2.24488e-10	908.027	1292.04	908.034	190.267	261.91	426.316
Apg6363	-1.82201	5.91741	6.7213e-25	1.6701e-23	85.7837	95.165	100.297	31.5399	22.3682	25.0802
Apg4492	-1.81938	6.39272	5.30886e-18	8.55946e-17	100.443	163.421	129.429	34.5129	31.5603	45.0907
Apg8450	-1.81936	5.81516	2.01841e-24	4.82288e-23	89.193	91.0932	81.1135	22.9672	20.8166	30.189
Apg3962	-1.81669	7.37828	9.64059e-22	1.94846e-20	242.557	260.902	275.674	85.707	56.7942	78.2152
Apg7671	-1.81158	7.66708	1.18745e-24	2.89284e-23	311.838	331.795	307.707	103.382	76.6189	90.4883
Apg9728	-1.81111	5.46028	3.10094e-22	6.56004e-21	65.6698	64.8873	72.1705	20.8612	16.9362	19.6804
Apg9307	-1.81087	6.75194	2.91723e-23	6.62124e-22	149.893	187.562	166.581	50.1811	42.8186	50.2479
Apg7992	-1.80994	3.66936	1.09684e-06	5.71296e-06	17.6648	17.8791	17.4977	5.5363	6.41569	2.82835
Apg7539	-1.80971	4.4731	1.4177e-11	1.39447e-10	29.2572	41.8305	28.2053	12.6777	7.45809	7.50958
Apg7054	-1.80845	8.74096	1.86295e-19	3.27958e-18	593.785	794.302	613.179	170.106	166.815	234.352
Apg9042	-1.80498	2.14199	0.0160237	0.0357261	3.10522	4.71716	4.81639	1.25492	0.739779	1.35345
Apg10000	-1.80241	8.30559	1.75976e-23	4.02162e-22	440.6	538.316	499.778	140.75	120.111	162.855
Apg3072	-1.80175	8.62567	4.32088e-22	8.95079e-21	539.925	707.096	598.611	163.745	158.453	207.039
Apg4614	-1.79948	7.44549	4.11387e-22	8.59341e-21	237.453	311.117	266.21	87.1239	72.8016	73.5372
Apg8040	-1.79663	9.48727	3.86874e-23	8.70162e-22	966.238	1227.65	1154.31	300.983	290.78	371.888
Apg5257	-1.79536	8.03317	8.93646e-15	1.14011e-13	523.779	269.877	427.125	120.011	111.81	119.833
Apg5446	-1.79113	8.73092	3.93249e-25	9.99574e-24	644.27	719.162	618.062	207.948	164.382	199.762
Apg273	-1.7907	6.57102	9.89453e-27	2.65024e-25	143.958	147.493	150.937	46.0277	40.4222	41.0082
Apg4110	-1.79015	4.9996	5.04595e-15	6.57227e-14	40.6674	60.5488	44.416	11.9139	14.4895	15.3697
Apg6404	-1.79013	4.62984	8.74712e-13	9.58815e-12	36.6431	36.3929	37.5112	11.5357	9.07113	11.0713
Apg5839	-1.78643	8.96266	1.09374e-20	2.05623e-19	680.712	938.905	705.641	205.22	213.008	255.65
Apg6872	-1.78613	2.93194	0.000724182	0.00227196	16.3011	5.24396	6.30158	2.14104	2.97091	2.84202
Apg4966	-1.78606	5.53494	3.0072e-21	5.8523e-20	75.7308	72.2125	64.988	17.8208	19.3894	24.5124
Apg7186	-1.78605	4.75518	6.28227e-13	6.97844e-12	35.5954	51.1508	34.9826	9.69362	9.64672	15.7116
Apg5081	-1.78461	8.047	3.48067e-23	7.88214e-22	382.741	464.661	385.479	111.12	109.943	136.639
Apg8428	-1.78419	3.47918	8.42002e-06	3.77235e-05	14.7938	13.5324	16.8074	6.50349	2.54243	3.69163
Apg9277	-1.78344	3.99357	3.75617e-08	2.41617e-07	22.1119	21.8973	24.1561	7.73241	6.08332	5.65502
Apg6260	-1.78312	6.97106	2.59026e-16	3.75682e-15	166.349	246.142	172.461	50.48	50.6453	68.6347
Apg4407	-1.78295	12.6609	1.61985e-16	2.39114e-15	8185.54	13290.2	8639.36	2583.63	3258.83	2908.35
Apg2158	-1.78059	7.1251	1.927e-16	2.82362e-15	187.26	280.014	183.586	54.4857	69.0914	65.5872
Apg4566	-1.77951	2.33771	0.00822009	0.0199234	3.77443	6.98169	5.02576	1.29656	1.53765	1.48062
Apg2100	-1.77798	4.1737	3.88184e-09	2.85662e-08	22.0232	31.1025	25.4494	6.40678	6.7603	9.49614
Apg6297	-1.77771	9.37261	2.09627e-11	2.03381e-10	886.326	1276.67	921.312	197.642	275.414	426.614
Apg4380	-1.7746	6.49462	2.97122e-21	5.79358e-20	163.377	124.083	130.15	37.0535	37.2714	47.8363
Apg392	-1.77451	6.23104	6.82088e-22	1.39842e-20	104.45	138.156	105.751	28.9682	33.8364	38.837
Apg5298	-1.77342	6.76922	8.68231e-17	1.31276e-15	146.673	217.585	143.358	43.1717	49.0819	55.9844
Apg2162	-1.77001	9.91946	3.84008e-10	3.18324e-09	1299.26	1750.73	1447.67	682.268	302.663	332.933
Apg7480	-1.76713	8.73183	5.80124e-17	8.852e-16	633.029	693.189	648.697	135.449	202.035	243.01
Apg8595	-1.76669	7.2767	1.57406e-22	3.40216e-21	227.541	263.057	229.982	72.5728	62.5374	76.3266
Apg1188	-1.76625	5.4226	4.97793e-19	8.46418e-18	60.8068	75.2938	60.2253	16.5254	19.2746	21.6932
Apg2638	-1.76531	8.21728	1.05731e-14	1.33863e-13	485.853	435.032	461.031	102.699	111.736	192.38
Apg9467	-1.76461	5.92035	1.40892e-19	2.50687e-18	86.4368	94.8174	97.9633	38.5882	19.0313	23.7397
Apg2894	-1.76452	5.59077	1.88816e-22	4.06342e-21	71.5471	78.2129	71.3078	22.6287	20.3782	21.6758
Apg10341	-1.76348	9.59704	1.86478e-21	3.67934e-20	1026.29	1422.62	1145.33	317.408	378.287	362.714
Apg937	-1.76214	6.88277	2.42189e-14	2.9903e-13	169.844	226.558	151.668	39.6187	51.1329	70.8583
Apg1108	-1.7619	4.83433	1.91054e-14	2.37069e-13	38.8413	49.0254	40.4049	12.1815	12.2319	13.0498
Apg6708	-1.7619	5.84054	8.56288e-17	1.29666e-15	81.9035	105.535	76.6379	20.834	20.9587	36.0391
Apg8413	-1.76059	4.09047	1.61052e-08	1.09164e-07	23.5505	25.6947	24.0478	7.69819	6.41818	7.20436
Apg10791	-1.76014	7.4673	1.70807e-13	1.9721e-12	234.094	331.248	256.799	113.721	65.1759	62.9064
Apg2486	-1.75852	6.84919	8.74348e-17	1.32e-15	147.944	224.574	162.75	46.5967	50.4218	60.9498
Apg9763	-1.75794	10.0624	9.04743e-10	7.12637e-09	1455.96	2210.97	1290.62	322.521	437.739	705.607
Apg1316	-1.75598	4.06157	2.36028e-08	1.55233e-07	21.2958	30.0322	20.581	6.90931	6.84917	7.15762
Apg1736	-1.75506	5.96513	1.52213e-15	2.05786e-14	85.2878	111.215	91.355	16.6758	28.2843	40.5531
Apg4914	-1.75333	8.27059	3.55834e-11	3.33226e-10	381.632	628.012	423.536	96.8988	131.642	196.617
Apg6935	-1.75244	3.72824	1.15194e-06	5.95944e-06	18.3241	17.9626	18.7155	5.84836	5.16013	5.03774
Apg5522	-1.74997	6.81794	5.0482e-21	9.69176e-20	157.175	192.741	172.503	52.1407	45.6801	57.1956
Apg1627	-1.74938	4.70461	1.44919e-10	1.25782e-09	30.8952	53.4468	32.45	11.2177	9.52252	13.5712
Apg3589	-1.74713	2.84235	0.000887737	0.0027273	7.90754	8.66208	9.22322	3.30589	1.84165	2.2284
Apg4268	-1.74527	10.7112	1.0683e-10	9.40329e-10	2117.73	3265.58	2370.15	520.788	692.904	1099.1
Apg2422	-1.74204	10.6546	3.49816e-11	3.28517e-10	2158.5	3203.95	2088.92	499.583	721.896	1006.18
Apg10209	-1.73953	2.48104	0.00520516	0.0132781	4.89034	7.94788	5.3826	1.79106	1.63837	1.73185
Apg4326	-1.73664	4.78189	1.44534e-13	1.67263e-12	39.5699	40.421	42.5669	13.9132	10.0378	12.4881
Apg2611	-1.7351	2.71786	0.0018375	0.00528241	7.63124	6.40413	8.76458	3.82152	1.17383	1.51847
Apg8438	-1.73322	7.28186	7.00767e-22	1.43083e-20	227.744	256.84	234.438	66.3191	69.073	80.7652
Apg9087	-1.73007	6.6324	2.74064e-16	3.96339e-15	128.393	192.102	137.546	36.6777	45.7897	55.4927
Apg5161	-1.72896	6.15648	1.33528e-21	2.66095e-20	119.597	99.1522	108.447	41.9397	27.3392	28.8564
Apg8961	-1.7279	9.04102	5.22003e-20	9.54356e-19	742.152	908.029	781.335	287.557	200.674	245.187
Apg238	-1.72507	9.47959	4.85408e-10	3.97094e-09	952.761	1379.32	961.507	210.064	303.663	482.675
Apg9792	-1.725	3.87246	3.79871e-07	2.1181e-06	17.6528	24.8761	19.1235	5.20849	5.42628	7.76226
Apg8358	-1.72473	7.90202	6.51697e-17	9.91376e-16	300.581	455.571	348.692	98.0841	105.62	130.402
Apg2299	-1.72261	7.03217	2.6126e-19	4.53518e-18	199.845	194.775	208.478	74.6401	51.1856	56.3276
Apg9963	-1.71923	8.49182	1.22891e-13	1.43383e-12	675.07	528.57	455.244	137.719	140.79	225.514
Apg8216	-1.71851	6.55077	1.09112e-18	1.82721e-17	120.541	177.739	133.56	42.6699	42.5804	45.5456
Apg5044	-1.71851	4.03249	6.45047e-08	4.02458e-07	27.5791	20.6813	21.0345	8.22364	5.9453	6.62761
Apg208	-1.7172	5.39221	4.19287e-17	6.43725e-16	54.156	72.7931	63.6841	23.1871	15.1035	19.0652
Apg428	-1.71416	2.71761	0.00206607	0.00586838	6.00711	8.99586	7.87407	2.0091	1.99863	2.70855
Apg9077	-1.71283	2.75163	0.0127963	0.0293311	16.4441	2.90948	3.81411	0.398736	1.90396	4.73046
Apg8143	-1.71017	3.83422	6.60749e-07	3.56454e-06	16.7397	23.5523	19.3575	5.76418	6.0699	6.07492
Apg8858	-1.7095	5.85366	4.91907e-11	4.52155e-10	123.593	59.802	79.1249	33.6887	23.2105	23.0795
Apg3150	-1.70808	3.79093	1.10188e-06	5.72723e-06	21.3743	19.867	16.1417	5.52269	5.07129	6.75809
Apg4420	-1.70285	7.19854	1.14335e-15	1.57426e-14	201.114	290.549	184.453	71.8554	64.3115	71.0231
Apg7552	-1.69495	5.46402	1.59372e-16	2.35606e-15	63.7206	76.8017	59.1444	16.409	17.7361	27.4803
Apg5768	-1.69037	6.23327	2.82775e-20	5.21773e-19	100.022	134.035	109.866	33.9787	30.767	41.5326
Apg6088	-1.68983	4.11727	3.36662e-08	2.17542e-07	22.3914	25.1273	26.3368	7.89166	9.37876	5.27698
Apg1334	-1.68886	9.75857	1.27424e-10	1.11276e-09	1117.72	1642.68	1211.21	287.531	356.361	588.105
Apg4399	-1.68772	9.89719	7.68738e-10	6.12287e-09	1315.73	1815.72	1239.46	297.722	397.703	661.53
Apg9466	-1.68431	4.09916	4.12886e-08	2.62745e-07	20.7942	29.0126	23.2426	10.6955	5.77587	5.66463
Apg1235	-1.6841	6.93031	2.85202e-19	4.93359e-18	189.498	171.684	196.619	53.5605	54.403	65.6514
Apg4934	-1.6817	5.84584	3.32797e-15	4.38623e-14	100.214	63.1236	96.6242	27.401	23.4406	30.2396
Apg2406	-1.68093	5.73194	9.67893e-22	1.95224e-20	82.3682	78.0668	80.079	25.4522	23.3735	25.9815
Apg2194	-1.68087	9.99565	4.49339e-11	4.14941e-10	1354.4	1910.09	1409.44	344.57	426.98	686.347
Apg6681	-1.67985	10.5152	1.70415e-12	1.82191e-11	1985.63	2737.95	1973.33	526.332	628.624	935.342
Apg6055	-1.67912	5.02271	8.26378e-11	7.38478e-10	37.2994	66.7558	41.4637	14.9372	12.0584	18.0052
Apg5953	-1.67685	6.78675	4.06666e-19	6.96224e-18	166.634	188.988	149.328	59.2305	48.1118	50.0152
Apg1220	-1.67624	4.70855	2.94494e-12	3.10184e-11	33.9777	47.4907	33.9694	14.205	12.5106	8.73254
Apg3673	-1.67441	7.05992	2.17316e-11	2.08693e-10	163.85	268.403	178.964	46.3847	60.4659	84.6149
Apg2538	-1.6741	5.41041	1.09127e-16	1.63264e-15	63.9755	73.2282	54.2553	17.1362	20.6716	21.9833
Apg5981	-1.67303	5.4575	2.15907e-19	3.78083e-18	68.2726	63.8168	65.471	23.0588	18.2544	20.3021
Apg8941	-1.67198	6.19587	3.66579e-14	4.49274e-13	105.328	96.6511	131.057	50.7906	24.8834	28.1084
Apg10077	-1.67028	7.12196	5.58972e-19	9.4721e-18	231.753	212.833	191.695	73.6333	58.247	67.66
Apg10569	-1.67015	8.53	1.35647e-17	2.14197e-16	497.809	661.197	531.895	211.077	166.625	152.821
Apg6874	-1.66817	4.5821	4.45344e-11	4.12016e-10	34.3934	34.1955	35.8445	13.0365	9.79745	9.63693
Apg2631	-1.667	7.31144	2.4403e-08	1.60179e-07	377.304	138.652	207.446	84.377	68.8323	74.47
Apg1169	-1.665	3.13666	0.000279029	0.000939307	10.2021	13.9482	9.12014	3.71069	3.19917	3.25165
Apg8591	-1.66247	3.55273	1.54121e-05	6.58417e-05	14.5737	14.6999	17.6515	5.9226	3.56122	5.05685
Apg9739	-1.66002	6.65458	6.87774e-17	1.04466e-15	138.602	182.473	138.391	58.6528	39.2093	46.8108
Apg3597	-1.65363	5.73158	9.03287e-17	1.36163e-15	70.916	94.017	74.9372	19.7583	24.803	31.6156
Apg4292	-1.65315	5.60619	6.73152e-18	1.07489e-16	63.0558	82.8841	73.5662	26.7516	20.7705	21.6389
Apg1149	-1.65113	9.72378	4.3196e-10	3.55706e-09	1115.86	1548.55	1188.09	265.61	378.699	582.468
Apg10474	-1.65062	6.60287	4.78842e-19	8.15587e-18	133.589	139.023	168.916	52.9765	39.1953	48.0838
Apg5681	-1.64902	7.37381	1.39918e-16	2.08081e-15	246.38	300.203	209.441	71.7638	78.7109	90.4176
Apg1389	-1.64892	2.44404	0.00897506	0.0215732	5.18673	6.43577	5.53775	1.88651	1.66816	1.64708
Apg5337	-1.64883	8.79173	2.2628e-13	2.58858e-12	565.83	807.031	646.757	283.378	178.124	181.68
Apg1928	-1.64847	3.49359	2.68876e-05	0.000110889	13.0857	18.9194	12.8832	5.1695	4.82336	3.94121
Apg1027	-1.64473	7.49179	1.16873e-16	1.74591e-15	304.231	261.324	253.338	104.255	67.1911	90.0008
Apg313	-1.64456	6.81542	7.07918e-16	9.92081e-15	145.232	164.888	201.6	63.5369	43.6613	56.0414
Apg5138	-1.64063	4.27547	1.02845e-08	7.16103e-08	27.6165	33.5358	21.6815	7.87164	9.52908	8.84838
Apg451	-1.63927	5.00221	2.1897e-14	2.71371e-13	44.5037	50.3853	46.6936	12.7049	15.2177	17.4038
Apg5955	-1.6391	5.63962	2.17609e-13	2.49512e-12	89.9712	53.012	79.772	24.7728	19.5994	27.1878
Apg1984	-1.63811	9.1017	1.17507e-18	1.96121e-17	763.404	964.163	770.665	240.561	255.115	306.848
Apg7385	-1.63793	10.3042	1.45689e-07	8.66656e-07	1749.55	2261.46	1734.75	336.495	533.985	975.941
Apg9496	-1.63616	4.26565	1.09025e-08	7.55966e-08	27.3311	30.7164	24.0432	13.1695	5.63477	6.98718
Apg1238	-1.6352	6.93585	1.44694e-16	2.14862e-15	167.215	215.032	174.086	69.0217	53.5285	55.8993
Apg9586	-1.63269	9.65936	4.2769e-14	5.19063e-13	1032.18	1549.05	1091.87	316.64	418.8	449
Apg1601	-1.63254	9.70189	8.86289e-12	8.84868e-11	1043.87	1515.77	1222.9	307.874	360.959	551.207
Apg10204	-1.63234	5.01705	1.48352e-14	1.85934e-13	44.7908	52.5948	45.7305	16.352	15.05	14.3145
Apg10731	-1.63199	5.2535	3.58524e-15	4.70663e-14	48.788	66.3799	54.8443	20.5418	16.501	17.2165
Apg3863	-1.63088	3.79683	2.58503e-06	1.26584e-05	15.3647	24.4067	17.4076	5.86596	6.02362	6.21314
Apg4093	-1.62538	7.78438	4.52211e-13	5.05704e-12	365.191	251.551	382.293	134.108	105.594	83.6266
Apg1667	-1.62351	6.88137	4.33017e-17	6.63781e-16	151.786	195.708	186.79	60.4803	51.1784	61.3584
Apg5027	-1.62189	5.04538	7.02912e-12	7.11047e-11	39.159	63.3209	43.7493	13.8893	16.3458	16.8863
Apg6083	-1.62161	7.19103	1.25511e-15	1.71784e-14	181.559	258.549	222.641	65.4417	65.9883	83.7633
Apg4531	-1.62153	2.67326	0.00398644	0.010511	7.21945	7.5138	6.72304	2.31693	1.99022	2.41951
Apg7645	-1.61926	5.69552	5.05785e-18	8.16798e-17	78.6755	80.6647	72.6108	24.8755	18.1826	32.3294
Apg1176	-1.61829	6.95302	1.30022e-17	2.05642e-16	180.353	198.266	182.169	55.4386	55.9338	71.233
Apg2159	-1.61232	9.45996	3.86449e-10	3.20082e-09	951.286	1284.53	952.189	231.341	322.597	488.943
Apg1668	-1.61203	9.54599	5.11614e-16	7.24108e-15	1287.56	887.79	1205.71	375.203	321.201	409.678
Apg10529	-1.61028	3.7338	5.87986e-06	2.69986e-05	16.9257	16.7922	20.0689	7.27709	4.94047	5.0773
Apg5160	-1.60836	6.81225	2.82202e-18	4.61718e-17	162.76	163.687	180.783	60.9613	47.2493	57.815
Apg4952	-1.60812	4.99669	6.61283e-14	7.91e-13	44.554	47.4602	48.0955	14.5744	14.2754	16.9278
Apg4390	-1.60613	9.71456	3.04479e-13	3.45932e-12	1159.09	1541.06	1098.42	321.515	407.483	518.807
Apg6730	-1.6052	4.34217	8.38034e-09	5.89285e-08	31.0844	25.9991	28.9626	10.6103	7.56726	9.88
Apg8154	-1.60361	7.92472	8.43483e-19	1.42208e-17	371.985	359.205	367.004	139.17	121.845	99.7286
Apg10329	-1.59972	5.44418	2.06047e-16	3.01035e-15	56.3899	66.6663	70.2898	23.46	17.7866	22.1441
Apg5427	-1.59957	2.908	0.00151159	0.00441814	8.87676	8.07832	9.63232	4.00041	2.3666	2.09997
Apg3493	-1.59908	8.90263	2.42246e-21	4.73283e-20	690.502	727.94	742.774	256.265	216.661	240.063
Apg1822	-1.59862	9.54981	3.12192e-10	2.60526e-09	959.723	1389.27	1035.79	256.134	347.15	514.473
Apg3702	-1.59658	7.06969	3.23934e-14	3.97498e-13	207.156	175.678	222.382	86.5959	55.9802	56.948
Apg7104	-1.59655	8.9023	8.95689e-09	6.28496e-08	652.192	917.945	591.028	150.93	221.239	342.587
Apg6350	-1.59532	9.3626	1.47671e-12	1.58726e-11	875.119	1222.94	873.363	252.474	315.201	415.761
Apg7233	-1.59463	4.5438	5.27733e-10	4.28901e-09	32.889	33.25	33.9668	11.4042	10.9622	10.5053
Apg9396	-1.59162	6.55818	8.42206e-18	1.34053e-16	151.98	129.696	141.632	58.3954	40.9228	40.5519
Apg5843	-1.5916	7.95362	1.69647e-16	2.50053e-15	366.17	313.958	437.27	140.037	111.398	118.989
Apg99	-1.59096	5.09355	1.39863e-12	1.50659e-11	40.5861	62.6442	47.2757	18.3399	14.7248	16.3012
Apg8709	-1.59055	5.30069	1.77951e-15	2.3832e-14	60.3208	59.5761	54.2537	25.7523	16.1427	15.2214
Apg7425	-1.58614	7.72163	3.76293e-14	4.60047e-13	312.475	251.78	385.835	121.27	88.5094	106.385
Apg10205	-1.58605	10.1383	1.42836e-11	1.40357e-10	1441.38	2171	1464.46	439.408	534.254	717.328
Apg8998	-1.58579	11.0111	5.04207e-10	4.11123e-09	2576	4060.84	2656.41	754.783	973.258	1367.95
Apg3270	-1.58439	6.25221	2.24888e-19	3.92431e-18	99.567	124.6	117.679	42.8471	35.4714	35.0518
Apg8847	-1.58226	2.80964	0.00265777	0.00735816	7.7238	7.89408	8.60495	3.12144	2.58764	2.10407
Apg7449	-1.57914	4.77973	1.80985e-09	1.37764e-08	30.9093	54.3654	34.3461	12.0697	11.6711	15.9042
Apg10295	-1.57874	5.57157	7.82707e-15	1.00372e-13	58.4169	84.8282	68.108	21.0305	25.0174	24.3598
Apg646	-1.57794	4.2972	2.36028e-08	1.55233e-07	30.5326	24.0025	28.1605	11.7373	7.71959	7.92112
Apg2464	-1.57718	4.9267	7.4974e-13	8.2546e-12	40.7607	45.7768	45.9725	17.9402	11.7372	14.2445
Apg2652	-1.57388	8.61146	7.53363e-18	1.20104e-16	519.914	682.827	556.659	210.593	198.124	181.671
Apg3370	-1.57275	3.10708	0.000605691	0.00191837	8.93952	13.8424	9.11225	4.6103	3.00387	2.70422
Apg4031	-1.57245	5.54589	5.56644e-14	6.69047e-13	69.1579	54.3369	82.5273	20.3119	23.7455	25.357
Apg8452	-1.57131	5.74601	1.09389e-18	1.82877e-17	79.2183	75.9764	82.9877	31.3222	23.4685	24.9078
Apg2004	-1.56981	5.5797	1.33703e-13	1.55089e-12	62.0972	87.9742	62.1744	18.7248	24.4594	28.1336
Apg317	-1.56894	5.49135	3.85675e-09	2.84657e-08	96.8275	48.5817	52.3643	21.8118	20.2594	24.608
Apg6746	-1.56748	9.70244	4.93465e-09	3.56296e-08	1062.51	1605.7	1073.79	287.756	381.884	592.987
Apg3768	-1.567	5.28941	2.20298e-13	2.52304e-12	49.0636	64.7765	58.2244	14.1854	17.4223	26.4988
Apg7533	-1.56676	6.11818	9.61662e-18	1.52823e-16	92.4114	121.036	96.7943	33.2383	32.9483	38.2071
Apg8462	-1.56648	9.47928	2.30699e-06	1.13796e-05	951.209	1318.76	935.587	178.478	324.414	579.588
Apg2735	-1.56632	9.93483	3.38215e-08	2.18404e-07	1309.34	1861.86	1223.24	315.38	439.821	728.802
Apg9439	-1.56345	5.62759	5.59582e-15	7.25055e-14	64.5116	86.9182	67.7739	21.3477	22.3593	30.2684
Apg543	-1.56258	8.95846	1.67093e-17	2.61368e-16	706.128	795.082	731.005	207.385	263.281	285.152
Apg7059	-1.56011	3.39403	0.000137322	0.000493537	13.5347	13.1997	13.6316	4.71535	4.65324	4.06845
Apg10316	-1.55992	5.75668	5.33222e-18	8.58323e-17	74.3817	88.6383	76.8911	27.3925	25.9608	27.6196
Apg10078	-1.55986	7.67925	1.93568e-17	3.02306e-16	346.012	288.751	283.936	114.025	92.9928	104.282
Apg8577	-1.55955	5.60273	1.48145e-15	2.00559e-14	60.8669	84.5239	69.9124	25.1326	24.7479	22.6161
Apg6110	-1.55812	3.86666	3.53312e-06	1.68581e-05	18.801	17.8455	22.4658	7.09007	6.04678	6.71769
Apg6630	-1.55593	5.13008	1.49371e-14	1.86976e-13	48.3747	50.8806	53.5918	18.348	16.7202	16.5912
Apg8934	-1.5529	4.4284	7.29973e-09	5.17315e-08	28.9918	34.6426	27.6711	9.46038	9.42637	11.9866
Apg1943	-1.55271	4.81314	2.12895e-11	2.06194e-10	42.4685	33.1308	45.1808	14.0998	10.6441	16.4173
Apg10708	-1.55188	4.95512	8.17529e-13	8.97121e-12	43.8195	50.9771	40.0085	16.3357	15.1484	14.018
Apg5682	-1.55177	7.44587	2.2944e-17	3.56652e-16	287.334	249.123	243.67	92.3014	78.8799	94.7313
Apg2215	-1.54967	4.64528	3.06087e-10	2.55645e-09	32.9023	37.3038	36.9166	11.8699	11.8932	12.571
Apg4389	-1.54401	8.5515	2.26408e-14	2.79892e-13	523.183	643.891	511.556	158.446	179.429	237.84
Apg5262	-1.54295	3.32917	0.000231675	0.00079001	12.0739	13.9691	12.1463	4.19462	4.22385	4.43162
Apg7380	-1.54129	7.93193	1.43119e-15	1.94019e-14	342.433	403.865	345.651	113.227	108.453	153.463
Apg7822	-1.5411	6.82754	1.39195e-14	1.74733e-13	148.118	200.522	158.684	68.026	53.057	52.5266
Apg3713	-1.54055	3.57983	4.67538e-05	0.000184155	17.088	10.0896	19.3713	5.98795	5.00888	4.85534
Apg8433	-1.54011	7.3989	3.92105e-12	4.07822e-11	268.819	196.347	287.655	110.666	70.7489	76.9843
Apg5503	-1.53992	9.17766	5.2986e-16	7.48869e-15	785.998	991.792	810.457	250.552	303.554	335.981
Apg1617	-1.53964	2.58181	0.00822009	0.0199234	3.95377	9.75854	5.79745	1.98353	1.84165	2.58494
Apg1234	-1.53827	8.73309	1.65141e-15	2.21462e-14	587.884	744.171	569.761	210.916	190.684	252.968
Apg6378	-1.53805	3.99739	1.3254e-06	6.80038e-06	19.4377	24.0523	21.9924	7.20877	7.06478	8.00721
Apg4170	-1.53737	5.20335	2.82769e-13	3.21634e-12	45.5383	63.282	52.2517	19.8016	14.8013	20.4095
Apg3312	-1.53697	8.03023	1.76793e-18	2.92133e-17	365.494	416.45	386.041	148.089	125.134	128.729
Apg3942	-1.53677	3.91187	2.91094e-06	1.41486e-05	19.227	20.0316	21.8474	8.42366	6.35245	5.9424
Apg5979	-1.53677	10.5812	2.42933e-09	1.831e-08	2056.28	2800.47	1983.04	529.967	744.256	1083.3
Apg4575	-1.53467	8.72628	1.18279e-10	1.03471e-09	562.28	736.465	592.947	154.537	200.366	298.211
Apg3217	-1.53345	5.8313	9.81098e-17	1.47446e-15	79.6718	93.7201	78.2749	30.2129	23.8269	32.5261
Apg6281	-1.53158	4.22635	1.28469e-07	7.68808e-07	27.6221	21.8454	28.1492	11.364	7.08739	8.1041
Apg7098	-1.53104	6.58943	2.51162e-17	3.88599e-16	138.358	163.039	127.193	46.6628	48.8739	52.4956
Apg5170	-1.531	6.04116	2.27196e-19	3.95767e-18	97.1529	95.4456	98.6908	36.5981	29.0685	34.8113
Apg8824	-1.52588	9.49123	3.03509e-19	5.24119e-18	1011.53	1090.71	1105.15	382.219	334.791	396.556
Apg3343	-1.5216	3.24541	0.000416131	0.00135885	11.3943	13.5709	10.4874	4.53902	4.01365	3.47643
Apg6146	-1.5201	11.5403	2.07426e-12	2.20811e-11	4162.36	5105.96	3985.53	1203.55	1454.24	1963.44
Apg95	-1.51784	3.7579	1.41519e-05	6.09905e-05	14.9446	21.613	17.568	5.52306	6.91461	6.17096
Apg7131	-1.51563	3.87101	5.87986e-06	2.69986e-05	19.2025	18.6926	20.9651	6.74202	6.98633	6.64647
Apg3486	-1.51525	2.35221	0.0198236	0.0428836	4.10446	6.85579	4.27181	2.00963	1.32008	1.70297
Apg10735	-1.51291	10.3684	1.27831e-09	9.86602e-09	1803.5	2444.91	1628.61	483.66	663.776	911.999
Apg9368	-1.51268	4.1534	4.03417e-07	2.24061e-06	24.1719	24.7361	24.4453	8.84622	8.32776	8.26866
Apg7752	-1.51191	12.3816	8.84569e-15	1.12998e-13	8002.57	7070.98	8633.45	3370.81	2532.88	2408.47
Apg1811	-1.51161	4.45379	3.00345e-08	1.94706e-07	22.9343	39.9364	29.7453	8.94612	9.17208	14.0816
Apg9197	-1.51133	4.44225	1.35131e-08	9.27307e-08	30.1401	30.698	30.4722	11.3798	10.1968	10.1595
Apg10201	-1.51116	4.29147	8.90048e-08	5.44076e-07	25.3796	26.0869	29.971	11.2303	7.63881	9.38348
Apg1713	-1.50912	9.42213	0.000167733	0.000588068	1123.7	822.711	1101.31	110.019	437.781	523.153
Apg6434	-1.50902	4.81845	1.93052e-10	1.65114e-09	34.7409	50.6235	35.7798	10.3006	14.7577	17.3161
Apg5390	-1.50435	5.48308	5.90856e-15	7.64583e-14	56.6096	68.1845	70.4893	25.4887	21.4939	21.3618
Apg6103	-1.50282	5.35442	9.82057e-11	8.71346e-10	47.3447	78.9402	52.3675	19.3547	19.6573	23.6178
Apg10721	-1.50243	3.46063	0.000140263	0.000501103	14.018	14.5396	13.655	4.58606	4.4727	5.63713
Apg8049	-1.50178	4.44282	1.75035e-08	1.17841e-07	34.3242	26.0758	30.4843	12.2923	8.6277	10.9788
Apg450	-1.4975	10.1383	9.56614e-13	1.04514e-11	1478.94	2043.9	1474.39	491.857	573.114	704.826
Apg5673	-1.49347	6.63912	1.4448e-17	2.26709e-16	146.413	154.506	139.353	52.8661	48.4097	54.81
Apg4381	-1.49182	8.14594	1.29978e-14	1.63523e-13	504.246	352.965	396.573	161.77	143.024	140.782
Apg9671	-1.49108	7.34594	3.72231e-14	4.55641e-13	280.464	198.147	240.463	92.9781	78.9277	83.7242
Apg6834	-1.49091	5.16573	8.01914e-14	9.50097e-13	46.2511	55.6097	53.1631	16.8597	17.4946	20.5944
Apg9620	-1.4899	4.70294	4.9755e-10	4.06027e-09	32.566	42.2408	35.9382	15.287	11.011	12.6111
Apg2902	-1.4872	9.58562	3.20867e-08	2.0774e-07	1026.41	1377.62	997.214	262.497	367.841	583.08
Apg6762	-1.48682	10.3798	5.61699e-08	3.53332e-07	1728.7	2504.75	1662.5	454.56	663.449	985.783
Apg6916	-1.48593	4.45156	1.79506e-08	1.20688e-07	32.1787	30.4694	28.8478	14.0782	10.0645	8.04213
Apg3823	-1.48119	8.50052	4.60909e-13	5.14854e-12	531.303	600.592	469.769	144.608	209.956	219.264
Apg10784	-1.47827	10.4058	6.37364e-15	8.21565e-14	1930.02	2149.21	1913.16	866.889	638.706	644.439
Apg8668	-1.47803	4.32886	1.01628e-07	6.17077e-07	22.3746	33.7193	27.5327	10.0199	8.42792	11.2019
Apg8429	-1.47798	7.7496	1.14388e-15	1.57426e-14	337.434	272.904	339.576	118.091	120.084	102.625
Apg9322	-1.47724	5.97726	5.6716e-16	7.99319e-15	82.676	104.33	89.0094	29.0699	32.2285	37.6744
Apg4154	-1.47449	9.44443	4.05069e-08	2.59223e-07	876.591	1274.19	926.525	251.123	322.396	534.01
Apg6217	-1.4741	8.75167	1.94659e-15	2.59302e-14	531.633	738.899	633.465	232.736	227.458	224.691
Apg52	-1.4737	7.70534	2.3827e-16	3.47094e-15	310.241	301.114	309.516	94.471	116.145	121.081
Apg4904	-1.47235	4.45959	2.36028e-08	1.55233e-07	25.495	36.2543	30.3514	10.2142	10.1574	12.5157
Apg281	-1.47061	5.517	2.32809e-15	3.09707e-14	70.15	61.0068	67.1058	25.3227	23.8109	22.1804
Apg7759	-1.47017	8.25324	8.19796e-10	6.4932e-09	420.71	551.738	374.651	207.83	111.308	166.402
Apg5588	-1.46649	8.64586	1.59741e-15	2.14798e-14	510.927	666.813	588.948	201.875	202.061	235.151
Apg9125	-1.4657	4.87194	7.30611e-11	6.57616e-10	35.3428	51.6609	37.9516	13.8662	15.6538	15.2921
Apg5570	-1.4656	2.44818	0.0178787	0.0391794	5.95303	5.38607	5.2	2.04725	1.84098	1.87118
Apg9503	-1.46252	2.74819	0.00625396	0.0156255	6.34066	9.04584	7.03367	2.60703	2.9082	2.3431
Apg3817	-1.45897	5.28224	4.08369e-11	3.7851e-10	43.4548	67.8668	56.5857	17.8627	18.2904	24.6623
Apg7963	-1.45869	5.453	6.73153e-14	8.04232e-13	60.9255	70.3565	58.1758	19.887	27.9353	20.8355
Apg3342	-1.45866	3.79929	2.00225e-05	8.40374e-05	17.0789	19.3433	18.6868	7.96398	5.98045	5.74819
Apg855	-1.45714	7.32205	6.25937e-15	8.08928e-14	224.221	233.142	246.139	92.3974	71.0894	92.4422
Apg2396	-1.45627	5.62396	1.33571e-13	1.55089e-12	62.0049	85.4852	66.7253	23.8424	25.4427	28.446
Apg6823	-1.45611	3.90637	1.03468e-05	4.54967e-05	21.9998	20.4341	17.3684	4.8837	5.97937	10.9394
Apg1154	-1.45601	3.38419	0.00033398	0.00111084	11.3784	10.651	17.0655	5.7668	4.67938	3.53662
Apg565	-1.4555	6.1822	5.86047e-13	6.51715e-12	126.497	89.6718	100.405	49.4086	30.8276	34.7437
Apg10783	-1.45543	3.62764	7.16116e-05	0.000273072	16.3456	15.7676	15.7826	6.01887	5.91958	5.28034
Apg10458	-1.45217	5.52908	6.92491e-14	8.26345e-13	60.3377	76.4696	63.0577	20.71	24.1971	27.9675
Apg2630	-1.4505	9.05288	5.89095e-17	8.97515e-16	731.928	842.957	760.001	260.783	302.757	290.633
Apg5028	-1.45036	4.54838	1.47313e-08	1.00193e-07	28.7927	38.8155	30.2952	6.65515	14.1237	15.0325
Apg6945	-1.44938	4.04123	5.22499e-06	2.42373e-05	19.253	28.5229	18.9331	3.68562	6.35511	14.4093
Apg2020	-1.44695	6.67921	2.27487e-12	2.4165e-11	185.749	116.648	145.212	57.1446	50.9898	56.0284
Apg5990	-1.44552	7.57422	1.08166e-13	1.26796e-12	262.839	330.11	244.203	92.9243	99.419	114.838
Apg4941	-1.44493	5.26963	2.17406e-11	2.08693e-10	48.5199	69.3711	48.1542	20.6483	19.5456	20.2668
Apg1831	-1.44383	5.91712	9.9156e-12	9.8799e-11	91.8983	69.3419	100.625	42.7673	28.3011	24.6671
Apg2130	-1.44266	6.77555	9.87302e-15	1.25318e-13	141.206	179.115	159.555	56.6724	58.1935	61.3765
Apg3461	-1.44238	8.02604	6.5935e-10	5.31535e-09	352.813	448.573	343.171	194.498	111.209	114.545
Apg7720	-1.44007	8.55464	2.05722e-12	2.19231e-11	452.578	679.443	518.711	182.228	194.864	231.07
Apg427	-1.43972	2.71162	0.00785902	0.0191648	6.11859	8.89926	6.54226	3.07775	2.42843	2.12781
Apg9107	-1.43952	4.16536	1.09836e-06	5.71791e-06	20.299	28.6908	24.2049	8.44838	8.52614	9.70592
Apg6211	-1.43947	9.65261	1.22839e-07	7.37875e-07	1090.43	1435.95	1004.93	270.193	413.865	618.124
Apg1423	-1.43915	4.72915	1.13562e-09	8.82632e-09	35.6703	37.5528	38.2455	16.1722	12.6637	11.8363
Apg2285	-1.43777	5.37399	1.56009e-13	1.80334e-12	53.0762	66.4101	58.8711	22.0308	20.196	23.2342
Apg4329	-1.43774	8.2051	9.67796e-10	7.593e-09	393.179	542.486	359.48	120.219	149.99	207.925
Apg6560	-1.43604	9.86115	5.08112e-14	6.12192e-13	1423.17	1275.79	1376.89	609.063	422.107	474.626
Apg3489	-1.43588	4.66956	1.47703e-08	1.0039e-07	30.095	46.7842	30.2221	11.2111	12.2206	15.8286
Apg6832	-1.43471	7.2927	8.8599e-09	6.22128e-08	273.555	181.168	230.709	60.6922	74.43	118.846
Apg4702	-1.43421	9.81863	1.11649e-07	6.75042e-07	1206.6	1585.77	1165.32	313.601	440.755	710.377
Apg4541	-1.43411	11.684	1.68027e-12	1.79831e-11	4321.56	5522.97	4568.08	1392.86	1916.39	2024.57
Apg8175	-1.43299	12.4609	9.61515e-11	8.5388e-10	6676.24	10090.8	7921.33	2379.98	3139.68	3623.99
Apg5197	-1.42897	8.49855	3.60552e-12	3.76971e-11	492.849	614.6	476.584	163.746	180.438	244.153
Apg6447	-1.42847	6.23155	1.01243e-12	1.1037e-11	91.8279	131.562	103.817	31.96	39.3092	50.2483
Apg5210	-1.42707	10.6442	1.58855e-07	9.41039e-07	2014.32	2944.57	2043.86	576.044	790.306	1237.98
Apg2357	-1.42562	4.27233	4.82952e-07	2.64986e-06	19.8629	32.4213	26.9957	8.65658	8.65635	11.9104
Apg8310	-1.42551	8.9347	7.4616e-08	4.6007e-07	666.002	900.425	575.699	177.793	250.435	369.377
Apg1616	-1.42528	3.67341	7.16116e-05	0.000273072	18.2834	13.4943	17.446	7.99688	4.83825	5.22023
Apg519	-1.42465	7.62483	7.93708e-14	9.42611e-13	312.279	240.538	309.232	100.132	119.284	101.735
Apg5120	-1.42401	7.82174	8.62567e-11	7.69438e-10	294.297	402.037	293.769	96.2884	116.954	155.772
Apg1678	-1.42349	7.24845	8.15413e-15	1.04432e-13	215.341	224.245	224.568	93.2889	74.2853	79.5424
Apg1614	-1.4216	7.92109	1.01625e-13	1.1955e-12	395.767	290.41	372.192	137.828	119.035	138.173
Apg5006	-1.42049	7.1316	7.66358e-11	6.87927e-10	170.001	262.288	180.674	70.6747	69.7075	88.3118
Apg4318	-1.42016	4.6996	6.43314e-09	4.58511e-08	30.781	46.8423	31.5122	12.1122	13.696	14.5763
Apg10560	-1.41984	5.03595	1.25139e-11	1.23577e-10	46.5582	42.3389	49.8558	20.2942	14.0369	17.2307
Apg5813	-1.41705	8.39772	1.03096e-14	1.30693e-13	446.289	568.652	458.839	181.527	172.596	197.443
Apg4494	-1.41576	6.75792	2.90759e-10	2.43865e-09	152.665	159.25	159.112	41.237	51.8439	83.8119
Apg5098	-1.41564	5.01695	2.15476e-11	2.0744e-10	44.9728	44.1404	47.7208	18.1657	16.7076	16.1416
Apg4197	-1.41374	7.00101	1.42916e-12	1.53781e-11	174.101	215.24	169.092	61.0512	67.2192	81.2299
Apg1339	-1.41361	5.25547	4.50118e-12	4.64283e-11	59.6657	47.6146	55.1025	25.8003	17.3745	17.3582
Apg2313	-1.41355	4.16356	1.66899e-06	8.44582e-06	21.6996	23.8864	26.882	11.7576	7.22157	7.80563
Apg3416	-1.41174	8.77622	2.29896e-08	1.52003e-07	564.624	772.091	577.426	167.374	214.975	337.248
Apg1446	-1.41169	5.71986	1.03585e-12	1.12677e-11	82.2599	75.607	68.6224	22.6149	23.8768	38.9028
Apg7247	-1.40995	9.98678	1.40772e-08	9.61059e-08	1263.45	1791.2	1371.6	394.004	508.6	763.242
Apg5963	-1.40835	3.16996	0.00142522	0.0041903	11.4854	10.7234	10.1217	5.28185	3.05706	3.53876
Apg558	-1.40744	4.39492	1.68311e-07	9.91533e-07	25.4643	34.1663	26.9591	12.1785	8.97178	11.0431
Apg1278	-1.40548	4.97625	6.20297e-11	5.65423e-10	41.0107	50.3624	41.6417	19.7423	14.8063	15.0492
Apg10755	-1.40435	6.73609	3.97836e-11	3.69091e-10	142.427	168.784	152.058	79.4121	49.867	44.8255
Apg9770	-1.40408	4.99997	5.99506e-10	4.84467e-09	49.4062	38.1137	47.1269	25.4893	12.6782	12.0844
Apg2767	-1.40383	4.76323	1.6348e-09	1.25013e-08	36.1584	42.2783	35.2455	16.4191	12.9596	13.0849
Apg2080	-1.4033	4.54568	3.66304e-08	2.35778e-07	29.6885	34.5362	32.3766	10.7382	11.66	13.957
Apg2842	-1.40172	8.10177	2.13151e-06	1.05769e-05	360.954	490.123	346.287	87.2416	132.418	233.705
Apg6837	-1.40101	8.87288	2.75467e-11	2.61654e-10	625.964	754.84	661.082	199.391	244.663	329.319
Apg8758	-1.39789	6.01096	1.31959e-15	1.79868e-14	83.9317	98.6948	95.5245	38.6055	33.7332	32.6704
Apg4918	-1.39511	9.55213	6.31958e-07	3.41847e-06	940.029	1422.14	904.422	272.885	373.335	595.877
Apg1842	-1.39501	5.20318	1.4651e-09	1.12554e-08	43.6689	67.1617	45.8461	16.1363	18.2415	24.9674
Apg10420	-1.39462	6.31488	1.16072e-12	1.25848e-11	99.1102	143.703	101.975	40.8528	45.944	43.9051
Apg4672	-1.3921	5.36286	5.64538e-12	5.76929e-11	50.2083	68.6521	56.6252	24.0883	19.6663	22.5563
Apg9083	-1.39109	4.33057	4.64957e-07	2.55675e-06	25.3955	26.3923	30.0707	11.8321	10.4028	8.63824
Apg3415	-1.39063	5.81806	9.64078e-14	1.13547e-12	76.5521	92.8886	72.9729	27.3414	29.876	35.0491
Apg1624	-1.38913	8.03271	7.84738e-12	7.89014e-11	361.622	441.349	335.068	118.955	139.839	175.738
Apg551	-1.38806	9.2256	2.69072e-11	2.56068e-10	801.94	920.976	877.562	253.364	321.45	419.014
Apg5198	-1.38682	3.89762	2.35007e-05	9.74451e-05	20.7854	18.8323	18.9011	7.4165	8.03894	6.70866
Apg7037	-1.38631	4.00892	9.21978e-06	4.0975e-05	19.7183	22.8268	21.472	9.4279	7.50301	7.19031
Apg9755	-1.38574	3.10012	0.00237453	0.00665027	9.06936	11.9658	9.35689	3.32385	3.64135	4.43742
Apg2516	-1.38557	4.01423	9.99374e-06	4.41981e-05	19.6476	23.4844	21.1365	7.2664	7.24664	9.89924
Apg2966	-1.3852	5.54699	1.27093e-13	1.47939e-12	60.3314	71.2413	67.9602	24.1685	24.3716	27.6196
Apg10609	-1.38406	9.64094	2.34831e-07	1.35174e-06	1010.13	1466.22	989.89	301.923	397.166	629.066
Apg6973	-1.38174	5.13378	3.00142e-11	2.8455e-10	44.0184	57.731	46.6065	16.0477	19.3647	21.2924
Apg9006	-1.38023	9.92334	8.11741e-08	4.98348e-07	1196.18	1758.62	1257.18	380.025	489.429	748.71
Apg6806	-1.3792	9.31497	6.98269e-07	3.75273e-06	793.195	1152.44	817.365	221.96	328.912	511.457
Apg6121	-1.37802	4.38129	3.53889e-07	1.98768e-06	29.1441	26.8567	28.7525	11.594	11.5214	9.22937
Apg7347	-1.37639	7.28408	8.0117e-12	8.04724e-11	269.902	189.999	213.766	96.7993	79.1787	83.2831
Apg6923	-1.37598	5.89471	3.8247e-14	4.67026e-13	91.6357	77.208	85.6339	38.1152	26.7756	32.8481
Apg4775	-1.37597	4.02708	9.21978e-06	4.0975e-05	22.1979	20.4121	21.9988	10.1236	7.28556	7.16184
Apg1345	-1.37506	5.27419	1.79353e-11	1.75547e-10	61.6404	50.4676	51.2804	26.9654	16.9635	18.592
Apg4623	-1.37492	6.33651	6.5496e-13	7.2592e-12	112.889	117.965	116.85	34.736	40.033	59.6005
Apg9269	-1.37418	3.853	3.90833e-05	0.000156272	19.8044	18.3152	18.2341	7.21857	7.27365	7.0419
Apg5123	-1.37251	9.0335	3.98792e-13	4.49498e-12	729.145	831.662	708.813	319.048	238.141	318.969
Apg2649	-1.37182	7.46444	1.33482e-13	1.55089e-12	225.938	276.247	262.13	106.097	99.2054	89.4863
Apg1250	-1.37084	4.57544	4.55744e-08	2.8887e-07	33.4696	34.0174	30.5641	14.0907	10.2434	13.2608
Apg9230	-1.3695	4.653	1.8961e-08	1.27053e-07	31.561	36.0933	36.198	12.7548	12.6703	14.5611
Apg1344	-1.36941	4.67949	1.29358e-08	8.89527e-08	40.9857	31.3389	33.2583	16.2813	11.5341	12.7891
Apg216	-1.36817	5.82374	3.76873e-13	4.25756e-12	79.4947	74.1904	88.0741	39.5201	28.012	25.5232
Apg7837	-1.361	5.89241	5.15717e-13	5.74787e-12	70.9525	98.9359	84.2761	33.4263	32.9519	32.0567
Apg349	-1.36024	7.64524	1.11785e-08	7.74024e-08	228.68	378.807	258.038	84.4397	117.709	134.899
Apg9291	-1.35935	4.60166	4.39676e-08	2.7904e-07	39.2011	28.2444	31.9227	15.9384	10.3183	12.2252
Apg7146	-1.35699	8.56476	1.58892e-06	8.06109e-06	526.236	611.377	497.787	118.436	205.854	314.443
Apg2349	-1.35564	10.4981	1.581e-14	1.9702e-13	2169.27	1870.86	2200.27	763.032	788.715	886.881
Apg9164	-1.35534	4.9937	1.8265e-10	1.5689e-09	41.6329	48.8364	42.7177	19.1724	15.2764	17.1436
Apg3818	-1.35453	4.81568	3.49724e-09	2.60049e-08	30.7675	48.0687	38.3464	14.5235	14.8162	16.0485
Apg347	-1.3543	6.87122	1.65505e-07	9.78112e-07	144.873	207.207	152.388	41.4154	62.2624	93.788
Apg8994	-1.35406	8.33717	1.56933e-11	1.53905e-10	385.246	582.345	428.77	173.559	183.921	188.362
Apg2152	-1.35255	8.8175	5.56892e-07	3.03549e-06	574.887	789.051	583.22	162.525	231.183	368.976
Apg787	-1.35241	5.06022	6.41358e-11	5.80426e-10	43.0776	48.5611	47.9287	19.2869	17.5797	17.4191
Apg1606	-1.35212	4.24866	1.92911e-06	9.66884e-06	22.7228	26.4614	27.2012	11.0747	8.94514	9.56727
Apg4002	-1.35	5.63925	2.54796e-11	2.43412e-10	67.0921	84.9039	59.8604	25.7185	23.7995	33.3283
Apg2076	-1.34893	6.50328	7.78668e-14	9.25853e-13	123.779	141.889	123.521	50.5335	43.701	58.3256
Apg6474	-1.34867	6.32894	3.11158e-13	3.52717e-12	97.998	134.336	112.451	49.1395	43.9924	41.5866
Apg10039	-1.34848	8.53339	4.30815e-15	5.626e-14	518.515	560.928	517.556	217.286	194.645	214.875
Apg5628	-1.3474	7.29411	3.17917e-12	3.33796e-11	228.843	230.692	215.658	75.5325	82.2209	107.748
Apg6225	-1.3471	7.46503	4.36026e-10	3.58758e-09	212.972	319.358	229.152	83.6992	98.2843	117.189
Apg5242	-1.34609	5.6865	1.02835e-12	1.11983e-11	61.8371	83.0785	73.9903	30.6153	27.3324	27.6016
Apg3350	-1.34563	9.78927	2.02362e-10	1.72632e-09	1409.15	933.345	1467.2	477.288	461.559	560.391
Apg5209	-1.34503	9.4925	2.15062e-07	1.24804e-06	904.936	1282.28	916.361	270.522	390.724	560.602
Apg8013	-1.34452	8.9763	3.33422e-11	3.1401e-10	678.143	850.426	641.191	233.679	284.719	336.034
Apg6478	-1.34423	5.15305	4.68336e-09	3.39382e-08	41.052	58.9697	49.4435	28.0216	15.8438	14.0558
Apg2362	-1.34421	2.89775	0.00684889	0.0169546	4.45858	14.017	6.92038	1.96566	2.60722	5.16748
Apg1770	-1.34266	4.97815	3.78574e-10	3.14081e-09	45.4282	43.3793	42.1619	15.9654	16.645	18.9482
Apg2558	-1.3406	2.61774	0.0174498	0.0384336	6.24877	7.3288	5.61964	2.44641	2.17721	2.7236
Apg7851	-1.33904	9.39399	2.11494e-06	1.05051e-05	890.52	1193.42	811.498	234.457	351.054	559.178
Apg1251	-1.33901	9.20142	2.77047e-07	1.57896e-06	748.283	1001.35	783.892	219.246	307.461	474.971
Apg8132	-1.33882	9.2629	5.80861e-14	6.96474e-13	885.432	927.731	829.602	314.978	336.417	393.436
Apg6992	-1.33476	3.2897	0.00146608	0.00429018	11.9943	9.91602	13.2399	4.27103	5.28735	4.22249
Apg3977	-1.33388	5.78951	3.42214e-12	3.58551e-11	68.3233	92.3274	74.2649	28.363	29.3986	35.148
Apg9150	-1.33317	6.61178	1.21034e-14	1.52656e-13	135.753	140.034	142.489	58.8566	53.934	52.8449
Apg10175	-1.33259	3.06952	0.00369491	0.00984387	8.90188	10.2755	9.9863	3.87264	3.43563	4.03975
Apg7624	-1.32981	7.09188	8.89047e-06	3.96175e-05	176.148	213.083	195.231	129.224	51.353	51.0704
Apg6578	-1.32886	5.52708	2.43345e-11	2.32696e-10	62.6165	76.6254	55.4095	23.7824	23.7439	29.6929
Apg2626	-1.32795	5.91915	2.46365e-08	1.61499e-07	65.4871	117.998	74.2396	31.5161	28.6186	42.1613
Apg9052	-1.3279	4.46277	3.79871e-07	2.1181e-06	32.5294	23.8362	32.5625	15.3846	10.5568	9.16602
Apg8455	-1.32595	4.34483	1.26522e-06	6.51843e-06	23.6414	31.9025	26.3521	10.5067	10.9622	10.8575
Apg7668	-1.32558	3.88311	5.59466e-05	0.000217754	18.5296	20.9152	17.8029	7.48841	5.85495	9.28071
Apg1940	-1.32251	5.61412	1.55185e-10	1.34341e-09	76.1701	51.9336	77.5938	30.8854	25.8589	25.3977
Apg10689	-1.32232	3.13903	0.00307969	0.0083746	14.3556	6.57098	9.69194	5.73986	3.48736	2.79571
Apg8431	-1.32222	6.06533	4.07664e-10	3.36534e-09	110.333	69.6895	103.368	45.1959	38.024	29.8412
Apg2864	-1.32163	4.33775	1.47699e-06	7.50855e-06	23.9083	33.3756	24.1561	8.93473	10.6603	12.7447
Apg1166	-1.32095	9.01241	1.77982e-10	1.53144e-09	783.541	632.225	796.975	358.624	230.857	295.836
Apg5991	-1.32082	5.09924	9.27911e-10	7.30308e-09	39.54	58.3503	45.1792	20.0906	19.4251	17.1503
Apg3112	-1.31459	7.69016	1.89986e-13	2.18904e-12	293.26	294.551	295.526	128.087	104.934	121.78
Apg10266	-1.31433	9.16365	5.27479e-08	3.32645e-07	665.175	985.705	804.904	448.167	257.063	281.405
Apg10672	-1.31332	7.31852	1.30452e-11	1.28442e-10	204.164	249.172	229.043	81.4075	84.8473	108.3
Apg5653	-1.31252	4.99472	6.82283e-10	5.47806e-09	44.0171	47.2985	40.6153	16.9903	17.5556	18.3242
Apg2182	-1.31214	4.87637	3.711e-09	2.7451e-08	39.7907	40.5835	40.5238	17.9763	15.4906	14.8597
Apg6818	-1.31154	8.89615	4.46512e-12	4.61041e-11	617.048	803.612	618.432	249.442	273.74	298.14
Apg9444	-1.31143	8.45266	1.94823e-06	9.75405e-06	443.013	634.053	422.924	130.368	180.973	293.168
Apg8638	-1.31085	8.37927	1.99524e-13	2.29303e-12	473.223	522.44	428.801	181.942	186.812	205.244
Apg9129	-1.3101	7.35476	7.45104e-13	8.22173e-12	239.804	209.488	249.205	92.3915	96.0311	93.2181
Apg10109	-1.30981	5.28038	2.60786e-10	2.19837e-09	51.9283	62.7243	47.6662	16.8941	21.6664	26.8719
Apg5757	-1.30945	6.18097	1.49926e-11	1.47179e-10	89.1043	125.573	93.5665	35.0989	43.5782	45.4565
Apg2865	-1.30636	5.91315	4.0133e-09	2.94466e-08	70.0949	111.106	74.0435	26.3513	35.9131	40.7652
Apg6922	-1.30635	4.00533	2.7711e-05	0.000113955	18.8082	24.1819	19.851	9.22621	8.03894	7.76631
Apg7107	-1.30524	5.98844	1.88782e-10	1.61739e-09	74.2994	112.521	82.1895	32.1518	33.8959	42.523
Apg6430	-1.30523	8.47091	4.12394e-14	5.01721e-13	490.496	527.518	497.938	192.836	199.274	221.243
Apg2177	-1.30476	3.8332	9.9716e-05	0.00036709	16.6634	22.275	15.959	4.43639	8.18378	9.4958
Apg556	-1.30196	4.66243	7.25803e-08	4.49106e-07	31.164	33.1516	38.6585	15.47	13.4227	12.547
Apg1974	-1.30154	6.64054	1.31256e-10	1.14522e-09	166.511	118.837	137.832	45.7902	58.5187	67.7696
Apg9521	-1.30135	4.04561	2.35007e-05	9.74451e-05	17.9759	27.5712	19.3579	7.86139	7.51585	10.6612
Apg359	-1.29919	3.23161	0.00237453	0.00665027	9.48983	11.9485	11.9277	4.57389	4.90342	3.81417
Apg9226	-1.29918	4.57844	3.1355e-07	1.77109e-06	26.5412	41.5508	29.0952	10.5439	12.2656	16.4258
Apg4010	-1.29916	8.87623	2.95203e-07	1.67465e-06	605.975	812.995	587.395	189.305	244.987	381.168
Apg4152	-1.29888	6.77695	2.13147e-11	2.06194e-10	144.251	183.131	139.341	56.7557	65.5378	67.1668
Apg10454	-1.29863	3.92668	5.59466e-05	0.000217754	17.3816	25.9938	15.7955	7.6921	6.77611	9.2352
Apg10487	-1.29717	4.90967	3.53422e-09	2.62603e-08	34.4932	50.6019	38.8693	15.6203	17.2764	17.1141
Apg3566	-1.29639	4.53152	3.12871e-07	1.76826e-06	27.7723	33.1595	32.5522	15.0872	11.0621	11.4531
Apg5693	-1.29455	8.66176	2.09591e-11	2.03381e-10	512.289	671.634	543.404	217.424	215.059	271.516
Apg9219	-1.29411	10.544	1.19532e-12	1.29318e-11	2255.81	2042.7	2065.34	1001.37	780.723	812.514
Apg96	-1.29394	6.81718	1.35624e-10	1.18022e-09	157.324	162.342	159.35	83.6289	59.4926	51.4625
Apg6125	-1.29383	4.65518	9.47963e-08	5.77354e-07	33.6798	36.2126	32.4615	13.923	13.3723	14.1851
Apg8650	-1.28972	3.30747	0.00196958	0.00562158	11.282	14.9389	9.3981	3.17777	3.22535	8.04663
Apg8389	-1.28731	6.14803	7.92822e-10	6.29959e-09	89.9646	130.733	79.3209	38.1486	41.2209	43.114
Apg8393	-1.28719	6.73768	2.02997e-09	1.53697e-08	133.868	172.928	146.072	47.5442	55.9634	82.1794
Apg7948	-1.28686	9.15392	1.03191e-09	8.07062e-09	948.315	712.578	763.211	398.961	258.209	335.982
Apg7519	-1.28619	6.45924	1.00478e-09	7.86461e-09	106.096	158.783	108.188	44.0052	47.7205	61.0202
Apg6383	-1.28605	10.0234	5.23071e-06	2.42526e-05	1372.56	1870.78	1187.5	379.458	566.57	871.079
Apg6258	-1.286	3.5605	0.000647753	0.00204312	13.1132	14.7793	15.8264	3.47077	5.16789	9.29781
Apg9207	-1.2845	4.35199	2.58503e-06	1.26584e-05	29.4154	27.632	24.2337	10.0851	11.6319	11.5074
Apg2195	-1.28438	10.1547	2.40233e-06	1.18265e-05	1490.86	1991.21	1368.94	429.714	607.863	954.157
Apg667	-1.2843	6.08537	7.0855e-12	7.16023e-11	88.4037	111.407	86.6227	34.3711	37.1483	45.9285
Apg3294	-1.28422	4.81922	1.65684e-08	1.11848e-07	34.6306	46.7253	34.2364	14.0532	13.4391	19.7097
Apg7833	-1.2838	6.15551	7.27166e-11	6.55107e-10	83.7133	125.311	92.2233	37.4966	41.5942	44.2613
Apg7628	-1.28249	6.97006	1.75825e-11	1.72263e-10	171.763	194.203	165.922	71.4511	66.5473	80.4313
Apg7869	-1.28114	5.72055	4.43785e-12	4.58701e-11	66.9696	82.1404	71.9684	33.0731	24.9484	32.4578
Apg4977	-1.27752	8.64621	8.19103e-11	7.32634e-10	535.631	651.601	515.496	203.703	218.652	280.011
Apg1672	-1.27747	2.89571	0.00998639	0.023669	8.24235	7.76051	8.54852	2.92478	3.1035	3.94301
Apg10354	-1.27719	3.40296	0.00134098	0.00396367	13.9449	12.1551	12.1587	6.27677	3.43759	5.84149
Apg9137	-1.27654	5.8909	1.59014e-10	1.37536e-09	82.6542	67.0062	98.5152	31.7388	30.5114	40.4207
Apg6353	-1.27604	5.72679	6.95614e-12	7.0438e-11	71.9416	77.3291	72.2007	28.5148	24.6508	38.2611
Apg8762	-1.27531	4.70312	8.15896e-08	5.00282e-07	35.6292	33.9251	35.8925	15.3857	14.2593	13.674
Apg10556	-1.27173	9.90126	3.56914e-06	1.70076e-05	1148.42	1742.34	1168.85	375.319	504.932	801.18
Apg504	-1.27159	7.00816	6.73462e-10	5.41596e-09	187.539	159.779	196.86	91.8761	59.5856	73.5372
Apg3447	-1.27128	8.11332	5.76485e-13	6.41799e-12	404.736	366.591	402.881	172.835	149.05	164.354
Apg10699	-1.26985	3.15561	0.00428827	0.0112236	11.5643	9.10458	10.1957	3.83719	2.74055	6.1281
Apg9951	-1.26949	9.70882	3.18668e-07	1.79898e-06	1077.21	1393.81	1079.62	337.795	457.918	677.308
Apg1258	-1.26936	5.06638	8.22719e-10	6.50601e-09	45.3896	44.9145	47.212	20.0972	19.0372	17.6285
Apg2191	-1.26914	7.22025	2.59527e-11	2.47457e-10	192.959	221.647	216.646	75.8591	86.4291	99.6538
Apg257	-1.26829	7.13122	3.48134e-11	3.27246e-10	191.615	223.515	178.333	74.2854	85.299	86.616
Apg1296	-1.26793	8.52341	7.1508e-11	6.44801e-10	581.719	495.712	482.262	248.19	174.713	224.425
Apg7776	-1.26702	5.16962	2.95192e-10	2.47168e-09	44.3177	57.0122	47.2567	20.6869	19.9608	20.6452
Apg4367	-1.26599	9.48421	1.19189e-12	1.29087e-11	1018.3	975.392	1041.83	467.137	428.751	365.827
Apg5937	-1.26525	5.18501	5.63055e-08	3.53569e-07	51.7504	40.0622	57.6116	29.557	19.2482	12.7741
Apg1415	-1.26483	3.77061	0.000212129	0.000727842	16.367	18.6136	16.677	7.47401	6.63212	7.11803
Apg4592	-1.26461	9.86273	1.3265e-06	6.80251e-06	1205.02	1603.81	1137.71	365.025	507.549	770.191
Apg4920	-1.26341	8.51205	6.51833e-12	6.63418e-11	497.819	574.578	474.398	190.031	216.158	238.088
Apg6622	-1.26243	6.10121	3.96595e-07	2.2064e-06	111.933	70.6124	104.442	58.4316	27.9755	32.7129
Apg10566	-1.26084	5.4721	2.07544e-10	1.76599e-09	57.2291	68.2685	58.689	20.047	24.7112	32.151
Apg2876	-1.26018	4.04671	4.02977e-05	0.000160399	23.6148	20.2519	20.0459	9.76964	7.48701	9.21959
Apg9180	-1.25573	9.02753	3.04003e-09	2.27409e-08	804.066	556.891	845.073	354.4	267.392	301.869
Apg9730	-1.25477	6.04992	1.6763e-12	1.79598e-11	90.2166	101.012	86.2069	41.9047	31.9548	41.9775
Apg7813	-1.25402	4.38042	3.34571e-06	1.61047e-05	28.9006	26.0696	27.4272	11.9559	9.79745	12.6392
Apg9580	-1.25394	4.99784	3.30113e-09	2.46017e-08	43.0736	41.0093	46.2223	20.646	15.7404	17.9633
Apg8575	-1.25366	6.09239	6.53372e-12	6.64306e-11	85.3189	108.039	92.5271	35.7383	37.837	46.1665
Apg3923	-1.25321	4.36412	3.53582e-06	1.68581e-05	27.7214	25.6124	28.0732	13.3384	10.103	10.4107
Apg10170	-1.25145	9.1651	2.5385e-06	1.24722e-05	781.989	982.735	662.402	215.529	333.37	470.738
Apg4731	-1.25082	8.27002	7.50887e-09	5.31004e-08	374.926	568.117	362.213	159.817	194.593	193.765
Apg5033	-1.25015	4.55102	7.13305e-07	3.82329e-06	27.8627	34.3866	31.6428	13.3099	10.7782	15.1104
Apg7818	-1.2499	4.13538	2.26475e-05	9.4182e-05	19.2092	29.2222	20.3537	10.1013	7.89007	10.5161
Apg4074	-1.24934	5.38514	3.52627e-11	3.30534e-10	56.3016	57.9861	58.1684	24.8564	24.0362	23.3647
Apg1430	-1.247	7.8759	3.90383e-12	4.06538e-11	329.244	352.983	309	134.816	128.897	153.767
Apg3910	-1.24651	5.90831	4.26833e-12	4.42556e-11	82.3146	93.7457	74.5568	34.7755	35.2686	35.202
Apg2742	-1.24634	2.97717	0.00897506	0.0215732	6.74442	12.2149	7.5616	2.76856	3.68926	4.4789
Apg2321	-1.24579	3.68589	0.000415957	0.00135885	13.8728	18.4152	15.8493	6.40885	7.86201	5.73192
Apg8821	-1.24411	9.41229	3.55738e-08	2.29422e-07	819.947	1187.76	868.568	336.638	360.704	516.892
Apg564	-1.2416	5.52472	2.66404e-11	2.53771e-10	60.3276	65.7033	64.267	25.3936	23.4717	31.5232
Apg694	-1.24149	6.03945	3.80032e-12	3.96922e-11	86.1238	104.393	84.1944	36.3648	38.821	40.6954
Apg1484	-1.24124	7.56659	1.89523e-09	1.43933e-08	303.769	203.735	289.8	124.628	101.899	110.637
Apg9206	-1.24067	8.10126	8.06427e-10	6.39239e-09	347.345	455.065	355.677	138.719	156.621	194.69
Apg7241	-1.24035	7.31379	1.07978e-09	8.41201e-09	190.229	251.109	228.69	113.826	79.8622	89.2091
Apg362	-1.24032	5.798	2.46996e-10	2.08388e-09	72.8868	85.958	72.4682	25.2722	30.236	42.5309
Apg6376	-1.23968	6.52638	1.00699e-07	6.12181e-07	92.1247	157.225	137.689	43.8325	49.2672	70.7358
Apg1064	-1.23947	5.6774	4.08925e-12	4.2443e-11	66.3827	73.1047	72.6991	30.3329	29.7425	29.4805
Apg1813	-1.23657	9.24167	1.00504e-05	4.43892e-05	777.85	1064.55	709.309	233.036	318.373	531.633
Apg3376	-1.23384	4.0918	4.02977e-05	0.000160399	17.964	28.2886	20.0118	7.76334	10.6979	9.39579
Apg6250	-1.23146	7.78491	2.03698e-11	1.98596e-10	282.242	350.261	295.313	125.106	140.833	128.878
Apg8176	-1.23133	9.3659	1.2497e-08	8.61728e-08	835.58	1103.63	838.405	310.786	382.075	490.248
Apg5618	-1.23128	6.46045	8.42662e-11	7.52355e-10	124.647	129.075	114.423	46.0541	44.2142	66.6565
Apg1287	-1.23112	9.50173	5.81057e-06	2.67297e-05	948.442	1232.57	870.865	270.83	411.23	618.187
Apg7260	-1.23054	9.05801	1.34455e-10	1.17107e-09	664.173	832.237	746.73	284.862	296.281	374.76
Apg2632	-1.23038	9.08759	2.57199e-06	1.26305e-05	1091.73	486.556	708.784	326.456	291.451	356.98
Apg10306	-1.22987	4.93855	1.47052e-08	1.00084e-07	35.9808	48.3904	40.1951	16.0684	16.7262	20.0316
Apg6156	-1.22868	7.97844	2.01101e-10	1.71703e-09	321.946	422.6	316.347	164.975	139.066	148.029
Apg2774	-1.22816	8.63664	8.40911e-12	8.42941e-11	529.631	634.427	510.083	230.953	239.097	244.257
Apg1172	-1.22746	4.2006	2.00226e-05	8.40374e-05	24.0144	21.8993	25.5225	12.152	9.63792	8.40937
Apg512	-1.22665	5.43636	4.60869e-09	3.34457e-08	51.6565	72.3667	54.4853	22.0546	22.9556	31.049
Apg335	-1.22621	4.59123	7.18772e-07	3.84632e-06	28.4976	37.0668	30.772	13.6561	13.3641	13.7915
Apg3163	-1.22374	7.40673	6.25471e-11	5.68113e-10	239.905	256.299	215.723	103.427	89.4459	111.702
Apg8252	-1.22335	4.20259	2.19378e-05	9.15744e-05	22.1755	24.0855	25.3344	9.83955	12.2055	8.37009
Apg2784	-1.22312	6.67405	1.07252e-06	5.60092e-06	141.349	141.734	143.58	94.0112	44.1712	43.716
Apg3058	-1.22288	7.64591	4.36769e-09	3.18826e-08	262.095	316.889	261.842	99.2741	107.729	153.318
Apg55	-1.22288	3.27058	0.0035457	0.00948439	11.8592	13.4473	8.63733	4.28661	4.78546	5.24922
Apg5810	-1.22047	9.24305	1.90103e-05	7.9957e-05	740.479	1107.4	697.937	229.985	336.2	526.433
Apg6853	-1.21894	5.07477	4.84722e-09	3.50491e-08	46.7892	39.5191	50.2867	24.4001	16.4283	17.4993
Apg947	-1.21891	9.50249	1.9534e-10	1.66927e-09	1215.5	863.124	964.948	461.865	420.322	425.246
Apg770	-1.21886	4.02004	8.15261e-05	0.000307118	21.2996	19.7776	20.9526	9.08304	7.82284	9.57653
Apg9807	-1.21767	8.62395	1.26693e-12	1.36768e-11	550.5	526.041	578.38	231.062	237.988	242.469
Apg6570	-1.21763	4.26096	1.54121e-05	6.58417e-05	25.0442	25.3544	24.3459	10.6719	10.1869	11.0763
Apg2395	-1.21681	7.02966	5.28404e-10	4.29097e-09	166.359	208	172.564	68.8644	80.0043	86.3072
Apg2264	-1.21674	4.44649	3.34571e-06	1.61047e-05	30.5112	30.5687	24.989	13.0098	11.4763	12.2562
Apg8948	-1.21514	7.6838	9.97267e-12	9.92684e-11	292.113	301.064	268.318	130.374	124.877	115.397
Apg5639	-1.21476	9.39671	1.77767e-06	8.95034e-06	865.562	1129.86	832.412	277.699	373.811	567.025
Apg7093	-1.21419	11.4083	7.46071e-10	5.96139e-09	3426.63	4479.48	3491.66	1385.51	1794.16	1732.8
Apg10035	-1.21408	3.89737	0.000183387	0.000638459	18.9862	18.189	19.142	8.73958	7.59606	7.70702
Apg7303	-1.21387	3.13982	0.00593977	0.0149228	9.01721	12.5001	8.79097	3.95582	4.96074	3.87855
Apg1766	-1.21303	8.90553	2.45319e-09	1.84759e-08	632.376	809.435	569.278	250.513	283.239	333.641
Apg557	-1.21297	5.32337	5.73095e-10	4.63876e-09	51.9784	60.7951	51.1355	25.1631	20.1234	24.9899
Apg4983	-1.2128	4.15816	3.42288e-05	0.000138191	23.6199	18.7042	26.4344	11.4877	8.45692	9.54413
Apg7600	-1.21248	6.27007	8.90021e-13	9.74524e-12	105.353	102.556	112.582	44.119	47.9062	46.2149
Apg9758	-1.21066	7.74346	2.00903e-11	1.96062e-10	281.694	325.402	290.165	120.244	128.35	138.943
Apg856	-1.2093	6.25901	2.7333e-12	2.88197e-11	98.5033	109.372	110.239	48.9685	40.2312	48.022
Apg9118	-1.20893	3.86844	0.000233594	0.000794839	18.8336	17.7793	18.3631	8.14926	8.18399	7.23387
Apg7565	-1.20839	3.40967	0.00222361	0.00626763	12.0944	13.1658	12.6903	5.44634	5.19567	5.5633
Apg5066	-1.20803	5.07044	3.86317e-08	2.4786e-07	40.5434	57.0127	39.1049	20.2459	16.9386	21.468
Apg1351	-1.20759	11.6295	2.05438e-07	1.19427e-06	4058.77	5440.43	3768.84	1443.92	1865.36	2435.73
Apg269	-1.20757	5.03329	2.16162e-07	1.25369e-06	45.8717	31.1807	54.7171	18.1652	19.1838	19.8699
Apg6307	-1.2066	6.20252	2.73524e-11	2.60057e-10	97.9048	113.952	94.0208	53.206	40.1805	38.3277
Apg6651	-1.20605	7.27868	5.13911e-09	3.70522e-08	189.386	249.727	209.972	73.1375	105.434	102.764
Apg9418	-1.20456	7.27386	8.40021e-09	5.90266e-08	249.01	165.354	230.738	98.9767	81.5995	99.3675
Apg645	-1.20423	7.83623	1.40848e-10	1.22355e-09	344.716	284.825	325.267	154.463	119.196	140.491
Apg7610	-1.20317	6.28197	4.63673e-12	4.7777e-11	97.3865	116.913	108.702	44.6698	46.3376	49.0248
Apg521	-1.20283	4.5278	2.18776e-06	1.08398e-05	29.1222	34.0797	28.0884	11.9454	13.9092	13.5673
Apg6667	-1.20248	8.96325	2.20063e-10	1.86613e-09	635.432	740.384	712.103	350.399	303.147	252.999
Apg1403	-1.20223	5.53845	4.63684e-09	3.36256e-08	58.9475	78.5922	53.5474	27.6538	29.9855	24.8386
Apg9746	-1.20194	7.9348	1.46724e-10	1.27238e-09	298.887	392.429	331.924	160.485	138.627	145.097
Apg7164	-1.20177	6.44414	9.47498e-08	5.77354e-07	107.365	148.251	106.689	68.3561	35.079	53.2959
Apg9376	-1.20148	4.5417	1.92062e-06	9.63499e-06	32.0258	31.5248	28.5026	13.6086	13.4675	12.6998
Apg2675	-1.20135	6.72448	6.10597e-10	4.9303e-09	128.192	165.397	146.979	75.0358	60.824	54.9727
Apg925	-1.20123	6.39591	9.99622e-11	8.86141e-10	104.248	138.537	107.377	51.7616	53.0129	46.9323
Apg2284	-1.20084	4.28694	1.70502e-05	7.2416e-05	21.216	31.4013	23.6408	7.87067	11.0447	14.1169
Apg8289	-1.20056	4.29258	1.76913e-05	7.48517e-05	33.3268	22.4949	20.13	9.3798	10.1444	13.618
Apg9778	-1.20004	7.60391	1.99586e-09	1.5123e-08	239.644	321.733	251.522	102.627	114.866	136.208
Apg6256	-1.19921	6.51542	1.07107e-10	9.41939e-10	110.769	136.779	132.599	49.4166	51.6281	64.4683
Apg7546	-1.19894	9.64407	8.06166e-10	6.39239e-09	985.955	1367.88	991.595	503.599	456.807	496.321
Apg1492	-1.19856	10.1261	1.1037e-07	6.67715e-07	1404.08	1820.23	1447.15	516.488	633.011	886.045
Apg5480	-1.19401	5.29013	4.94349e-10	4.03745e-09	54.4559	50.9652	53.4662	23.0493	21.8229	24.4809
Apg8307	-1.19348	5.87155	1.78416e-10	1.53386e-09	75.4316	83.9971	81.8142	44.6442	28.9976	31.0782
Apg7254	-1.1926	6.15955	1.20449e-09	9.32517e-09	88.5662	121.545	85.9297	38.7713	40.3191	50.1632
Apg1541	-1.19112	6.11363	2.16513e-11	2.08237e-10	83.4422	98.9601	103.662	45.1569	40.7084	38.9342
Apg7101	-1.1901	5.68798	1.72008e-09	1.31232e-08	59.7991	83.032	68.9558	24.8187	33.2769	34.5865
Apg9220	-1.19003	4.88627	7.17935e-08	4.44593e-07	40.2129	36.4307	41.6825	20.3261	15.0255	16.1998
Apg1966	-1.18964	6.53331	2.15652e-08	1.4325e-07	110.176	161.608	112.94	47.649	51.4069	69.4518
Apg5672	-1.18941	10.7035	7.62709e-12	7.6764e-11	2215.15	2356.44	2384.3	1110.35	970.182	969.02
Apg9141	-1.1894	8.68158	2.6163e-10	2.20362e-09	544.604	633.982	534.22	223.929	234.83	292.263
Apg3142	-1.18855	4.4079	7.26445e-06	3.28268e-05	29.3825	24.5927	28.8673	15.7968	11.0322	9.12696
Apg4588	-1.18846	5.46119	1.83466e-08	1.23184e-07	50.9559	74.0114	55.2295	22.2114	24.6649	31.9775
Apg4226	-1.18746	7.98708	4.10349e-10	3.3847e-09	315.181	415.966	326.694	167.866	148.253	147.724
Apg7655	-1.18724	4.85539	1.1424e-07	6.89451e-07	34.7493	42.9003	38.2962	16.6302	12.7447	21.3238
Apg8557	-1.18587	8.2723	8.96698e-11	7.99168e-10	410.232	472.394	405.822	167.998	187.709	210.602
Apg4414	-1.1841	6.77531	1.11095e-09	8.64129e-09	159.82	165.84	128.764	58.5534	66.8322	74.5759
Apg9717	-1.18326	4.74074	3.53871e-07	1.98768e-06	30.6758	40.0708	35.8947	20.8121	13.3141	12.0739
Apg2213	-1.18209	3.23753	0.00520516	0.0132781	9.31143	12.1689	11.1804	4.49001	4.74169	4.93476
Apg2298	-1.18152	5.28307	9.69656e-09	6.77535e-08	53.4414	45.7969	58.3182	29.5749	21.4596	17.9484
Apg604	-1.17869	4.49424	4.36814e-06	2.05012e-05	28.8305	28.5239	30.9586	14.4989	11.9752	12.2562
Apg5186	-1.17825	6.05586	6.68171e-10	5.37775e-09	82.4177	109.852	81.939	36.4449	38.1407	46.3252
Apg1294	-1.17722	9.16924	8.74306e-06	3.90586e-05	728.673	978.93	688.724	227.106	339.108	493.616
Apg6042	-1.17689	6.41929	2.06576e-11	2.00812e-10	112.129	130.35	111.253	54.4201	48.6081	52.9833
Apg3528	-1.1762	8.28395	1.33923e-08	9.19646e-08	478.841	385.596	430.783	243.694	163.26	165.635
Apg37	-1.17549	6.12558	8.55553e-12	8.55897e-11	94.3286	103.038	90.0851	40.4616	43.3181	43.248
Apg3304	-1.17499	11.5128	5.81255e-07	3.16482e-06	3755.35	4852.34	3545.2	1273.33	2272.1	1836.9
Apg593	-1.17472	6.91148	4.10924e-08	2.62633e-07	151.737	201.44	146.075	62.4127	69.0044	89.6435
Apg1406	-1.17168	10.1115	5.57544e-06	2.57431e-05	1400.31	1828.19	1369.76	460.356	618.62	962.4
Apg6145	-1.16969	4.7269	6.23721e-07	3.37758e-06	32.806	32.9796	39.002	17.4011	16.0779	12.7669
Apg3733	-1.16961	5.61484	2.66739e-08	1.74053e-07	64.2447	51.7476	83.1045	32.1929	27.1874	29.0638
Apg5993	-1.16918	8.41893	5.65761e-10	4.58685e-09	430.317	564.266	427.162	202.839	211.719	217.286
Apg10636	-1.169	8.37632	1.59134e-09	1.21783e-08	440.946	526.144	412.928	178.365	196.08	239.262
Apg1140	-1.16809	7.95328	6.35831e-06	2.89686e-05	298.796	414.697	315.688	97.0421	148.321	212.815
Apg5564	-1.16803	6.42811	3.07285e-09	2.29691e-08	99.466	148.158	108.089	51.4107	56.1071	50.2353
Apg6582	-1.16781	6.04042	7.51017e-11	6.74764e-10	80.5572	97.294	92.5475	46.6009	37.1168	35.9351
Apg9800	-1.1672	4.46207	7.26445e-06	3.28268e-05	28.2148	27.8019	29.9289	12.4811	12.7942	12.8379
Apg6489	-1.16617	9.1875	8.97459e-05	0.000334792	789.338	753.82	876.841	191.564	336.834	550.348
Apg455	-1.16531	5.24262	2.59235e-09	1.94651e-08	53.5388	53.7291	45.5287	24.2245	22.2311	21.2844
Apg6435	-1.16384	4.55858	3.50161e-06	1.67419e-05	26.1282	38.5807	28.0827	10.352	14.9307	15.9252
Apg7109	-1.16285	4.79	3.79871e-07	2.1181e-06	30.9166	44.2927	34.8953	15.9179	14.2762	18.6008
Apg1887	-1.16201	3.53781	0.0018375	0.00528241	12.0895	17.1071	12.7189	6.40094	6.10303	5.90299
Apg7337	-1.16146	8.6804	1.38782e-10	1.20665e-09	541.087	642.803	517.342	250.008	241.899	268.337
Apg42	-1.16101	3.32913	0.00428827	0.0112236	10.518	12.9473	11.6631	5.5085	5.43088	4.49082
Apg4046	-1.16021	5.24008	1.7673e-09	1.34731e-08	51.4684	50.4708	50.2169	23.0131	20.4431	24.4685
Apg7810	-1.15963	3.80612	0.000543268	0.00173661	14.7292	21.3762	15.9171	7.14308	7.75183	8.09785
Apg5827	-1.15912	4.15614	7.10718e-05	0.00027143	17.748	30.1528	20.5827	8.33807	10.1319	11.8936
Apg6715	-1.15822	6.96661	4.63558e-10	3.79843e-09	164.062	178.444	173.825	77.8653	74.0534	79.1767
Apg7684	-1.15786	4.37167	2.94383e-05	0.000120461	24.2691	36.909	19.5454	11.3168	11.7082	12.7139
Apg5226	-1.15786	5.96294	5.43729e-10	4.41182e-09	76.2707	99.8488	79.4389	37.2739	34.3837	42.5115
Apg4176	-1.15772	9.43731	7.60016e-06	3.42506e-05	830.194	1170.31	872.95	290.314	396.561	601.218
Apg4782	-1.15711	7.63093	2.92937e-10	2.45485e-09	256.021	309.158	255.167	120.134	126.884	120.461
Apg8554	-1.15701	6.18129	3.23316e-11	3.05068e-10	98.2124	109.58	90.0255	43.7929	41.8809	47.5899
Apg9400	-1.15553	5.63696	6.94627e-07	3.73517e-06	64.9717	90.2711	47.712	25.6925	31.0073	34.1042
Apg7061	-1.1542	6.82668	2.48066e-09	1.86687e-08	165.784	141.836	159.713	79.421	57.3953	72.921
Apg1451	-1.15322	5.87881	4.20492e-11	3.89385e-10	78.4533	78.3973	83.127	38.1546	35.3914	34.0416
Apg10651	-1.15252	4.4247	1.20131e-05	5.22701e-05	26.4336	30.0226	27.0061	12.2306	13.3944	11.639
Apg8535	-1.15225	4.70753	1.09684e-06	5.71296e-06	33.438	34.4402	35.073	16.5681	15.0851	14.3671
Apg2874	-1.15161	8.78712	8.52815e-08	5.21956e-07	528.173	746.794	553.478	232.134	252.407	338.414
Apg10140	-1.1499	6.41326	1.11312e-10	9.78057e-10	108.291	130.33	111.461	48.2825	52.0899	57.206
Apg9887	-1.1484	3.46057	0.00278226	0.00764124	10.0651	16.1894	12.9697	5.7964	6.1506	5.42892
Apg7864	-1.14728	10.2513	2.31893e-06	1.14329e-05	1552.85	2047.07	1439.61	537.652	739.656	998.037
Apg7181	-1.14701	5.17974	2.75623e-08	1.79263e-07	46.0409	45.591	53.6264	29.2736	17.6535	18.0411
Apg5318	-1.14687	4.99733	5.63142e-08	3.53569e-07	38.5259	43.1715	45.6175	21.3858	17.8502	17.8535
Apg5875	-1.14649	3.51681	0.00221027	0.00623976	12.2153	16.5678	12.2598	7.69819	5.36793	5.06063
Apg10785	-1.14628	9.32026	1.44427e-08	9.84317e-08	714.436	1080.03	848.435	360.92	414.438	418.37
Apg8666	-1.14523	8.91252	3.77533e-11	3.51564e-10	654.369	680.156	656.265	324.885	286.993	287.746
Apg9646	-1.14389	5.36593	4.80652e-09	3.47801e-08	56.9521	49.0802	59.7337	28.7805	20.8401	25.1785
Apg10436	-1.14308	5.27808	4.00159e-09	2.93824e-08	47.3871	52.9547	55.6018	25.5522	23.1464	21.4955
Apg8204	-1.14248	5.07417	2.87025e-08	1.86314e-07	44.6868	48.0664	41.7457	18.311	20.4088	22.0702
Apg9742	-1.14202	5.62474	1.1994e-09	9.29305e-09	74.9852	64.3687	60.3045	33.689	26.7679	29.7278
Apg5200	-1.14134	6.50364	7.99725e-10	6.34937e-09	113.341	143.068	116.03	56.8199	49.5959	62.0502
Apg7228	-1.14106	3.43725	0.00333384	0.00897068	13.9107	12.9987	11.2671	5.98316	4.34614	6.79938
Apg9355	-1.13905	8.11763	1.01691e-05	4.48538e-05	334.66	437.092	374.187	107.787	169.346	243.445
Apg841	-1.13899	9.56588	1.02942e-05	4.53055e-05	941.413	1294.26	892.85	325.271	439.506	655.941
Apg9950	-1.13672	7.05794	3.43944e-05	0.000138747	153.309	240.603	154.863	50.9044	84.2436	114.503
Apg7179	-1.13646	4.35776	6.00987e-05	0.000232643	21.5867	34.4168	23.3264	7.43825	10.6699	17.9262
Apg10073	-1.13576	7.27201	2.3643e-08	1.55395e-07	184.39	250.491	201.366	84.3916	92.2171	112.817
Apg2224	-1.13519	9.09219	4.2452e-10	3.49869e-09	840.437	749.858	659.443	359.5	343.621	320.808
Apg2015	-1.13426	8.43031	1.24643e-07	7.4726e-07	470.431	490.187	460.76	167.081	194.564	286.199
Apg9215	-1.13412	5.52902	1.14506e-06	5.93311e-06	55.5372	82.0737	49.3455	21.2695	27.9858	35.7855
Apg10608	-1.13304	5.21072	2.30228e-07	1.32678e-06	39.2748	63.1722	46.3133	22.1678	22.6732	22.4409
Apg2268	-1.13293	6.05661	3.94193e-11	3.66052e-10	90.8239	85.4773	94.431	39.8384	43.4285	40.1224
Apg6182	-1.13285	4.16362	9.70109e-05	0.000358006	21.1334	25.5454	21.4903	9.33815	12.4474	9.03089
Apg8657	-1.13244	7.23397	9.8811e-09	6.89463e-08	182.426	239.081	197.56	81.3147	104.012	96.8734
Apg4927	-1.13133	8.06551	1.40383e-08	9.59377e-08	362.549	415.889	324.6	134.536	180.668	188.383
Apg9148	-1.12951	6.34959	7.92219e-10	6.29959e-09	107.852	123.352	102.114	60.9523	47.9204	42.658
Apg9388	-1.12864	6.33375	1.88586e-09	1.43331e-08	112.478	120.528	96.2915	44.0785	45.0446	61.5174
Apg7997	-1.12852	9.11127	2.09523e-06	1.04176e-05	682.935	954.202	640.594	278.202	303.75	459.84
Apg8698	-1.12842	7.48163	1.77689e-08	1.19547e-07	227.858	271.181	235.638	138.421	99.5791	97.2589
Apg3450	-1.12803	3.14264	0.0105701	0.0249102	9.91901	9.23147	10.41	4.61367	3.37074	5.38376
Apg5902	-1.12796	5.58151	5.77974e-09	4.1461e-08	57.4577	75.3353	60.7267	26.2462	29.2687	32.7844
Apg1953	-1.12783	7.8865	6.18907e-08	3.87118e-07	331.774	337.18	304.002	123.503	128.016	193.941
Apg6768	-1.12766	7.43378	1.40602e-09	1.08182e-08	220.298	268.472	221.831	110.887	110.698	103.15
Apg2112	-1.12697	6.18628	9.62456e-10	7.55706e-09	92.3086	117.228	87.5358	40.9554	46.403	48.3776
Apg9848	-1.12634	3.20801	0.00822009	0.0199234	10.0039	11.8741	9.54086	5.39939	4.19116	4.51809
Apg10367	-1.12613	6.57447	4.84614e-08	3.06583e-07	102.157	163.13	125.123	57.203	53.7886	67.478
Apg560	-1.12425	5.99327	1.27302e-08	8.76596e-08	76.3739	107.689	75.2161	35.7154	39.8757	42.994
Apg1814	-1.1242	7.07871	4.07187e-07	2.25902e-06	164.968	226.305	163.498	67.9447	79.7124	106.822
Apg4727	-1.12416	5.13805	2.07904e-08	1.38288e-07	45.5498	47.6483	46.997	20.6766	20.9381	22.5458
Apg10612	-1.12376	4.4957	1.11916e-05	4.89309e-05	29.0522	28.9231	29.3183	13.9594	13.396	12.4561
Apg8555	-1.12349	8.54605	5.94896e-06	2.73033e-05	491.924	601.559	443.803	157.726	226.459	321.617
Apg9358	-1.12242	11.5883	4.09196e-09	3.00017e-08	3966.87	4727.19	3966.09	2265.22	1806	1743.1
Apg1025	-1.12164	5.36582	4.15576e-09	3.03801e-08	51.4069	54.6697	59.1351	28.2183	22.815	24.5124
Apg1236	-1.12149	8.73544	1.54685e-07	9.17431e-07	494.675	699.819	557.858	222.045	252.057	331.289
Apg3689	-1.12145	6.36654	3.14734e-09	2.34907e-08	103.468	129.26	103.927	40.8751	56.6465	57.1956
Apg4096	-1.12084	5.54552	2.11414e-09	1.59949e-08	60.6622	67.2509	60.1187	28.2823	25.6072	32.3619
Apg4446	-1.12082	5.12582	2.63437e-08	1.72123e-07	48.2048	47.2779	43.3462	22.0944	16.9742	24.5978
Apg3263	-1.11949	5.41267	2.80335e-09	2.10019e-08	54.1198	59.082	57.6244	26.0878	23.977	28.3491
Apg7271	-1.11858	6.49395	3.43381e-06	1.64572e-05	115.491	146.456	106.114	53.776	35.9599	79.6653
Apg3536	-1.11828	7.06216	1.5063e-09	1.15541e-08	176.708	187.056	183.193	87.7432	78.2284	85.6828
Apg7194	-1.11812	2.92512	0.0205736	0.0442303	7.60124	10.1611	6.68428	3.30023	4.2287	3.49218
Apg8940	-1.11585	4.77188	1.41988e-06	7.25894e-06	34.5146	32.6706	39.8009	24.4407	10.7568	13.5293
Apg523	-1.11546	3.68535	0.00146608	0.00429018	17.0778	13.4188	15.8722	9.10309	6.75523	5.26183
Apg10313	-1.11507	5.79399	5.40204e-09	3.89197e-08	65.0094	89.723	69.8972	35.7298	33.3678	34.0239
Apg9443	-1.11482	5.03882	8.47487e-08	5.19015e-07	39.3424	48.9121	42.1495	18.8443	18.98	22.1231
Apg4906	-1.11473	8.90309	8.92577e-08	5.45288e-07	643.027	585.479	735.485	248.18	277.767	381.359
Apg4047	-1.11365	3.92373	0.000467378	0.00151055	16.4687	22.8259	17.1576	9.98332	7.2125	8.47625
Apg6144	-1.11253	9.46038	3.6634e-09	2.71593e-08	824.482	1097.54	968.474	400.756	474.85	461.002
Apg7649	-1.11241	4.42395	2.26475e-05	9.4182e-05	27.8288	25.7701	28.814	15.2621	10.1188	12.4462
Apg3953	-1.11121	8.25066	1.23939e-08	8.55217e-08	401.773	453.409	393.356	167.233	175.07	235.743
Apg8332	-1.11036	10.2355	9.41868e-10	7.40708e-09	1529.2	1858.93	1555.86	702.931	782.215	804.624
Apg4224	-1.11016	9.35966	2.06408e-08	1.37385e-07	876.125	1028.32	789.629	368.15	384.959	494.873
Apg4488	-1.10976	4.67812	3.34571e-06	1.61047e-05	34.7559	27.6217	37.0275	17.9169	14.2588	13.6876
Apg1440	-1.10974	9.41073	0.000121228	0.000438922	1305.36	617.622	865.3	596.198	337.053	358.45
Apg9051	-1.10836	3.36533	0.00569411	0.0143501	13.2711	9.91485	12.335	5.671	4.75806	5.9266
Apg9945	-1.108	5.07299	1.22856e-07	7.37875e-07	39.1041	52.1842	42.2904	19.3416	18.3813	23.9505
Apg4391	-1.10785	9.58805	2.52022e-05	0.000104154	953.17	1274.69	927.316	327.932	439.477	696.713
Apg1794	-1.10738	4.1847	0.000121396	0.000439213	21.2179	26.9112	20.7752	9.17417	10.6642	11.933
Apg8671	-1.10672	5.87993	7.40936e-07	3.9543e-06	62.0846	102.455	73.8967	30.6706	32.804	47.048
Apg10230	-1.10664	7.08513	2.64671e-08	1.72816e-07	181.785	188.294	184.243	106.27	73.7553	76.7262
Apg1697	-1.103	3.45979	0.00411152	0.0108023	15.9751	11.5367	10.9227	7.70775	4.19423	5.75509
Apg3969	-1.10184	5.38394	2.00257e-08	1.33469e-07	50.6923	62.6772	53.469	23.0685	25.0201	29.47
Apg7166	-1.10119	6.11945	1.93417e-09	1.46779e-08	85.8648	108.765	87.0265	41.7018	39.7281	49.572
Apg5470	-1.10053	10.3635	9.54697e-05	0.000354155	1618.14	2189.6	1583.91	496.192	817.041	1201.34
Apg8541	-1.10006	7.95324	3.37842e-10	2.8146e-09	337.434	351.483	323.943	162.488	159.099	150.55
Apg10229	-1.09972	4.68479	3.37155e-06	1.61744e-05	35.0434	30.7589	34.1098	23.2419	11.3313	11.394
Apg7820	-1.09914	9.9774	3.08053e-05	0.000125591	1253.92	1689.75	1180.96	416.499	620.147	888.867
Apg328	-1.09879	4.91517	4.64922e-07	2.55675e-06	33.4334	46.0602	39.3249	18.3434	17.6129	19.1081
Apg9248	-1.0983	7.22936	7.44684e-09	5.27366e-08	179.787	216.946	215.265	94.849	86.5452	104.226
Apg7089	-1.0982	6.54142	4.44267e-10	3.64936e-09	115.619	135.006	127.785	58.3861	58.6036	59.4568
Apg4640	-1.09692	5.99126	1.46949e-08	1.00082e-07	87.5134	75.4373	93.3423	50.825	37.6364	30.783
Apg9227	-1.09646	3.12687	0.0129809	0.0296997	8.49442	9.54053	10.9457	5.14931	3.48563	4.69183
Apg6457	-1.09621	4.92994	4.29237e-07	2.37343e-06	36.9655	43.6394	39.227	17.3755	19.3274	19.1059
Apg5652	-1.09596	6.02582	5.15033e-07	2.81811e-06	77.3377	104.825	81.1833	27.942	40.1947	55.225
Apg4973	-1.09297	5.83034	3.82461e-08	2.45702e-07	67.2124	93.8904	68.2458	36.9561	31.3715	38.6618
Apg10363	-1.09277	5.33041	3.74634e-06	1.77968e-05	44.7885	73.6706	42.3057	23.0351	26.2026	25.6387
Apg9625	-1.09266	10.1957	4.4365e-05	0.000175209	1471.05	1961.22	1359.12	487.677	701.799	1057.36
Apg643	-1.09228	4.6989	3.87724e-06	1.83181e-05	30.3258	36.3453	34.3069	15.2597	15.4683	16.3803
Apg9304	-1.09209	4.28044	8.06904e-05	0.00030443	20.1827	31.5745	22.3052	11.2077	10.945	12.184
Apg2364	-1.09034	4.50948	4.27375e-05	0.000169117	23.9536	38.0717	25.9251	9.75696	11.7539	19.6842
Apg2875	-1.09016	6.79676	3.9124e-09	2.87698e-08	144.599	165.797	141.337	71.8308	67.5132	72.4837
Apg7060	-1.08997	4.04	0.000384982	0.00126605	26.6559	16.6291	17.5753	9.81607	7.93211	10.8311
Apg350	-1.08822	5.58395	1.66327e-08	1.12206e-07	57.9308	75.8718	58.3408	30.1946	27.6864	32.0343
Apg9440	-1.08779	4.30047	8.0628e-05	0.00030443	24.3861	27.0864	23.3372	12.2789	11.1898	11.4253
Apg2432	-1.08724	7.79584	5.98791e-09	4.2831e-08	280.13	345.958	279.67	152.725	142.006	130.965
Apg754	-1.08702	5.75354	1.03835e-09	8.11458e-09	69.6017	70.5112	76.0606	36.0151	32.0321	33.4374
Apg5680	-1.08626	4.92571	5.46562e-07	2.98081e-06	36.5999	46.7548	36.0184	18.4665	18.3747	18.9679
Apg1125	-1.08594	5.93869	9.33796e-09	6.54314e-08	86.3054	72.8322	87.1373	47.7262	37.7492	30.0214
Apg374	-1.08491	7.27146	1.37147e-08	9.3791e-08	197.461	230.166	200.725	90.8037	91.6439	113.691
Apg6820	-1.08479	7.9123	3.86587e-09	2.85119e-08	298.727	375.96	306.868	160.257	150.329	151.668
Apg5951	-1.08412	6.00072	1.58623e-09	1.21485e-08	75.2947	95.394	87.1711	38.6407	39.7081	42.9894
Apg10057	-1.08359	7.01238	2.61356e-08	1.70988e-07	162.953	161.831	199.003	91.4471	77.294	78.0866
Apg7413	-1.08341	5.78462	8.70187e-10	6.87592e-09	69.3545	75.1059	76.4499	34.1336	34.0992	35.8258
Apg8480	-1.08316	12.0509	1.11561e-08	7.73015e-08	5279.24	6461.63	5555.53	2394.52	2648.2	3121.06
Apg5988	-1.08309	7.26129	2.08109e-06	1.03525e-05	190.617	241.561	191.758	66.3997	108.278	119.996
Apg4062	-1.08294	5.60805	2.1712e-09	1.64142e-08	63.662	62.6328	68.3341	31.537	32.1692	27.926
Apg10371	-1.08261	11.8371	6.8427e-09	4.8631e-08	4867.91	5467.8	4576.41	2022.35	2408.2	2610.57
Apg3473	-1.08216	4.1208	0.000245328	0.000832293	18.1598	26.5111	20.6037	8.51944	10.0059	12.0875
Apg3476	-1.08195	5.81403	1.26907e-09	9.81757e-09	69.5747	75.6271	80.3238	38.0185	33.8224	34.3273
Apg4827	-1.08132	6.57728	6.01761e-09	4.29817e-08	111.82	145.474	129.468	64.4956	52.8877	64.9364
Apg8090	-1.08101	5.56031	4.99989e-09	3.60745e-08	58.1453	65.9273	64.1432	28.0569	30.1119	30.6059
Apg3889	-1.08012	5.43956	4.12945e-08	2.62745e-07	51.6311	66.5663	54.766	31.7845	24.6323	24.6621
Apg9474	-1.07906	8.01545	7.23363e-07	3.86881e-06	275.032	455.839	322.805	186.228	156.05	155.726
Apg2351	-1.07777	8.73665	2.69499e-07	1.53973e-06	579.547	536.764	619.108	355.063	239.008	227.437
Apg9505	-1.07594	6.61632	1.85304e-09	1.40944e-08	124.951	129.201	142.32	69.4478	61.3626	56.821
Apg2027	-1.075	5.65891	5.92052e-07	3.21658e-06	56.3378	87.8617	58.1189	28.2003	31.4493	36.0147
Apg8221	-1.0749	9.01443	7.07803e-07	3.79986e-06	887.144	512.161	702.626	330.489	319.46	348.029
Apg7574	-1.07274	3.69207	0.00217995	0.00616198	15.3693	15.0007	15.857	7.13656	7.82821	6.83558
Apg8434	-1.07214	8.51541	8.31681e-09	5.85644e-08	449.911	574.82	462.875	252.241	234.477	220.187
Apg7830	-1.07163	8.70213	4.12282e-06	1.94323e-05	491.714	671.333	530.045	356.072	199.865	248.787
Apg4225	-1.06837	9.82234	2.01361e-06	1.00541e-05	1089.83	1455.82	1132.99	445.512	559.135	749.651
Apg4579	-1.06785	8.44351	2.50643e-08	1.64195e-07	433.654	549.421	430.747	201.535	220.039	252.716
Apg2520	-1.06762	4.20403	0.00019481	0.000674455	27.2446	19.4988	22.0625	13.4853	8.36049	10.7855
Apg3280	-1.06707	5.28129	7.26123e-08	4.49106e-07	46.2211	58.4975	49.1216	27.498	24.0743	21.1836
Apg845	-1.06669	6.22001	1.1846e-09	9.18546e-09	93.116	113.861	92.9467	49.3909	48.0896	45.1467
Apg10305	-1.06613	3.31598	0.00897506	0.0215732	11.3149	12.3387	10.2555	5.58027	4.56431	5.83032
Apg2352	-1.06498	5.27273	6.13128e-08	3.83985e-07	54.1167	48.3583	49.8313	29.3034	22.9792	20.0416
Apg6409	-1.0646	6.33305	5.67962e-09	4.08016e-08	95.8719	127.378	101.474	53.8671	50.9396	49.8451
Apg4194	-1.06396	7.19877	7.89147e-09	5.57664e-08	192.777	208.439	193.06	92.6466	103.041	88.2752
Apg2107	-1.06287	4.65099	1.02252e-05	4.50214e-05	30.0896	33.1777	33.3877	15.0917	14.6698	16.3156
Apg7092	-1.06094	5.08155	2.2751e-07	1.31331e-06	47.8271	42.9097	41.6537	21.9995	18.0876	23.2554
Apg1598	-1.06078	4.72697	5.79755e-06	2.66833e-05	32.7236	35.1715	34.3219	16.7615	15.4687	16.5185
Apg10790	-1.06067	5.90525	6.34006e-08	3.96065e-07	70.6197	91.491	77.7626	48.725	31.6327	33.7465
Apg245	-1.06015	6.20603	4.4548e-09	3.24471e-08	91.5597	115.739	89.2596	45.456	45.2925	51.1173
Apg5104	-1.05976	5.79482	1.081e-08	7.50596e-08	68.2635	82.4897	70.7358	30.8171	34.6219	40.7238
Apg632	-1.0593	5.44304	3.49441e-07	1.96602e-06	47.954	67.7026	56.7712	21.9193	27.0072	33.739
Apg4754	-1.05843	3.6313	0.00319181	0.00864217	9.59114	18.3722	16.1789	5.91985	4.82336	10.261
Apg7868	-1.05786	7.49148	2.94003e-09	2.20093e-08	236.844	243.51	247.125	116.966	115.159	117.115
Apg1385	-1.05737	3.21197	0.0127947	0.0293311	8.09609	12.7897	10.184	4.67413	4.15379	5.86029
Apg4720	-1.05721	5.42438	2.22859e-07	1.28803e-06	45.9459	66.784	57.4107	27.0686	23.733	30.5592
Apg8697	-1.05585	5.06246	2.9251e-07	1.66073e-06	37.1911	47.1289	46.434	20.6563	20.7547	21.1608
Apg3423	-1.05567	5.32048	4.52412e-06	2.11635e-05	43.1395	67.2761	47.5506	19.9815	22.892	32.9694
Apg4199	-1.05541	4.36967	8.3925e-05	0.000314727	28.6637	27.0402	22.3638	11.7306	9.17995	16.6052
Apg7234	-1.05478	4.17468	0.000275509	0.000928446	23.0973	20.0065	24.031	10.9032	11.4238	9.85572
Apg10753	-1.05351	7.28594	3.88036e-08	2.48643e-07	201.486	235.762	192.963	93.0594	95.9925	114.456
Apg8632	-1.05331	5.76556	3.12713e-09	2.33574e-08	70.4977	70.5506	75.2661	38.7867	32.0316	33.0302
Apg5443	-1.05261	3.34758	0.00897506	0.0215732	10.0881	14.5653	10.1844	4.62264	5.46716	6.49163
Apg1980	-1.05244	3.36838	0.00819767	0.0199223	9.98874	13.6752	11.7338	5.99883	5.08037	5.71045
Apg6259	-1.05229	8.2735	6.63703e-08	4.13063e-07	368.51	503.084	380.619	193.674	189.323	220.481
Apg1926	-1.05068	3.43296	0.00753299	0.0184148	16.1218	11.415	9.52439	3.08451	5.9603	8.96454
Apg866	-1.05061	6.9254	6.13855e-08	3.84199e-07	152.498	182.95	154.345	81.8037	84.5443	69.5895
Apg3265	-1.05048	4.87103	2.01506e-06	1.00541e-05	37.3726	38.2096	37.7607	18.8369	18.2902	17.3352
Apg5635	-1.05005	5.35515	2.72969e-08	1.77769e-07	53.3762	52.5817	55.0948	26.6466	24.2356	26.7262
Apg9927	-1.04986	5.47878	7.28872e-08	4.50247e-07	56.5303	53.6814	65.7595	34.3157	26.491	23.725
Apg9744	-1.04961	5.85161	8.15e-09	5.74304e-08	80.3413	82.3161	67.3339	39.9917	37.3937	33.2241
Apg6045	-1.04912	3.30931	0.00985194	0.0234227	11.7164	11.5765	10.2448	6.69664	4.09124	5.14323
Apg2761	-1.04836	4.58721	2.19234e-05	9.15528e-05	29.7393	31.3999	30.6857	14.4022	14.6767	15.1347
Apg5211	-1.04809	6.45645	1.07569e-08	7.47434e-08	109.413	137.536	105.707	56.9128	54.2135	58.9767
Apg5500	-1.04687	5.81374	1.98645e-08	1.32483e-07	66.7165	84.1728	73.125	42.366	32.4958	32.8066
Apg2265	-1.04683	7.11682	1.44197e-08	9.83424e-08	178.547	182.858	197.362	88.717	93.4871	88.097
Apg3418	-1.04669	5.4293	2.23593e-08	1.48229e-07	59.022	56.0825	54.6049	25.8475	27.8998	28.3575
Apg2682	-1.04638	8.68296	1.01137e-07	6.14466e-07	551.608	602.797	506.344	226.402	253.071	324.763
Apg3218	-1.04593	5.43485	5.19437e-07	2.84065e-06	53.3793	68.2271	49.438	33.8994	26.8759	21.1887
Apg6866	-1.04564	3.60757	0.00370078	0.00984897	13.2327	15.845	13.9253	6.59557	6.9986	7.01728
Apg10633	-1.04558	7.96721	4.6249e-08	2.92959e-07	294.026	396.597	320.068	150.435	164.662	174.264
Apg10344	-1.04505	3.56857	0.00432788	0.0113014	12.3811	16.4194	12.9198	6.43804	6.71459	6.80646
Apg10048	-1.04463	10.1407	1.66673e-06	8.44296e-06	1789.83	1099.28	1670.74	819.347	655.117	735.987
Apg5834	-1.04421	5.41031	6.74888e-08	4.19762e-07	51.0305	63.0981	53.6913	29.5866	26.6766	24.5124
Apg9441	-1.04391	4.04489	0.000605691	0.00191837	19.7647	19.9603	20.9482	9.28326	9.31676	10.7026
Apg100	-1.04331	5.21303	1.83177e-07	1.07237e-06	43.299	56.303	45.9606	22.4263	23.4765	24.3497
Apg143	-1.04277	6.52724	7.50072e-09	5.30804e-08	117.37	120.058	132.132	67.9523	59.6651	51.2487
Apg2238	-1.04232	3.44788	0.00684888	0.0169546	10.0157	15.3196	12.4433	5.38415	5.83471	6.89411
Apg2409	-1.0413	4.3473	0.000121396	0.000439213	29.4463	25.3339	21.6191	10.5856	11.1224	15.4462
Apg9856	-1.0409	5.18116	4.74156e-07	2.60446e-06	40.4458	57.1044	44.7549	24.3625	20.2763	23.9668
Apg965	-1.04064	5.78919	3.55773e-07	1.99714e-06	64.8144	92.3028	62.8957	33.1853	32.0702	41.3321
Apg8804	-1.04059	7.39059	4.23805e-08	2.69311e-07	203.96	254.329	217.598	99.397	109.394	119.621
Apg2950	-1.04042	6.78072	2.67184e-08	1.74229e-07	139.709	165.682	136.206	68.2637	70.7426	75.4294
Apg54	-1.03919	5.81117	4.51186e-09	3.27669e-08	75.1321	69.7529	77.6084	36.4063	36.7734	34.9766
Apg5317	-1.0385	3.11687	0.0195565	0.0423573	12.8881	6.91002	8.30364	5.20849	3.26582	5.10675
Apg6536	-1.03814	3.64061	0.00333384	0.00897068	13.6028	18.9395	11.722	8.24598	5.96084	6.94796
Apg1013	-1.03785	6.48722	2.11425e-07	1.22764e-06	120.546	122.138	116.194	52.073	45.3335	77.5709
Apg1244	-1.03727	5.68007	4.19647e-08	2.66839e-07	59.8756	73.2875	69.7774	29.7256	29.0066	40.0973
Apg8426	-1.03704	6.00875	7.63293e-06	3.43672e-05	72.0234	107.83	76.9363	32.2308	34.7579	58.1402
Apg6958	-1.03583	6.03526	6.10855e-09	4.35688e-08	84.7262	87.3166	88.9426	51.2379	38.9328	36.4535
Apg4991	-1.03562	5.35602	1.17647e-07	7.0873e-07	52.1182	60.2122	48.686	29.7645	22.4742	25.7266
Apg5523	-1.03517	7.76658	1.24216e-07	7.45593e-07	308.997	257.683	309.089	122.899	134.604	170.205
Apg4394	-1.03478	4.56894	3.03823e-05	0.000124019	28.9909	30.8365	30.4552	14.7397	14.0545	15.0632
Apg4164	-1.0347	7.03205	2.07709e-07	1.20677e-06	162.67	202.072	161.008	75.4239	83.2419	97.8519
Apg8103	-1.0331	5.90894	2.51622e-07	1.44338e-06	65.6746	100.107	73.3539	38.2966	36.0948	41.9571
Apg9579	-1.03287	6.3612	3.76403e-06	1.78506e-05	100.198	130.618	97.8145	36.4306	52.0434	72.3294
Apg8551	-1.03249	6.03855	5.53952e-09	3.98814e-08	77.7191	93.375	90.4774	46.6059	39.0463	41.693
Apg6679	-1.03236	5.26617	1.8266e-06	9.18274e-06	60.8838	38.237	50.7062	27.3775	21.3282	24.5747
Apg6137	-1.03197	5.51852	2.04659e-08	1.36312e-07	57.1041	59.9345	63.4003	31.8891	28.0126	27.9819
Apg884	-1.03149	8.25165	2.72148e-06	1.33056e-05	475.916	302.34	447.09	239.065	174.827	185.37
Apg2451	-1.03122	6.48766	5.39204e-08	3.3961e-07	130.705	109.103	118.308	67.6993	45.5597	61.7253
Apg1066	-1.02902	5.71401	3.43639e-08	2.21763e-07	76.938	58.3163	71.5455	35.8281	32.3232	33.1939
Apg10289	-1.02876	3.42474	0.00819582	0.0199223	8.9743	14.515	13.4272	5.74244	5.7085	6.38887
Apg8481	-1.02858	8.86409	1.74264e-08	1.17481e-07	630.322	671.721	573.288	288.263	284.626	346.329
Apg10334	-1.02851	3.87386	0.00142522	0.0041903	16.0906	20.6044	16.406	11.0799	6.8331	7.66013
Apg3956	-1.02796	7.18176	1.52432e-07	9.05143e-07	181.589	202.246	198.48	99.6051	76.7404	109.007
Apg2452	-1.02725	5.87104	1.1247e-07	6.79595e-07	70.8611	94.8305	66.6707	37.2739	38.3457	37.8717
Apg6813	-1.02702	6.49004	2.62099e-08	1.71362e-07	111.436	135.508	112.153	55.9631	52.9708	67.0687
Apg6936	-1.0266	5.12191	2.95217e-06	1.43211e-05	38.3077	57.5197	40.1726	25.816	19.2672	20.9155
Apg7625	-1.02624	9.65081	1.44042e-06	7.35635e-06	924.818	1342.26	968.229	447.082	523.157	618.116
Apg546	-1.0239	4.33576	0.000165629	0.000580895	24.8164	25.7656	24.9281	11.2397	11.4398	14.3693
Apg22	-1.02346	3.50673	0.00626849	0.0156384	12.2219	14.5655	12.5913	6.67535	6.4865	5.9468
Apg6049	-1.02188	6.39815	4.45113e-09	3.24441e-08	112.478	109.393	113.833	55.4107	49.1245	60.7313
Apg9540	-1.02137	6.40342	3.46719e-07	1.95181e-06	113.93	87.2201	135.197	62.4219	50.399	52.7794
Apg5699	-1.0207	5.39856	3.5002e-06	1.67419e-05	43.5348	71.8932	50.4083	29.49	24.4158	27.146
Apg1560	-1.01863	7.66943	5.22521e-08	3.29727e-07	260.878	308.001	247.505	126.015	130.18	146.561
Apg10694	-1.01809	5.63126	3.35498e-08	2.1693e-07	66.6036	60.7659	67.4104	37.7726	30.1394	27.8271
Apg1219	-1.01804	6.14901	1.3014e-08	8.94288e-08	86.3791	105.417	90.0362	42.6223	43.0344	53.3543
Apg5670	-1.01775	6.53672	4.47984e-07	2.47023e-06	113.694	141.399	115.174	58.9919	46.999	76.7163
Apg6924	-1.01757	5.19955	2.78311e-07	1.58462e-06	51.7629	42.6274	48.1408	24.6085	19.9548	25.8452
Apg3590	-1.01721	5.21008	6.4633e-05	0.000248938	64.7499	37.0423	41.5025	19.0187	19.6799	32.5135
Apg4746	-1.0166	9.33846	4.30129e-07	2.37704e-06	850.547	963.454	784.957	353.474	411.134	520.13
Apg2697	-1.0165	5.55872	6.28687e-05	0.000242706	58.1761	51.0587	75.3669	46.3651	23.7953	20.427
Apg5116	-1.01604	5.0434	9.68196e-07	5.08545e-06	43.2801	45.0268	39.2333	19.9823	19.4229	23.5253
Apg3919	-1.01455	4.48188	6.89851e-05	0.000263966	27.7739	30.0138	26.4659	15.6844	13.7532	11.8608
Apg8365	-1.01404	4.21141	0.000359766	0.00118856	21.332	21.7698	25.3534	11.6089	10.6031	11.5166
Apg1755	-1.01382	4.35138	0.000165629	0.000580895	25.2168	26.7484	24.3119	12.5004	11.8639	13.2051
Apg4291	-1.01307	5.78414	2.30318e-08	1.52181e-07	70.5108	76.809	70.0327	41.5744	36.1256	29.3039
Apg9321	-1.01233	4.92214	2.89916e-06	1.40982e-05	36.3189	40.5883	39.826	23.558	17.2383	16.4979
Apg3300	-1.01227	6.30725	2.35936e-08	1.55233e-07	97.4808	122.873	94.5105	52.5584	50.9468	52.0889
Apg7345	-1.01135	5.96702	5.8981e-07	3.2079e-06	69.6007	99.7074	78.3358	32.4801	41.6485	48.6337
Apg8153	-1.01018	4.91305	3.53607e-06	1.68581e-05	40.3702	35.3257	39.8057	19.188	19.3261	18.7578
Apg6650	-1.00712	6.59444	0.000779929	0.00242547	102.364	142.821	139.591	29.2183	68.3352	94.1752
Apg9845	-1.00499	6.90624	6.85209e-08	4.25385e-07	162.616	160.042	154.942	77.8669	81.6261	78.3237
Apg4701	-1.00447	7.0251	1.33819e-06	6.85538e-06	186.252	148.303	183.841	106.644	75.2625	76.0802
Apg5299	-1.00411	5.62006	1.31785e-07	7.87703e-07	67.984	57.3061	67.1564	39.3079	29.1674	27.0364
Apg5243	-1.00402	4.44767	0.000115086	0.000419582	27.1053	27.6318	27.0469	14.2702	12.8887	13.3814
Apg7523	-1.00343	6.13088	1.04528e-08	7.27317e-08	86.8836	101.06	89.234	43.2247	43.3882	51.4872
Apg9312	-1.0027	3.2221	0.0174502	0.0384336	10.1451	12.8415	7.90045	4.33169	5.44756	5.42157
Apg7066	-1.00218	6.89836	7.53391e-05	0.0002863	140.142	173.968	160.768	117.82	59.3488	59.0267
Apg7859	-1.00141	7.01877	1.22052e-06	6.30116e-06	145.463	212.47	159.192	82.5286	82.3662	93.0266
Apg4266	-1.00109	4.0337	0.000979795	0.00297643	17.7539	21.2843	20.6037	11.0298	8.72461	9.73287
Apg4227	-1.00094	5.61433	3.88825e-08	2.48988e-07	64.3679	59.3272	67.8365	33.6562	29.9504	31.9601
Apg9987	-1.0005	6.04735	3.95093e-07	2.19927e-06	75.4659	106.308	79.6943	36.423	42.9774	51.1199
Apg8495	-1.00049	3.61614	0.00569001	0.0143501	11.7678	19.0014	12.225	4.75573	6.5133	10.0793
Apg1949	-1.00013	5.6762	1.13606e-06	5.89259e-06	56.2952	84.9349	59.8461	30.4405	33.2421	36.4374

## Sheet: CS 2 hpi vs LFS 20 hpi up
Differentially expressed genes in A. pisi HNA23 during the infection on pea leaves (2 hpi vs 20 hpi up-regulated)
Geneid	log2FC	log2CPM	PValue	FDR	2hpi_1	2hpi_2	2hpi_3	20hpi_1	20hpi_2	20hpi_3
Apg9548	9.4742	5.5209	5.56308e-17	7.0931e-16	0	0	0	57.6255	171.874	20.8206
Apg1147	8.78745	4.89017	2.98708e-14	3.13392e-13	0	0	0	21.119	21.4196	112.693
Apg3482	8.6351	6.73697	2.19501e-158	2.52527e-156	0.796816	0.236408	0.127971	186.408	123.683	296.223
Apg1152	8.59479	5.85589	3.395e-45	1.1758e-43	0.282453	0	0.181451	66.5481	48.0103	204.291
Apg10680	8.1883	6.76902	1.16268e-238	1.90775e-236	0.669434	0.366673	0.727781	246.207	158.525	216.243
Apg9549	7.89679	4.63924	7.58018e-12	6.47355e-11	0	0	0.187757	28.5886	92.2274	8.20306
Apg6330	7.87901	5.6654	4.05104e-71	2.00727e-69	0.5683	0.17985	0.0730165	96.5149	56.2291	125.109
Apg9546	7.67701	5.93432	8.28842e-45	2.83136e-43	0.903551	0.317719	0.0644947	65.0628	54.9861	216.865
Apg9615	7.5963	8.17816	0	0	4.04559	1.92046	2.36792	670.786	531.54	489.697
Apg9552	7.54554	6.64528	9.38596e-66	4.13851e-64	0.86347	0.797015	1.01696	154.89	348.048	63.5982
Apg10727	7.35096	7.27798	1.34875e-26	2.78344e-25	2.65605	0.750501	1.64534	218.266	98.335	573.383
Apg2472	7.32043	7.31434	0	0	2.26639	1.79311	1.31036	346.331	263.004	305.909
Apg9166	7.23364	10.0666	0	0	23.7906	7.21124	10.5197	2193.87	2428.12	1729
Apg5924	7.15176	3.43436	3.86731e-10	2.79076e-09	0	0	0	30.3434	12.7705	6.8923
Apg5476	7.13856	5.89253	1.40855e-110	1.1189e-108	1.20367	0.317438	0.429585	113.243	133.59	80.8751
Apg10393	7.06331	9.08199	0	0	10.4453	5.25009	7.65749	1341.95	949.289	897.558
Apg5477	6.9628	6.06633	1.51509e-101	1.0755e-99	1.2566	0.477211	0.871834	140.284	153.601	78.1043
Apg7004	6.95815	7.07157	6.54144e-22	1.08941e-20	3.62933	0.615308	1.49884	74.503	520.883	170.589
Apg8959	6.90365	7.12436	8.11599e-75	4.23088e-73	2.24527	2.41082	1.64844	145.995	126.961	522.064
Apg10242	6.88718	3.94127	1.72305e-10	1.2967e-09	0.166735	0	0.107112	18.2786	6.8228	49.2647
Apg1419	6.85001	8.27712	0	0	6.46427	3.8543	4.93512	701.282	370.139	736.531
Apg2799	6.81447	7.49349	2.21619e-138	2.19622e-136	5.50963	1.32668	1.92361	267.616	184.926	583.162
Apg3279	6.73673	6.193	1.86961e-44	6.34335e-43	1.31352	1.03922	1.09384	81.5305	60.4105	263.426
Apg9060	6.6899	4.86695	2.29946e-27	4.90731e-26	0.868423	0	0.232452	33.0053	34.8146	84.2377
Apg9482	6.65875	6.08019	1.76463e-135	1.69829e-133	1.36392	1.34887	0.657148	147.113	129.571	98.4284
Apg3278	6.65397	5.21189	8.84747e-25	1.68035e-23	0.873433	0.345519	0.374069	38.2655	32.1516	126.287
Apg2491	6.60255	5.06523	2.49684e-21	4.03078e-20	0.272948	0.431899	0.759828	31.4654	28.3522	116.305
Apg6895	6.59862	3.41098	1.07433e-13	1.07208e-12	0.089477	0	0.0574811	15.7704	15.0212	17.5337
Apg6371	6.58102	5.17785	1.03569e-28	2.32426e-27	0.194096	0.614256	0.872828	109.683	55.8007	28.526
Apg7606	6.52239	4.97613	1.76008e-27	3.7804e-26	0.991671	0	0.424707	32.5341	38.6717	93.6203
Apg8783	6.51813	3.97117	2.44103e-17	3.18543e-16	0.157049	0.124253	0.20178	27.2995	13.4296	35.6636
Apg1022	6.51402	7.7325	0	0	6.60448	2.61265	3.75324	486.789	402.986	337.679
Apg7005	6.50107	5.89511	8.62213e-18	1.14303e-16	2.26886	0.40797	0.530016	33.3554	222.367	69.9952
Apg6477	6.45455	7.85433	0	0	6.04847	2.93649	5.79898	458.647	380.728	497.476
Apg4177	6.37599	8.75034	0	0	9.16338	9.77152	11.0055	1175.76	814.205	526.167
Apg9483	6.37203	6.64371	6.95236e-244	1.15977e-241	2.62839	1.52498	2.25134	199.895	189.368	173.383
Apg10117	6.31572	4.40446	8.99498e-15	9.83942e-14	0.153234	0.242469	0.590635	17.4482	18.8914	69.9856
Apg3799	6.30695	5.28411	4.09666e-31	9.9282e-30	0.696603	0.85732	0.745843	119.261	56.8071	33.4547
Apg7137	6.30446	4.00956	4.76935e-14	4.91115e-13	0.381028	0.100487	0.163185	43.2325	26.1861	9.91649
Apg5600	6.20988	9.68954	0	0	27.1885	17.1777	20.6076	1918.09	1157.76	1772.84
Apg2304	6.18123	8.89382	0	0	17.5168	9.15673	11.052	1018.89	896.314	861.649
Apg9901	6.16797	6.11956	3.09583e-154	3.44291e-152	2.99895	0.736352	1.19579	135.477	111.107	137.629
Apg7023	6.09618	5.56062	2.04035e-47	7.31965e-46	1.6144	0.709597	1.03711	112.23	100.974	42.5651
Apg958	6.065	3.40845	2.05002e-13	1.99792e-12	0.177694	0.10544	0.0856144	17.7849	19.1802	11.1988
Apg1256	6.05421	5.40279	9.77123e-87	5.82145e-85	0.873433	1.53564	0.685793	82.1738	74.2313	70.5721
Apg1849	6.0063	9.42952	7.00254e-142	7.00884e-140	21.1666	22.4233	18.8985	2373.67	1083.05	580.807
Apg8747	5.961	7.90191	2.86831e-168	3.41773e-166	9.34954	6.14942	6.22335	711.19	406.577	260.975
Apg4887	5.93618	8.6941	3.20954e-279	6.29888e-277	12.4745	11.1593	15.299	1218.28	628.962	561.82
Apg6159	5.91979	2.80032	5.00787e-07	2.48753e-06	0.110831	0	0	5.84008	4.8114	17.0804
Apg2651	5.8705	7.43506	2.8305e-284	5.6661e-282	5.74305	4.05106	6.66759	416.111	285.354	286.469
Apg3609	5.82365	2.44508	4.36876e-06	1.89047e-05	0	0	0	6.21969	7.77312	5.61467
Apg10462	5.80198	2.8145	5.0869e-06	2.17584e-05	0	0.0880735	0.0715132	3.91057	3.03682	21.0187
Apg4311	5.74927	7.22569	2.12347e-262	3.72874e-260	5.74322	3.50103	6.10886	305.368	317.599	226.296
Apg2989	5.74232	5.71722	8.75907e-30	2.04358e-28	2.64534	0.965967	1.30723	55.7078	48.039	180.061
Apg1209	5.72475	5.60161	9.59783e-17	1.19931e-15	1.9286	1.08082	1.54869	45.8967	37.8151	176.701
Apg7395	5.69048	8.3616	0	0	16.5588	9.62517	10.131	845.937	550.12	504.361
Apg1181	5.67727	5.16956	2.25502e-52	8.45337e-51	1.13443	1.3871	0.861276	71.9577	72.9861	45.3653
Apg5819	5.67494	7.55989	0	0	9.02302	4.48543	7.0789	379.504	378.942	318.118
Apg5799	5.61596	9.23974	0	0	24.9042	17.0876	29.1503	1344.04	1316.89	855.868
Apg9122	5.5713	6.91075	1.51689e-44	5.16414e-43	4.73109	5.12217	3.99909	124.725	110.646	438.642
Apg5918	5.53811	6.20995	9.14245e-55	3.54677e-53	2.72784	3.29125	2.45335	215.775	126.578	66.6436
Apg9043	5.53497	10.015	0	0	50.9584	35.131	43.5578	2529.71	1839.7	1668.92
Apg3619	5.51382	4.39335	1.29782e-29	2.99307e-28	0.41592	1.31626	0.267192	35.2677	42.767	27.3798
Apg2740	5.51135	9.39521	2.54422e-87	1.54334e-85	38.9814	19.117	27.225	1325.71	2104.55	484.74
Apg8881	5.48699	2.61292	7.1889e-07	3.49291e-06	0.102571	0	0.0658929	9.50508	7.26443	6.4905
Apg6881	5.46529	4.68971	1.84283e-20	2.83767e-19	1.17278	0.337408	1.09586	30.9313	25.6731	74.9184
Apg1023	5.45376	6.20092	7.1033e-130	6.52265e-128	3.51927	1.89126	3.41256	163.283	130.667	110.906
Apg1534	5.45312	10.8376	0	0	114.778	56.078	72.4964	4232.97	2938.48	3523.73
Apg2095	5.45178	5.47844	3.46612e-21	5.58654e-20	2.10271	1.33089	1.62097	43.3009	35.5204	158.164
Apg8516	5.38837	3.52523	4.16238e-09	2.7088e-08	0.540697	0	0.34735	10.6433	7.51695	34.0762
Apg4735	5.38652	2.41426	9.68144e-06	3.9665e-05	0.0602687	0.0476831	0	3.65032	4.01549	11.072
Apg2730	5.3797	4.19754	6.85253e-19	9.55251e-18	0.626895	0.433985	0.755108	26.009	45.2209	19.0745
Apg9872	5.36125	2.61172	9.63074e-07	4.60334e-06	0	0.228007	0	5.23645	5.14041	12.5985
Apg1881	5.31946	2.4139	1.5271e-05	6.03661e-05	0.0764621	0	0.0491202	2.96391	4.05145	11.6667
Apg2585	5.2306	9.43686	4.70260425240839e-314	1.04596368805225e-311	32.3482	44.1922	30.2038	1729.61	1389.34	894.013
Apg9485	5.21717	3.85224	2.85484e-16	3.47616e-15	0.48628	0.769464	0.260326	32.987	20.2388	15.7163
Apg2326	5.21401	9.00241	8.51020234322552e-313	1.8517090272466e-310	34.8607	13.7342	30.3931	1237.03	943.837	778.968
Apg532	5.21142	2.61293	5.3318e-06	2.27476e-05	0.0903312	0.0714677	0.11606	4.65046	3.69636	14.5665
Apg4075	5.20361	5.06953	2.15807e-22	3.69865e-21	1.631	0.98678	1.75656	46.6615	27.5821	100.367
Apg4307	5.19348	7.06723	7.69746e-229	1.22292e-226	8.25909	4.68212	7.14395	228.846	238.341	284.308
Apg3365	5.17797	5.32308	4.0077e-42	1.2654e-40	1.27731	2.44666	1.81387	70.6858	96.847	44.0836
Apg5267	5.11948	2.49722	3.07235e-05	0.000115389	0.239549	0	0	3.62722	2.51343	14.1802
Apg6312	5.11161	5.53674	1.69074e-24	3.16903e-23	1.79014	2.52914	2.54645	145.908	70.6367	32.43
Apg1394	5.08598	5.3699	1.4186e-50	5.23939e-49	2.47437	1.59513	2.00168	83.5922	87.3572	48.029
Apg9378	5.06221	4.78515	2.03805e-19	2.9183e-18	1.41389	0.860488	1.60699	81.0904	38.0005	23.0886
Apg7024	5.0615	3.59229	4.40627e-13	4.15927e-12	0.497506	0.242224	0.565453	24.6624	20.9202	10.0381
Apg8242	5.04581	8.7054	0	0	29.831	16.9782	25.0341	839.047	813.822	741.591
Apg4107	5.04217	6.50783	4.44942e-175	5.43101e-173	5.78727	2.5641	6.39464	149.251	185.081	166.92
Apg7011	5.03035	3.89365	5.80544e-19	8.16104e-18	0.575403	0.455245	0.780364	28.2678	20.6611	21.8919
Apg7342	5.02842	5.61509	6.77315e-33	1.73827e-31	1.67358	3.46302	2.56377	49.7467	64.2284	146.567
Apg8082	5.01439	7.60571	1.93476e-267	3.45804e-265	17.7164	4.77845	10.8639	334.166	351.073	414.696
Apg1506	5.00454	6.66385	4.17367e-177	5.15731e-175	6.40089	4.40367	6.25741	218.452	177.975	164.883
Apg6903	4.99782	2.98346	6.29341e-09	4.01511e-08	0.533081	0.140587	0	11.3006	10.0679	11.3348
Apg3226	4.98743	7.30677	3.29644e-73	1.67482e-71	8.90953	7.261	11.4902	457.588	287.72	145.388
Apg5926	4.94396	6.95745	9.91425e-204	1.37822e-201	7.26996	8.71666	6.21103	254.479	225.377	212.077
Apg9598	4.92949	4.20077	4.7996e-10	3.4412e-09	1.50193	0.594146	0.48243	22.3782	8.58855	58.4799
Apg542	4.90582	4.30981	1.71411e-10	1.29093e-09	0.843897	0.834587	1.21979	16.9694	13.5694	66.5563
Apg4682	4.87908	7.97576	2.076e-305	4.32889e-303	17.3937	16.6239	14.1239	497.586	541.152	387.71
Apg302	4.87461	5.55742	2.93699e-42	9.33216e-41	1.83509	4.53712	1.91569	94.3358	109.389	46.7059
Apg959	4.87459	3.37325	4.22267e-12	3.69124e-11	0.489725	0.276756	0.449436	16.1019	19.5625	10.3177
Apg81	4.84048	3.01766	4.75426e-09	3.07002e-08	0.42368	0.22347	0.181451	12.3601	9.07602	12.2157
Apg1717	4.82839	5.679	2.13442e-47	7.6298e-46	4.91306	1.58363	2.68862	85.7446	130.115	57.3863
Apg5272	4.82833	9.51771	0	0	47.6123	49.8765	50.41	1605.78	1306.01	1299.24
Apg7898	4.80871	2.52854	3.93895e-06	1.71562e-05	0.161747	0.25594	0	7.34744	6.95812	6.76832
Apg2255	4.77017	5.09431	1.12932e-26	2.34025e-25	2.38658	1.59771	2.12285	43.5871	38.5244	94.2771
Apg6361	4.76163	5.07568	6.95975e-16	8.28301e-15	3.68727	0.77222	1.53272	28.1788	31.8608	113.396
Apg10244	4.74585	8.21604	0	0	21.6634	13.9875	26.554	589.992	602.215	493.154
Apg9542	4.74452	2.96948	4.30527e-06	1.86543e-05	0.410285	0.243455	0.197679	4.03811	23.3538	4.55382
Apg247	4.74064	5.22323	7.34529e-41	2.25518e-39	2.37148	1.87625	2.6813	87.6743	45.037	62.5421
Apg8683	4.73243	3.58166	1.65951e-12	1.49775e-11	0.671871	0.354378	0.671406	12.0724	26.9448	15.3144
Apg4780	4.72743	5.38826	7.96619e-48	2.86811e-46	3.17743	2.36602	2.40143	67.9796	98.4961	53.5082
Apg8081	4.71475	9.34079	3.6631e-108	2.73612e-106	77.0959	16.5951	46.7725	1395.03	1105.98	1210.01
Apg9773	4.69668	4.93571	4.06932e-08	2.37353e-07	2.18358	1.72759	1.75345	26.4508	6.34822	122.99
Apg708	4.66333	3.24394	1.08399e-10	8.32026e-10	0.750967	0.118829	0.385944	12.7356	14.4981	13.6428
Apg6691	4.63424	3.78011	1.73786e-16	2.13426e-15	1.22093	0.551981	0.448193	23.0297	22.4182	18.6024
Apg7790	4.61886	7.96759	0	0	24.0391	15.3772	17.4144	485.741	455.08	468.506
Apg4405	4.60944	2.99606	9.51947e-09	5.9513e-08	0.349804	0.0553512	0.584267	14.7459	11.6347	6.60476
Apg5821	4.58825	8.18836	4.24944e-151	4.62311e-149	32.5442	14.4621	20.8147	722.801	392.835	531.294
Apg397	4.56902	2.67645	5.33535e-06	2.27531e-05	0.268431	0.424751	0	4.06454	5.06964	14.931
Apg1661	4.56787	6.93785	3.65022e-43	1.19787e-41	10.5039	8.44778	9.25735	391.759	168.094	118.456
Apg3161	4.5623	3.96668	4.20354e-19	5.95095e-18	0.880204	1.30574	0.636135	24.1235	30.015	20.0444
Apg9558	4.56211	5.95236	9.57477e-25	1.81503e-23	4.96145	4.54222	4.18901	91.4814	195.549	44.4884
Apg1	4.5417	2.44714	1.30788e-05	5.22788e-05	0.223957	0.118126	0.143873	5.29016	9.39934	4.53338
Apg398	4.54021	2.46705	1.81962e-05	7.10874e-05	0.20796	0.164533	0.133596	3.90464	3.60028	11.9919
Apg3102	4.53886	3.16989	1.77708e-07	9.39222e-07	0.603511	0.477483	0.221544	7.8067	6.4227	23.7361
Apg301	4.5322	4.31391	4.47767e-26	9.03568e-25	0.981264	1.5527	1.35081	33.9615	36.1822	27.2549
Apg3445	4.52495	2.33087	4.03024e-05	0.000149003	0.17204	0	0.221041	5.5226	4.4225	7.02344
Apg10665	4.50764	4.83253	6.15251e-20	9.17741e-19	2.11666	1.84495	2.02813	32.1371	31.6004	80.1505
Apg8607	4.50218	3.41632	4.74519e-12	4.12279e-11	0.521452	0.58446	0.642059	14.4756	16.7785	15.9217
Apg9852	4.49959	10.0922	0	0	96.4442	80.0751	98.5187	2105.78	1751.75	2376.68
Apg9724	4.49299	4.31681	6.8199e-15	7.51766e-14	1.6456	1.04156	1.26858	14.6514	30.6475	51.4773
Apg6941	4.48333	4.63966	7.72413e-19	1.07227e-17	2.55602	1.71114	0.947318	20.185	42.1878	61.706
Apg3640	4.47951	5.1155	3.18637e-18	4.30977e-17	2.19868	2.48506	3.0267	104.157	50.6701	25.0046
Apg10730	4.46692	5.06372	7.75701e-29	1.74472e-27	3.21357	1.4125	2.75258	76.3413	32.594	63.2275
Apg6894	4.46591	3.1579	9.2408e-10	6.43193e-09	0.655891	0.335774	0.371781	13.5534	12.1849	12.0691
Apg8297	4.46374	2.89329	6.53511e-08	3.68386e-07	0.327695	0.259264	0.42103	9.03067	10.5727	10.1171
Apg310	4.4583	3.73112	8.61211e-13	7.95924e-12	0.65539	1.29632	0.526288	25.2065	26.045	10.2007
Apg5779	4.4582	5.05326	1.69587e-46	5.99788e-45	3.17971	2.02879	2.17447	48.1673	66.761	55.2216
Apg4736	4.45691	1.89222	0.00264876	0.00687312	0	0.120261	0	1.2889	0.159487	8.37736
Apg2943	4.45689	2.55922	4.20082e-06	1.82491e-05	0.353727	0.0932865	0.189365	8.06982	10.6085	2.94831
Apg9044	4.45018	2.82432	1.77916e-07	9.39222e-07	0.301565	0.295398	0.341332	10.7763	9.28142	7.89971
Apg9143	4.44924	2.17718	0.000169484	0.000561709	0.163847	0.0432106	0.105258	4.03568	2.69332	7.46938
Apg5289	4.44801	3.88983	3.76542e-17	4.84423e-16	1.06189	0.6001	1.16943	20.4892	18.0655	30.849
Apg2510	4.4442	2.02145	0.000586844	0.00177293	0	0	0.202621	3.4386	4.96403	3.38003
Apg9249	4.43531	9.74396	3.10011e-222	4.77369e-220	82.9206	66.2904	75.9132	2154.86	1561.2	1165.65
Apg303	4.4305	4.04748	8.36265e-19	1.1577e-17	1.44186	1.08372	0.787326	30.1724	31.3159	17.5118
Apg4851	4.41635	6.35936	3.48871e-68	1.6471e-66	6.87326	6.23552	7.30023	107.46	214.042	121.826
Apg6410	4.41513	6.10423	2.13776e-117	1.76834e-115	4.84869	4.86677	7.20602	128.778	130.412	109.83
Apg10031	4.4149	2.07241	0.000400771	0.00124459	0	0	0.249379	3.76189	1.12009	7.62674
Apg2328	4.40653	6.20743	1.34331e-104	9.81397e-103	8.44176	3.81652	6.01903	158.108	128.87	111.058
Apg9165	4.37948	7.23861	9.08398e-149	9.67251e-147	16.1836	9.19001	14.1695	272.638	341.662	219.719
Apg10156	4.37684	3.66493	1.69732e-14	1.81501e-13	1.077	0.669502	0.691876	19.6159	24.3762	13.9363
Apg6391	4.37299	6.65037	1.19282e-147	1.24364e-145	8.41766	8.55571	9.07846	170.032	211.777	164.957
Apg5368	4.34944	6.95558	4.35444e-24	7.96775e-23	12.7891	8.75104	11.4356	181.403	418.247	80.6974
Apg1051	4.34841	2.23544	0.00011571	0.00039566	0	0.230346	0.187035	6.34819	5.65135	3.2686
Apg9936	4.34813	5.10373	2.60906e-24	4.83594e-23	3.33653	1.73235	3.21514	71.4244	77.0723	28.3598
Apg304	4.32023	4.10528	8.61412e-21	1.34717e-19	1.48427	1.17431	1.11243	32.663	29.5895	20.1981
Apg3141	4.29191	7.02132	1.94472e-48	7.02698e-47	15.4243	9.8565	10.5947	170.96	150.384	389.438
Apg10199	4.28525	2.27989	8.98641e-05	0.000315375	0.200789	0.119144	0.161237	4.04363	9.71738	2.17736
Apg6904	4.2501	6.70219	2.36922e-20	3.62592e-19	9.05584	10.5634	9.69596	86.7034	99.3414	377.462
Apg4028	4.2437	2.88412	1.55558e-06	7.24852e-06	0.374067	0.376666	0.458764	5.95242	5.45909	17.7006
Apg1265	4.23752	5.47193	1.66466e-25	3.25422e-24	4.42676	3.1521	4.3368	125.01	65.7806	41.3962
Apg6873	4.23203	7.55093	7.91425e-218	1.16491e-215	21.8844	14.2094	18.5457	342.531	320.071	374.069
Apg6394	4.22526	5.2741	6.43574e-19	9.00913e-18	3.77091	3.75693	2.78136	46.271	34.7299	117.669
Apg8500	4.22353	8.47902	3.39597e-74	1.74309e-72	40.8108	25.2579	40.3832	945.865	361.554	691.626
Apg9513	4.22098	2.69257	5.92377e-05	0.000213661	0.324186	0.448854	0.208261	4.85969	18.2404	1.28212
Apg2693	4.21328	6.22188	6.16084e-14	6.27302e-13	7.20002	6.77419	7.12558	61.7004	61.0996	274.722
Apg10759	4.21208	2.9248	7.98923e-07	3.86339e-06	0.750967	0.356488	0.192972	8.96038	17.2953	4.17714
Apg5925	4.21141	2.51353	1.02265e-05	4.15073e-05	0.236978	0.133922	0.391468	9.6166	4.65322	6.27116
Apg9937	4.19288	4.76248	2.533e-24	4.71242e-23	2.18358	2.59139	2.33793	49.5952	59.1865	27.3003
Apg5796	4.18449	3.75181	4.01344e-15	4.54932e-14	1.44461	0.571469	1.02084	17.1493	19.4772	24.9909
Apg3044	4.18161	2.17751	0.000231697	0.000751476	0	0	0.440081	5.60134	3.8634	4.71937
Apg9920	4.17522	3.73232	1.65195e-07	8.79488e-07	0.815706	0.774439	1.41485	12.7959	5.47755	42.0839
Apg9478	4.1699	3.47338	4.41038e-12	3.84525e-11	1.11539	0.294155	0.955383	11.7547	20.1682	16.9998
Apg3800	4.15523	4.20178	3.19869e-18	4.32061e-17	1.52318	1.27814	1.80876	41.6826	26.0309	20.9633
Apg300	4.13241	4.0942	6.79549e-16	8.09715e-15	1.16458	1.84277	1.30924	31.9173	34.3663	15.0059
Apg3963	4.13084	1.55671	0.0139971	0.0301999	0	0	0	1.01223	1.54723	3.21072
Apg6176	4.13022	3.75007	6.35589e-15	7.02165e-14	1.12645	1.24771	0.820132	18.2391	21.826	21.4222
Apg8225	4.12825	2.8703	6.37255e-06	2.69353e-05	0.545896	0.287932	0.467586	4.07783	5.82318	18.6645
Apg5650	4.11917	5.06669	2.50411e-08	1.49321e-07	5.31354	2.32834	1.733	31.044	10.9788	127.234
Apg679	4.11462	2.91559	1.93119e-07	1.0152e-06	0.624192	0.44895	0.328082	7.28619	6.81716	15.8106
Apg7318	4.08313	5.68413	2.82867e-47	1.00755e-45	5.62879	3.63435	6.19292	121.282	63.0643	84.9176
Apg6921	4.07368	7.05981	3.40149e-30	8.04858e-29	14.2094	14.0016	14.6883	385.249	248.506	94.5947
Apg7922	4.05584	2.6716	2.58542e-06	1.15373e-05	0.378488	0.399266	0.324193	8.5583	8.00863	7.27512
Apg3364	4.04742	2.54527	9.8845e-06	4.03812e-05	0.399459	0.177774	0.352849	6.83486	8.98502	5.18535
Apg5094	4.03411	1.88202	0.0021801	0.00579872	0.192615	0	0.0618689	4.66647	2.87989	2.21158
Apg4670	4.034	2.46331	2.24628e-05	8.63404e-05	0.337935	0.106946	0.390769	8.43276	7.16238	3.79391
Apg7136	4.03281	8.16973	3.70171e-198	4.94006e-196	33.2887	38.243	25.7792	568.405	593.052	433.994
Apg2621	4.01195	3.57541	9.59076e-13	8.83922e-12	0.692355	1.09555	1.18607	16.3543	16.8293	19.9033
Apg7909	4.01104	1.51214	0.0185298	0.0386063	0	0	0	1.21664	1.16474	2.91336
Apg8999	4.00245	5.90487	1.72211e-82	9.62937e-81	6.24895	7.35984	5.74789	122.878	90.8612	101.319
Apg2051	4.00191	4.92702	1.41671e-12	1.28908e-11	3.54475	2.35217	3.23214	27.5642	24.6552	99.665
Apg5213	3.99675	10.5537	6.78036e-38	1.91708e-36	169.425	198.533	161.299	4800.96	2430.65	1221.75
Apg3635	3.99494	4.96114	1.60325e-19	2.30228e-18	3.0453	2.60605	3.7929	30.3395	41.6359	83.9815
Apg476	3.97986	4.01081	1.22377e-07	6.64244e-07	1.726	1.26803	1.42561	16.7263	5.75633	52.5328
Apg3360	3.97801	8.75889	4.02271e-269	7.32061e-267	58.701	41.7113	51.9147	873.543	729.763	806.911
Apg2511	3.97383	3.8686	3.3271e-12	2.93401e-11	1.91986	1.51895	0.528576	25.5819	31.3669	10.637
Apg3128	3.97164	4.93034	1.97853e-42	6.34716e-41	4.12063	1.26783	3.92169	53.3353	47.6386	52.1023
Apg1043	3.96984	2.23884	0.000194829	0.000640617	0.217522	0.229463	0.186318	5.26989	4.41247	5.40213
Apg6132	3.96534	2.0412	0.000869524	0.00253438	0.0907644	0.107716	0.233233	2.47381	1.11899	8.22139
Apg6157	3.96277	2.60472	1.67855e-05	6.58846e-05	0.357224	0.376836	0.360619	4.86298	3.81059	13.3943
Apg311	3.9627	1.7841	0.00432814	0.0106159	0	0.117234	0.095191	3.14115	3.89793	1.39349
Apg6950	3.95575	7.03516	4.52144e-127	4.04064e-125	15.9994	14.1639	15.2588	257.586	261.42	191.85
Apg4837	3.95354	9.5227	7.7087e-66	3.414e-64	122.672	38.9403	102.832	1305.31	1129.05	1675.7
Apg4120	3.95105	10.7154	2.88068e-34	7.58756e-33	351.846	75.8073	181.828	2930.1	2984.68	3523.77
Apg6917	3.94811	5.48756	8.93883e-42	2.81348e-40	5.38698	4.15134	5.07863	73.5179	102.107	55.7299
Apg213	3.94207	2.75734	3.43286e-06	1.50567e-05	0.399249	0.37905	0.56426	5.65846	5.11064	14.8322
Apg7500	3.93975	5.02738	1.01954e-38	2.94929e-37	4.78755	2.14403	3.36573	60.7295	42.9347	60.8014
Apg8063	3.92906	3.2549	1.6565e-09	1.12712e-08	0.872091	0.896969	0.560242	18.1174	7.36597	15.0866
Apg7499	3.91317	6.20391	3.27629e-87	1.97544e-85	11.799	4.06136	9.45017	140.468	105.631	143.959
Apg6893	3.91206	7.7468	4.64155e-192	6.03341e-190	31.6983	19.4642	26.442	425.049	387.939	364.561
Apg612	3.9057	5.2387	6.81e-33	1.74325e-31	3.10699	4.8046	4.62701	72.4501	78.5353	41.4396
Apg6608	3.9016	2.76794	1.25404e-06	5.90944e-06	0.246304	0.649566	0.527429	5.66884	11.3279	8.88214
Apg3930	3.90128	12.1036	5.26184e-28	1.15242e-26	999.177	219.439	434.585	8034.28	7069.32	9609.29
Apg10015	3.89671	6.00779	2.27333e-87	1.38743e-85	8.82825	7.35621	6.15404	124.632	118.299	95.2304
Apg312	3.89541	2.59842	7.26546e-06	3.03379e-05	0.6379	0.0841151	0.409795	8.75749	7.69703	5.64243
Apg1408	3.88339	4.89134	4.71494e-38	1.33688e-36	3.32895	2.89144	3.46354	54.702	42.9583	50.5574
Apg9250	3.873	6.97404	2.12499e-96	1.41793e-94	16.1299	11.922	17.77	271.703	238.236	168.595
Apg3378	3.86849	8.98799	2.4488e-276	4.71347e-274	64.6393	69.8115	58.223	1023.99	944.72	848.499
Apg132	3.86372	4.67677	4.51863e-22	7.58842e-21	3.20022	2.48324	2.60936	39.8841	28.1537	57.6293
Apg3904	3.84562	6.46918	6.13813e-64	2.65959e-62	10.145	9.57005	12.6586	145.225	110.949	214.45
Apg4520	3.82963	4.93633	1.09534e-40	3.34245e-39	3.48035	3.63863	3.3138	49.5746	47.4395	55.7551
Apg2375	3.82538	3.55792	1.65751e-07	8.81538e-07	1.03805	0.568576	1.69278	9.04386	8.71323	33.8614
Apg2654	3.81584	5.16068	4.9314e-45	1.69035e-43	4.72468	3.85994	3.89296	57.0456	69.7523	53.8027
Apg1297	3.81361	3.59491	1.53489e-12	1.39155e-11	1.6144	0.567677	1.26758	17.0572	16.7506	19.7722
Apg3608	3.80671	2.56074	1.20147e-05	4.82371e-05	0.875116	0	0.281092	7.553	8.14904	5.47057
Apg531	3.80125	5.12618	4.53391e-18	6.07495e-17	4.62004	3.44438	4.16657	42.7807	33.9791	98.5673
Apg5780	3.79963	4.56152	2.95929e-26	6.05717e-25	3.09837	2.35522	2.45877	29.8417	42.2301	42.6282
Apg6444	3.79422	5.48759	2.43693e-37	6.81319e-36	4.86851	5.34288	6.0534	105.108	55.6136	69.8046
Apg10157	3.79319	2.83615	7.13423e-07	3.47483e-06	0.372894	0.786732	0.519029	9.67401	9.48789	8.46792
Apg9484	3.79052	6.05576	1.87483e-81	1.01985e-79	7.83078	7.62966	9.36248	132.011	121.267	95.4253
Apg344	3.78252	1.74142	0.00639077	0.0150542	0.0512856	0.162303	0.0329465	2.93539	2.99994	1.91051
Apg261	3.77274	7.54811	1.46324e-68	6.94105e-67	23.0526	30.333	20.8485	466.254	220.047	330.849
Apg307	3.75837	4.65308	4.66976e-20	7.03911e-19	2.67333	2.56035	3.52515	46.2741	52.9988	24.0533
Apg5726	3.75591	5.92535	6.74638e-71	3.32633e-69	8.17391	6.56072	8.29508	109.777	122.089	84.633
Apg1591	3.75206	6.5017	6.33606e-99	4.34367e-97	15.3241	8.18009	11.6235	172.433	131.341	176.657
Apg8034	3.75129	3.8413	5.36695e-15	5.97528e-14	0.955777	2.26856	1.35081	20.2611	24.6697	20.3875
Apg802	3.74403	5.7953	2.82593e-35	7.64451e-34	8.15204	6.81824	6.13473	97.2683	57.43	132.646
Apg7134	3.7263	3.54405	7.35532e-12	6.29764e-11	1.89244	0.449175	1.15494	17.938	18.764	14.5824
Apg3147	3.72464	4.13556	8.33686e-15	9.1395e-14	1.7098	1.84466	2.34657	19.0641	22.384	40.6516
Apg8080	3.70699	4.16081	1.40463e-19	2.03164e-18	3.20876	0.807764	2.0145	29.1078	24.4088	30.5533
Apg6158	3.70317	5.05212	8.04577e-15	8.84947e-14	5.76602	2.92431	3.60918	35.0128	31.7232	98.3076
Apg5456	3.70148	4.4022	4.34647e-24	7.96774e-23	2.39193	3.11695	1.98855	35.6217	30.8545	34.8953
Apg299	3.6984	4.51728	1.07597e-17	1.41889e-16	1.92451	2.79148	3.50294	42.4483	47.9575	20.5421
Apg2535	3.68749	6.83283	8.33452e-82	4.55848e-80	18.5604	11.5173	16.5993	237.396	222.427	148.387
Apg3880	3.67347	7.7252	2.50502e-120	2.12481e-118	32.9862	27.4496	29.0423	393.131	459.862	294.143
Apg9499	3.66848	4.79415	9.48969e-28	2.05589e-26	3.92634	2.90085	3.54239	54.8008	48.3604	33.5756
Apg2272	3.66652	2.43855	5.46015e-05	0.000198297	0.88708	0.233945	0	6.44738	6.51528	5.58309
Apg9616	3.66629	5.49578	1.19294e-58	4.8935e-57	6.71582	4.92632	6.08577	85.2849	75.0379	69.9043
Apg9612	3.66074	4.26287	1.92119e-10	1.43609e-09	1.69895	3.36041	1.81904	15.035	19.9551	55.198
Apg9556	3.65469	7.74437	2.74592e-138	2.6945e-136	33.0792	33.5968	25.3029	384.583	452.977	323.949
Apg9187	3.64826	4.28266	2.2723e-20	3.48826e-19	2.48771	1.40587	3.08212	28.6819	38.7334	24.7552
Apg10758	3.63899	6.71923	2.2631e-112	1.82672e-110	17.8112	11.2734	15.2562	179.706	208.061	170.952
Apg288	3.63749	4.86027	5.10235e-18	6.82746e-17	4.3471	3.39346	3.42563	48.3756	69.9677	24.9935
Apg4151	3.62894	4.27302	1.77327e-09	1.20005e-08	2.73546	2.24292	2.04485	17.3512	14.5333	58.9332
Apg5029	3.6285	4.37841	5.75757e-20	8.62687e-19	2.39676	2.60735	2.69448	31.0896	24.6761	43.2664
Apg5100	3.62845	4.57053	3.7887e-26	7.6919e-25	2.93088	2.87856	3.14887	44.8992	32.634	37.5717
Apg3125	3.62508	5.33066	7.43066e-54	2.83868e-52	6.18081	4.23076	5.66595	67.6363	65.5434	70.0282
Apg9551	3.6215	5.49426	4.63153e-13	4.36096e-12	5.03831	7.87514	5.44708	58.5753	142.281	28.2819
Apg4461	3.61922	1.87527	0.00359715	0.00898775	0.2057	0.244117	0	1.74422	2.48201	5.14353
Apg3321	3.61133	7.46312	7.08368e-32	1.77251e-30	25.2701	25.2145	26.996	523.067	260.171	168.145
Apg3771	3.60652	5.1758	6.43425e-10	4.54484e-09	5.40697	4.05848	4.98759	41.7335	19.1288	119.354
Apg2883	3.60027	4.14699	2.56287e-16	3.12446e-15	2.14238	2.5425	1.83506	33.0884	32.594	17.3101
Apg10105	3.59409	1.93688	0.00256276	0.00666943	0.186907	0.221815	0.120072	2.49051	3.33386	4.38748
Apg3016	3.594	5.12927	1.3763e-06	6.44615e-06	4.8141	4.2028	5.0122	19.6061	11.4085	142.317
Apg430	3.58717	2.24117	0.000327944	0.00103382	0.143095	0.509461	0.275779	4.6368	6.15577	4.08926
Apg8735	3.58315	2.99509	1.68342e-07	8.92919e-07	1.13223	0.76782	0.415632	11.364	5.93986	14.362
Apg2536	3.58025	6.05036	2.21351e-56	8.68823e-55	10.7105	7.04251	10.5533	141.401	119.326	83.536
Apg713	3.57741	7.08433	1.45255e-101	1.03847e-99	19.5552	20.7119	20.0595	272.7	258.874	192.34
Apg729	3.57738	5.53383	8.67801e-16	1.02913e-14	8.55339	5.2446	5.4948	51.9352	41.451	141.258
Apg10032	3.57651	2.65416	8.83221e-06	3.63942e-05	0.589545	0.559719	0.454476	7.07002	5.3197	10.5297
Apg8590	3.57521	6.24626	9.47418e-40	2.83066e-38	11.1734	9.23834	12.4159	138.885	78.5267	178.505
Apg5928	3.57237	4.03833	5.63072e-17	7.17021e-16	2.5806	2.38199	1.1052	25.529	28.2047	22.1677
Apg8424	3.5705	4.16703	8.8374e-10	6.15971e-09	1.52471	2.62551	2.59278	19.3931	13.0335	51.0781
Apg7417	3.56334	4.31768	1.29054e-21	2.12103e-20	3.57313	1.46584	2.55047	30.0577	33.4638	30.7951
Apg4310	3.55586	2.3767	0.00011571	0.00039566	0.339755	0.322567	0.480178	5.88534	7.34355	4.05708
Apg3034	3.5437	1.67656	0.0110945	0.0245951	0	0	0.273197	1.67423	3.01188	2.27867
Apg2318	3.54147	3.67378	7.68232e-11	5.99317e-10	2.5539	0.606174	1.31252	12.1581	28.0558	16.1345
Apg1993	3.52924	6.32966	3.02615e-47	1.07407e-45	12.1906	9.00187	14.6931	126.293	99.2196	193.737
Apg6392	3.51461	5.27079	4.37569e-46	1.53134e-44	5.39368	5.59169	5.61563	62.7453	71.3746	59.2247
Apg5889	3.4921	10.2445	1.11396e-61	4.72441e-60	230.753	107.037	252.457	2346.59	2472.68	1831.77
Apg4024	3.47698	4.19728	1.57318e-12	1.42497e-11	2.28756	2.8519	2.2266	16.9621	22.9473	45.1732
Apg8435	3.47296	2.8395	3.20557e-05	0.000120077	0.410656	0.4332	1.27508	5.14028	4.0933	17.8475
Apg4867	3.47216	1.93632	0.00293013	0.00751799	0.186907	0.295753	0.120072	3.96217	4.02025	2.24143
Apg2397	3.46665	5.58545	8.90171e-57	3.56389e-55	6.80877	8.23883	6.6897	92.1812	74.1715	77.1557
Apg2057	3.46201	2.13921	0.000812216	0.00238122	0.207201	0.218576	0.443695	3.76489	4.13065	5.21632
Apg9557	3.46145	4.17429	2.50225e-17	3.26107e-16	2.47609	2.7986	2.04514	29.1371	35.0729	19.856
Apg488	3.45994	6.02094	3.28767e-50	1.20979e-48	9.75051	9.98166	10.3499	140.232	115.066	79.6298
Apg3674	3.45665	7.45126	1.75485e-117	1.46369e-115	32.6282	22.5448	29.3451	345.705	322.605	265.851
Apg8898	3.45662	5.0734	2.02011e-14	2.14642e-13	4.71335	5.23419	4.97964	95.7718	44.5087	27.3127
Apg7282	3.44056	5.25048	1.91465e-44	6.47424e-43	6.90141	4.13827	6.02029	67.848	65.0945	56.9795
Apg10279	3.436	2.01758	0.00184452	0.0049843	0.293576	0.196536	0.232119	2.22948	2.54717	6.442
Apg3318	3.43259	2.99024	3.12927e-07	1.60045e-06	0.807201	1.27727	0.518556	9.39776	14.0687	7.82648
Apg1773	3.42445	1.97949	0.00232128	0.00613188	0.406976	0	0.261446	2.95794	2.98909	4.7767
Apg1129	3.42423	8.70752	3.99059e-138	3.87785e-136	80.5499	61.6176	68.1117	905.498	640.868	716.988
Apg7983	3.42331	3.16851	7.58323e-08	4.22844e-07	1.20794	0.728145	1.14552	10.2775	7.75535	18.5219
Apg1358	3.41898	1.9049	0.00351074	0.00882003	0.576377	0	0	3.25824	4.63645	1.86282
Apg2136	3.40111	3.79352	2.59081e-13	2.48862e-12	1.77416	1.87156	1.89957	14.8648	22.6484	24.1431
Apg9128	3.39852	4.80131	1.1439e-30	2.73906e-29	5.87093	3.45899	3.12959	46.4533	38.7948	50.1029
Apg611	3.39301	7.06997	2.2322e-53	8.46293e-52	20.6141	17.2451	29.1991	264.445	288.445	156.671
Apg6999	3.39209	2.81699	1.58866e-05	6.26018e-05	1.14693	0.302475	0.736803	6.252	4.2119	15.9978
Apg8239	3.39181	2.61318	2.00251e-05	7.76563e-05	0.77506	0.306604	0.663877	9.31043	6.53964	6.09757
Apg2506	3.391	1.97266	0.00256276	0.00666943	0.362189	0.214916	0.116337	4.05832	3.5627	3.04965
Apg2297	3.38668	6.23356	1.05011e-91	6.69459e-90	12.8582	11.8139	12.1239	131.515	129.853	127.158
Apg4712	3.37734	8.33972	1.59957e-91	1.01329e-89	51.8668	51.6335	63.838	766.964	485.576	490.81
Apg1566	3.37688	2.7885	0.000124872	0.000424395	0.772424	0.333339	1.03754	4.50825	3.02078	18.1319
Apg10588	3.3757	6.91268	7.02916e-69	3.35023e-67	29.0347	14.4939	16.8758	208.096	253.233	171.802
Apg10056	3.37481	5.07209	1.02334e-11	8.62899e-11	4.87987	4.04916	6.61385	31.9711	29.0973	103.679
Apg1630	3.37359	1.76207	0.00848812	0.019379	0.216898	0.0858022	0.139338	1.60928	2.19043	4.06766
Apg9559	3.37048	6.23836	2.04591e-16	2.50643e-15	12.1243	12.345	12.8684	108.937	226.935	53.5855
Apg1261	3.36484	7.51964	8.4729e-101	5.88925e-99	27.0067	34.9358	32.546	387.32	319.456	268.793
Apg5224	3.36403	3.64978	3.29861e-09	2.17209e-08	1.47398	1.66032	1.87775	13.6788	11.3763	29.641
Apg8740	3.36257	1.8482	0.00569033	0.013619	0.262839	0.207951	0.0844253	2.7859	2.89568	3.28614
Apg8669	3.35412	1.95571	0.00298992	0.00764744	0.17165	0.135805	0.385944	4.05459	3.96222	2.40883
Apg9516	3.32772	6.2514	5.88573e-89	3.68189e-87	14.7866	9.7047	14.0868	131.107	127.864	133.293
Apg1662	3.31857	5.18091	2.51306e-17	3.2709e-16	5.12239	6.75451	5.8501	96.1774	47.9234	35.8697
Apg6153	3.31832	4.81978	1.22605e-31	3.02255e-30	4.92659	3.8978	4.52129	44.6639	49.5172	42.4599
Apg8296	3.30849	6.35456	1.26955e-64	5.54889e-63	16.2886	9.84107	15.9814	174.388	130.292	118.093
Apg7346	3.29619	2.84589	2.61451e-06	1.16564e-05	0.813952	0.858637	0.784338	8.29866	5.69351	13.1532
Apg4868	3.29472	6.11758	2.75664e-58	1.12159e-56	13.9036	9.98166	11.9091	135.829	128.187	91.7109
Apg308	3.29336	4.30373	5.93438e-15	6.57776e-14	2.2264	2.9945	3.86171	35.0603	39.3618	17.8375
Apg115	3.29119	1.86395	0.00532363	0.0128241	0.360464	0.0950634	0.154378	2.83821	4.22336	2.08474
Apg2669	3.28945	1.98104	0.00285825	0.00735619	0	0.603729	0.196085	3.42011	4.32351	2.95947
Apg3160	3.28941	5.91163	3.54993e-66	1.59333e-64	12.1812	9.08675	9.61401	89.6935	108.227	107.628
Apg3046	3.28218	3.09557	1.3999e-07	7.54121e-07	0.905954	1.19461	1.09933	14.3885	8.50221	11.3524
Apg7135	3.28113	5.27061	9.08074e-44	3.04997e-42	6.8338	5.51071	6.92288	66.2249	65.6354	59.1506
Apg4669	3.27993	1.74436	0.0102677	0.0230062	0.143367	0.340284	0	2.77867	2.85808	2.0485
Apg9102	3.26331	3.56252	1.05051e-10	8.10059e-10	2.53532	1.00294	1.39605	17.9882	17.671	15.2483
Apg4602	3.26021	3.84966	1.72277e-13	1.68633e-12	2.1763	1.49725	2.67459	28.2538	19.2604	16.9967
Apg3777	3.25377	3.15479	7.28281e-08	4.07017e-07	0.68539	1.20503	1.56552	14.1603	11.5861	10.2596
Apg7634	3.25012	2.24057	0.000560473	0.00170148	0.452118	0.306604	0.456415	5.08553	5.99749	3.55966
Apg6079	3.24834	4.44404	1.05631e-17	1.39481e-16	5.25677	1.94088	3.15188	30.7776	25.5555	45.7824
Apg1017	3.24546	4.9533	9.1999e-33	2.34903e-31	6.8545	4.08698	4.53105	46.6302	56.0765	47.6525
Apg8198	3.24427	5.82291	1.87365e-35	5.08221e-34	13.6019	7.48624	8.64304	115.426	62.4381	108.342
Apg672	3.23707	4.83828	6.21541e-08	3.52664e-07	5.65191	3.66776	4.89554	32.7321	12.9931	91.5493
Apg10768	3.23397	4.37331	4.04564e-18	5.43527e-17	4.24833	2.44449	3.22539	24.2106	30.392	41.8809
Apg10203	3.22868	3.05555	3.11724e-07	1.59757e-06	1.31521	0.924941	0.938783	9.47054	13.033	10.2911
Apg498	3.22844	3.74048	4.08441e-12	3.57663e-11	1.64777	1.89625	2.40579	17.571	24.5189	16.588
Apg6078	3.22693	3.81376	6.34913e-13	5.91148e-12	2.63911	1.42595	2.23296	20.117	15.7701	26.3439
Apg6789	3.21746	3.44215	1.51177e-06	7.05093e-06	1.76041	1.62492	1.25656	25.0565	17.0855	4.14238
Apg2109	3.21104	1.64599	0.0178795	0.0374239	0.160376	0.126886	0.103028	1.55417	0.588952	4.33757
Apg5927	3.20724	6.30411	4.80572e-72	2.41711e-70	12.2726	16.895	14.4436	150.627	140.177	113.958
Apg2584	3.19985	8.05379	4.98648e-39	1.46363e-37	41.6336	65.7958	45.9274	677.15	430.326	302.432
Apg2104	3.19852	4.09951	6.19594e-10	4.3827e-09	2.65455	3.45519	2.09039	16.2854	17.0709	44.266
Apg3029	3.19547	3.0455	3.79937e-07	1.91383e-06	0.772424	1.14076	1.32324	13.8168	11.1032	7.69951
Apg9288	3.18656	3.46735	4.61414e-07	2.29944e-06	1.8508	1.4643	1.48622	10.8735	7.96186	27.6731
Apg8789	3.18606	2.69637	1.60278e-05	6.30095e-05	0.978847	0.645366	0.628823	11.7584	3.50905	8.3252
Apg9459	3.18096	2.1622	0.0011157	0.00317692	0.299594	0.474063	0.384926	4.83884	4.558	3.92405
Apg3758	3.18096	2.30161	0.000447464	0.00138103	0.495662	0.478429	0.43305	3.28429	2.90717	9.28794
Apg4273	3.17973	7.44352	3.41469e-88	2.09679e-86	39.9515	25.9523	34.3104	357.615	286.81	269.33
Apg9529	3.17696	8.89207	1.31373e-69	6.38309e-68	126.449	71.6865	81.6009	991.811	664.427	880.125
Apg5830	3.16793	3.10135	2.18354e-07	1.13769e-06	1.17711	1.07458	1.22154	12.9976	12.1132	9.05654
Apg265	3.16574	6.6446	4.63092e-83	2.61869e-81	21.5961	14.5321	20.8103	180.358	186.881	148.608
Apg8843	3.15657	5.26912	1.61565e-26	3.32053e-25	7.4006	5.74364	7.69732	57.1179	47.5141	84.3794
Apg8885	3.14925	2.09397	0.00183775	0.00497674	0.304414	0.441548	0.325932	3.13438	3.16739	5.87719
Apg1029	3.14469	8.81856	1.10584e-122	9.54168e-121	90.3881	88.5435	92.4737	947.237	771.658	684.805
Apg6846	3.13298	2.08421	0.00196972	0.00528991	0.275064	0.478771	0.318067	4.13165	4.47339	3.4811
Apg10767	3.12415	3.46521	9.66915e-09	6.04111e-08	1.80232	1.73151	1.48864	10.4484	12.562	23.2562
Apg6845	3.11686	5.37736	5.76282e-43	1.87883e-41	9.0408	6.66791	7.48138	75.64	65.5171	63.5735
Apg7920	3.11439	2.40231	0.000237746	0.000766622	0.68691	0.652159	0.353023	5.94943	6.27035	5.11781
Apg6774	3.10967	2.01311	0.00299205	0.00764744	0.392215	0.387888	0.188973	4.98864	3.96093	2.15161
Apg5214	3.09935	1.65377	0.0187529	0.0389981	0	0.1325	0.322759	3.14444	1.66932	1.79471
Apg3725	3.08731	4.02319	2.70802e-07	1.40003e-06	3.09725	2.31176	2.81563	16.3878	9.35066	46.8498
Apg10118	3.08615	5.53977	1.03636e-10	8.00378e-10	12.6163	7.39382	6.60394	43.8669	38.2414	146.885
Apg7772	3.0842	4.54441	1.51702e-19	2.18788e-18	5.2749	3.22683	4.01748	46.1115	28.8427	34.6883
Apg4692	3.07929	4.95813	1.26668e-25	2.4957e-24	5.52268	5.59284	6.24419	53.2515	58.5639	37.7647
Apg173	3.07868	3.55104	3.78672e-10	2.73458e-09	2.46171	1.09555	1.97679	20.408	16.2239	13.3474
Apg9	3.07676	1.638	0.0210454	0.0432267	0	0.171114	0.27788	2.4234	2.21254	1.76589
Apg5025	3.0691	3.53078	5.932e-10	4.2079e-09	2.39549	1.16631	1.9177	17.3214	15.1193	16.5499
Apg10645	3.06374	7.21814	2.81599e-88	1.73983e-86	28.8371	34.8566	28.4312	236.518	285.234	249.657
Apg5026	3.05867	6.35888	1.84513e-76	9.71993e-75	22.7485	12.8779	13.858	140.276	134.106	142.407
Apg4654	3.05791	8.1547	1.88258e-95	1.24787e-93	63.6298	51.7166	64.0164	592.591	428.201	477.497
Apg9602	3.05057	3.80998	3.23069e-12	2.85654e-11	2.8921	2.08918	2.10026	23.0763	19.8561	18.6086
Apg1203	3.0474	3.97014	3.89212e-13	3.67858e-12	3.18057	2.26475	2.6562	31.5285	20.746	17.8537
Apg930	3.0383	3.17747	1.48902e-07	7.97282e-07	1.40926	1.27425	1.4011	14.0227	12.7093	9.52025
Apg10200	3.02826	2.84067	6.8896e-06	2.88527e-05	1.33978	0.794999	0.806897	11.0056	8.17087	7.56341
Apg3320	3.01394	4.24464	1.06363e-11	8.93863e-11	4.73109	3.11927	2.53276	43.2213	27.6124	16.0954
Apg8372	3.01329	1.84755	0.0083181	0.0190343	0.259831	0.239834	0.278198	3.27861	3.2942	2.23199
Apg587	2.98622	4.77944	6.03826e-27	1.27236e-25	7.93237	3.04829	4.95026	41.1809	42.8036	45.7996
Apg5964	2.98539	3.19574	1.59149e-07	8.49557e-07	1.86578	1.68704	0.77053	13.1571	10.6272	12.8536
Apg2982	2.98117	4.80634	2.95481e-25	5.72045e-24	6.21303	5.56766	4.6837	42.3153	38.4483	51.57
Apg718	2.98057	10.2563	1.17995e-41	3.70223e-40	274.737	206.797	339.116	2221.74	2819.33	1441.09
Apg1312	2.97641	7.61513	1.27028e-74	6.58769e-73	48.6627	40.9332	39.2301	405.89	330.657	280.79
Apg6069	2.97365	7.02742	1.27728e-66	5.78476e-65	28.0985	24.3347	32.3434	264.405	204.002	201.332
Apg4909	2.96071	6.02224	1.80198e-53	6.85781e-52	14.9672	13.7159	12.6588	118.892	116.227	89.484
Apg9537	2.95941	4.61223	7.35102e-23	1.27737e-21	5.68425	3.07128	5.52197	34.428	39.7486	39.9024
Apg2421	2.94444	3.36156	1.95862e-06	8.95562e-06	2.0091	1.64082	1.49884	11.2265	6.52803	24.1762
Apg2688	2.93784	3.77987	1.59691e-11	1.31985e-10	3.37266	1.87774	2.16664	21.2596	14.8757	23.3941
Apg10215	2.93708	4.33758	1.84614e-11	1.51832e-10	3.58567	5.67379	2.55942	20.9936	22.5733	48.3878
Apg10292	2.93642	3.84948	4.22267e-12	3.69124e-11	3.32331	3.06753	1.54189	19.4575	19.2749	24.1195
Apg8860	2.93631	1.64681	0.0239234	0.0483251	0	0.554537	0	2.68862	2.3288	1.4307
Apg3645	2.92879	10.1604	2.57101e-26	5.27321e-25	389.883	220.884	181.705	1852.65	2773.66	1412.24
Apg4237	2.92879	7.05984	2.91793e-41	9.07004e-40	31.6526	26.1059	31.5081	293.31	157.165	232.764
Apg3630	2.92747	5.57478	2.55454e-27	5.44008e-26	11.368	6.6662	12.2002	99.3104	54.3061	80.2608
Apg3028	2.92186	2.8245	1.20147e-05	4.82371e-05	1.00662	0.955691	1.16399	11.5839	8.02693	6.57514
Apg1628	2.92156	3.3313	3.31988e-08	1.95233e-07	1.94902	0.79588	2.3022	16.8313	16.2609	8.05304
Apg3474	2.91679	3.45301	6.7318e-09	4.28344e-08	1.37632	1.90559	2.43145	14.3796	16.7874	14.2225
Apg7497	2.91647	3.15686	3.29345e-07	1.67671e-06	1.65244	0.529173	2.12309	14.9649	8.64834	11.7252
Apg6940	2.91235	4.12738	1.11736e-09	7.70752e-09	2.96853	3.93395	3.19426	12.1362	25.6572	39.9923
Apg4119	2.9091	3.57891	8.79059e-10	6.13136e-09	2.43065	2.10622	1.85891	21.1714	11.1121	18.2513
Apg2121	2.89895	4.9946	4.93164e-25	9.45609e-24	7.37877	6.31867	6.30169	46.5841	62.2553	42.7488
Apg6437	2.89453	3.28648	7.97762e-08	4.4203e-07	2.12695	1.03556	1.7868	12.7172	12.875	13.7483
Apg6693	2.89249	1.73292	0.0168331	0.0355149	0	0.38391	0.311724	3.23287	2.67294	1.48573
Apg8088	2.892	2.34279	0.000605742	0.00182727	0.301985	0.716768	0.840661	7.31617	6.0202	2.77389
Apg7968	2.88977	2.70651	4.03024e-05	0.000149003	1.26514	0.667298	0.880469	5.68311	6.19466	11.2444
Apg9500	2.88867	4.4787	2.82124e-18	3.82626e-17	4.33482	2.76415	6.35917	34.4056	40.9681	27.3044
Apg9959	2.88821	2.49078	0.000203454	0.00066657	1.0309	0.116517	1.0407	4.54912	7.64885	6.46321
Apg7397	2.8739	5.78665	3.39165e-49	1.23894e-47	13.915	10.4954	12.2168	95.6291	78.5484	97.3771
Apg9353	2.8729	7.19146	1.0908e-61	4.64586e-60	37.1268	30.3529	33.9873	243.232	297.138	206.144
Apg4653	2.85529	8.48449	9.74792e-76	5.10822e-74	84.1989	73.3422	98.9787	750.426	549.006	560.952
Apg4438	2.85524	4.47861	6.19824e-19	8.68882e-18	4.51925	4.27785	5.0288	32.8463	29.509	39.9056
Apg266	2.85066	4.06468	7.49831e-14	7.58853e-13	3.43258	3.35898	3.19164	26.0426	23.2681	24.9383
Apg9361	2.84894	3.6837	2.26986e-10	1.67866e-09	2.41765	2.17662	2.67781	19.44	18.4566	16.847
Apg5374	2.84833	2.33287	0.000698022	0.00207828	1.10239	0.290728	0.472126	5.56408	3.47	6.75069
Apg5002	2.84269	5.42421	4.47701e-23	7.86146e-22	17.8897	4.11942	6.30376	51.9934	70.6695	84.5817
Apg2524	2.83902	2.13663	0.00248558	0.0065119	0.649764	0.385558	0.417416	3.34513	3.83487	5.38816
Apg5164	2.83711	4.68882	4.25466e-22	7.1934e-21	5.00536	5.91305	5.59409	35.4242	45.7554	38.6289
Apg8346	2.8335	4.32213	8.14474e-15	8.93867e-14	4.66857	3.29791	4.3916	28.0743	22.3928	39.9903
Apg5077	2.83313	5.50513	1.22005e-33	3.17182e-32	11.7018	8.85946	9.96319	89.5935	67.3815	63.6577
Apg2981	2.83041	7.89217	3.83073e-86	2.2554e-84	61.6913	50.6696	59.0691	449.155	414.23	359.718
Apg386	2.82714	5.57471	1.19465e-28	2.66902e-27	16.1095	6.23568	9.73692	71.4998	62.2945	97.6773
Apg707	2.82496	2.13982	0.00248986	0.0065119	0.723883	0.490901	0.265732	2.31745	3.74336	6.49093
Apg4687	2.82472	2.0973	0.00308058	0.00783969	0.214643	0.396247	0.781373	4.46347	2.89021	4.67344
Apg3268	2.82123	4.44149	1.54119e-18	2.11023e-17	4.49688	4.92165	4.33328	35.2258	30.2363	33.8099
Apg6952	2.81744	8.61249	3.98035e-64	1.73214e-62	88.0076	70.2108	128.831	670.138	637.516	720.542
Apg8889	2.81653	1.80907	0.013658	0.0295894	0.220692	0.436516	0.212663	2.53969	2.54714	3.09707
Apg719	2.81577	10.1471	3.34034e-37	9.31293e-36	261.064	209.177	371.004	2062.49	2459.83	1405.15
Apg10202	2.81268	3.38313	3.66378e-08	2.15078e-07	2.78049	1.43664	1.49459	11.4792	18.2188	12.7122
Apg766	2.81252	5.29188	4.9554e-20	7.45843e-19	10.1462	6.3137	9.88692	75.6078	73.8025	38.9198
Apg2811	2.80934	4.43714	7.86367e-14	7.94677e-13	5.56244	3.92251	4.27251	43.3579	20.3002	35.4201
Apg6542	2.80488	5.56962	8.57358e-15	9.38873e-14	13.0105	9.54496	10.0297	76.7954	37.8507	115.525
Apg6056	2.80115	3.90025	5.1802e-12	4.47743e-11	3.37551	2.8979	2.72212	24.0985	23.5108	17.4087
Apg1641	2.80018	6.96274	4.41294e-22	7.42338e-21	32.2306	30.1789	27.9237	315.742	194.683	121.319
Apg5300	2.79592	4.61513	2.50637e-16	3.0593e-15	5.9265	3.83637	6.14352	50.0902	36.1791	27.219
Apg2163	2.79273	4.294	7.77073e-12	6.62497e-11	4.80619	3.40644	4.18106	19.7098	24.5837	43.6875
Apg10116	2.78821	5.68003	2.87697e-11	2.32786e-10	13.2716	7.77792	14.5255	47.6343	50.8007	150.001
Apg8305	2.7832	7.7631	9.27695e-52	3.46466e-50	60.3588	53.4281	47.3493	330.226	477.801	303.44
Apg3115	2.78003	2.86154	9.23164e-05	0.000323414	0.975027	1.12206	1.48051	5.10019	5.02215	16.3743
Apg5453	2.77664	4.55579	2.91103e-19	4.1505e-18	5.20995	4.48569	5.70948	40.9291	29.5028	37.6124
Apg10658	2.77453	7.45767	1.66625e-67	7.65022e-66	45.0894	47.2176	38.2689	346.452	282.072	266.596
Apg717	2.77378	1.79584	0.0148738	0.0317389	0.198161	0.15678	0.509204	2.8805	3.43064	1.71909
Apg3907	2.77234	3.51067	8.18332e-05	0.000289015	2.5937	1.97606	1.97478	6.16737	6.80349	33.7268
Apg3030	2.77228	4.74132	3.85904e-23	6.78825e-22	7.3545	5.25102	5.21436	43.5393	36.4891	44.1899
Apg3881	2.76946	5.62131	1.08636e-29	2.52283e-28	11.652	10.9353	12.0798	82.4486	97.5942	58.7225
Apg5518	2.76675	2.68461	8.06289e-05	0.0002857	0.970481	0.885946	1.15098	3.79806	7.44114	11.1239
Apg178	2.76083	3.91886	7.13502e-12	6.1213e-11	3.33533	2.86829	3.1674	22.6605	19.9702	23.0516
Apg7007	2.7586	5.0642	2.15169e-19	3.07222e-18	11.2741	3.61039	7.93239	39.8325	69.9892	47.9437
Apg714	2.75296	5.1627	3.66859e-30	8.66012e-29	8.15706	6.45366	10.2009	59.8791	60.1389	50.0622
Apg4067	2.75258	7.68522	1.90038e-58	7.76363e-57	61.5042	47.0272	46.7501	405.026	364.856	280.016
Apg2117	2.75249	2.7756	0.000629516	0.00189328	1.63847	0.388896	1.26309	3.67181	3.35233	17.3078
Apg469	2.74765	2.38875	0.000668068	0.00199876	0.449688	0.770861	0.96295	5.62887	5.85853	5.16327
Apg7133	2.74578	3.63066	1.39427e-09	9.53228e-09	3.05078	2.03656	2.32733	17.8426	20.0562	14.1088
Apg3094	2.74342	4.65306	1.03248e-19	1.50862e-18	7.94102	3.91651	5.03515	38.2275	32.4082	45.2074
Apg9055	2.74152	2.25368	0.00415322	0.0102489	0.425267	0.785074	0.637459	1.37372	1.85919	10.9232
Apg5103	2.74102	5.34377	5.71262e-34	1.489e-32	9.58076	8.55571	10.5424	69.7487	66.9335	57.6046
Apg9809	2.74075	3.97338	5.16004e-08	2.96992e-07	4.0844	3.01604	2.79879	15.5026	13.5707	39.0458
Apg1933	2.74066	4.13808	4.91167e-14	5.05251e-13	4.07779	4.0896	3.20996	24.3502	29.6184	23.9453
Apg2413	2.74063	3.33501	1.1365e-07	6.19227e-07	1.99875	1.48043	2.26753	11.7969	9.77188	18.8804
Apg4836	2.74025	4.76255	5.08187e-12	4.40003e-11	8.94607	3.99266	5.45234	33.344	26.2341	65.9033
Apg4580	2.73717	6.55111	1.27418e-26	2.63497e-25	26.1249	18.1131	25.382	192.338	181.344	93.9578
Apg8327	2.73635	3.06691	0.000331066	0.00104268	1.6456	0.911369	1.90287	4.18612	4.23021	23.3453
Apg2401	2.73629	2.98313	6.17546e-06	2.61797e-05	1.40181	1.59429	1.18195	8.86183	10.5256	10.3279
Apg5837	2.72603	3.4209	4.06781e-08	2.37353e-07	1.8737	2.17422	2.24688	13.3913	12.6476	17.4659
Apg5504	2.72555	4.73702	9.56386e-20	1.39948e-18	6.2637	6.16824	5.90739	50.6508	39.7821	33.1882
Apg4064	2.72284	2.73892	0.00010584	0.000365926	0.853731	1.3509	1.09689	4.30902	5.52388	13.6508
Apg9462	2.72204	1.88824	0.0108399	0.024114	0.337935	0.534732	0.217094	3.13841	4.25488	1.72451
Apg445	2.71747	9.12652	6.57404e-68	3.06045e-66	143.418	125.017	169.286	980.181	1114.99	787.459
Apg8969	2.7132	3.86693	2.85767e-07	1.47359e-06	3.19287	2.78925	3.24763	12.5699	12.8768	36.9317
Apg6568	2.71228	1.90347	0.00998641	0.0224224	0.409914	0.216209	0.482779	3.68274	3.2974	2.33587
Apg5829	2.70762	3.86451	3.64745e-11	2.92527e-10	3.4408	2.59853	3.21514	21.7873	20.3484	20.5116
Apg9710	2.70734	2.0697	0.00443892	0.0108735	0.711889	0.281614	0.457326	2.73076	5.35306	3.39063
Apg5729	2.69858	4.82725	1.08223e-12	9.94679e-12	6.35271	6.50748	7.17406	67.557	38.6948	26.1394
Apg6741	2.68585	5.97315	2.6077e-15	2.98291e-14	17.4871	12.6982	16.9278	75.1559	63.4641	166.862
Apg4526	2.68493	10.5711	2.75006e-71	1.36942e-69	466.1	426.855	330.61	2719.79	2252.84	2897.17
Apg3869	2.68364	3.94987	3.11076e-11	2.51296e-10	4.22676	2.81209	3.03931	20.2767	16.2654	30.2217
Apg6154	2.68073	1.77205	0.0191803	0.0397881	0.30425	0.240715	0.351817	1.84277	1.59615	4.19205
Apg4443	2.68004	3.94539	7.6923e-12	6.5637e-11	3.85338	2.98095	3.2456	19.4491	18.5084	28.5347
Apg9953	2.67287	5.07328	6.90567e-08	3.8809e-07	6.40089	10.3486	7.68767	24.2725	30.2222	102.537
Apg3560	2.66705	4.7246	4.18303e-20	6.32447e-19	9.7265	3.5131	5.43341	33.8097	41.598	45.9663
Apg5886	2.66584	4.06151	2.22988e-12	1.99276e-11	3.82614	2.58198	4.72313	30.4442	25.9763	16.8068
Apg4066	2.66503	3.19958	2.76676e-05	0.000104737	3.12664	0.781173	1.3743	6.77753	7.25179	21.5818
Apg9714	2.66352	3.9725	4.68534e-12	4.07433e-11	4.1153	2.59048	3.66647	27.6544	22.6454	17.9042
Apg1321	2.66	5.81156	3.19875e-20	4.8657e-19	16.6209	10.3628	15.494	68.5532	69.9939	132.528
Apg7768	2.65848	3.25907	4.08203e-07	2.04695e-06	3.04312	0.601909	1.95493	11.8652	17.4614	8.44401
Apg9793	2.65843	4.09889	1.9042e-10	1.42445e-09	4.99889	3.1075	3.44073	26.3842	14.2365	34.4381
Apg1242	2.65821	8.17921	1.69008e-78	8.99789e-77	85.6036	70.0934	77.4462	546.554	451.346	477.187
Apg3441	2.65336	2.08262	0.00472357	0.0115228	0.470171	0.557981	0.528576	4.48513	4.13155	3.05912
Apg5478	2.65083	4.20906	1.07517e-10	8.26526e-10	3.05446	5.04337	4.69227	35.7936	31.7001	14.6383
Apg536	2.64267	7.90118	3.29066e-61	1.37808e-59	69.0134	54.205	70.0451	384.395	351.975	473.865
Apg3319	2.64251	2.05671	0.00569033	0.013619	0.412521	0.571158	0.530016	2.81085	3.35444	5.05229
Apg10419	2.64232	5.93161	2.97162e-39	8.85205e-38	15.9528	14.8488	16.2766	109.41	106.993	79.8917
Apg9185	2.64121	6.5785	6.13607e-62	2.62461e-60	28.7533	20.3502	26.0737	164.081	150.537	157.76
Apg305	2.63684	5.20465	2.77637e-25	5.39585e-24	8.53031	9.52795	9.57844	68.251	58.5153	47.1522
Apg1264	2.63076	3.63434	3.54575e-09	2.32565e-08	3.71729	1.9384	2.33376	16.7325	20.0777	14.8308
Apg8603	2.63013	7.3843	2.32349e-54	8.91026e-53	41.1969	47.4513	46.5716	278.527	233.233	326.563
Apg4850	2.62134	4.81821	9.35235e-20	1.37456e-18	6.8148	5.69235	8.2513	45.8941	50.6902	33.5094
Apg8212	2.61486	5.50064	1.37081e-26	2.82314e-25	14.7147	9.84164	10.2326	76.7196	84.4382	54.6147
Apg2077	2.61428	5.2417	4.42622e-29	1.00005e-27	10.2838	7.88467	10.5227	65.0156	54.5626	58.6738
Apg5592	2.60077	5.12469	1.07946e-26	2.24156e-25	9.02692	8.1803	9.34379	56.4096	59.3716	47.4182
Apg4804	2.59966	5.87074	2.0113e-27	4.31072e-26	18.238	13.033	14.8659	107.493	65.2268	109.582
Apg6905	2.5977	5.4414	6.1378e-18	8.1802e-17	11.6052	10.1208	11.9454	59.4267	48.0144	98.2548
Apg59	2.59334	3.37341	1.77916e-07	9.39222e-07	0.934537	2.0333	3.60215	14.4336	15.5662	11.4456
Apg4089	2.59025	1.8215	0.0178795	0.0374239	0.357908	0.424751	0.287405	2.81808	3.14506	2.23737
Apg10449	2.58955	4.68645	1.25647e-11	1.04975e-10	6.21457	5.70985	7.23768	39.777	21.1812	56.2657
Apg10247	2.57737	1.96022	0.00984574	0.0221551	0.600774	0.475317	0.289458	3.63873	2.36382	3.90888
Apg9222	2.57226	5.71719	2.92215e-38	8.38047e-37	15.2362	11.911	14.7596	75.5833	82.5963	93.2401
Apg2081	2.57159	4.32161	5.04858e-15	5.65859e-14	5.00616	4.57009	5.0184	32.72	27.7062	28.326
Apg2424	2.55456	2.55306	0.000391003	0.00121577	1.65213	1.06946	0.289458	7.82327	6.53991	5.1352
Apg6282	2.54897	2.26601	0.00229113	0.00605543	0.66256	0.524201	0.957682	2.95956	3.38901	7.86103
Apg1200	2.53333	4.16312	1.9069e-09	1.28526e-08	5.11038	3.72733	4.3089	18.7648	18.6832	40.3403
Apg4090	2.5283	7.14323	3.15218e-46	1.11092e-44	39.7256	49.9908	31.5486	232.082	261.247	206.234
Apg3721	2.52464	4.91282	5.53318e-23	9.6821e-22	9.5088	8.11317	6.10857	49.5746	44.2116	44.6231
Apg8823	2.51439	3.60726	8.21948e-06	3.40798e-05	2.99611	2.51557	2.90674	10.5917	8.85345	30.2354
Apg6559	2.51416	3.37042	3.29183e-07	1.67671e-06	1.47847	2.65138	2.78604	13.9096	12.3584	14.7373
Apg6173	2.5118	2.87688	4.03136e-05	0.000149003	1.97604	1.08235	1.26943	9.20643	8.53254	8.7652
Apg8642	2.50659	4.23002	1.04051e-11	8.75161e-11	5.1793	3.94013	4.99087	20.149	23.9318	37.714
Apg5895	2.50602	7.47263	3.9547e-11	3.15148e-10	45.0894	62.8845	47.4661	504.428	254.935	124.872
Apg4410	2.50445	3.49984	6.45173e-08	3.64095e-07	3.18354	1.95902	2.57537	17.925	13.6085	14.2602
Apg10451	2.50034	4.04074	1.23448e-11	1.0331e-10	5.01466	2.83391	4.2953	20.6099	22.0484	27.9664
Apg3957	2.49767	3.59274	2.36997e-05	9.06076e-05	5.00479	1.73235	1.60757	9.47273	8.6973	30.8074
Apg3966	2.49734	8.16294	1.01007e-66	4.59538e-65	84.1359	78.6424	91.0398	529.808	471.143	434.797
Apg6759	2.49725	4.59518	1.03841e-17	1.37298e-16	4.65454	10.1755	4.32782	35.8327	39.0696	33.6284
Apg883	2.49677	2.87373	4.19251e-05	0.000154559	2.14238	0.659166	1.52921	9.80398	11.2393	5.40562
Apg10421	2.49041	7.93416	1.10858e-50	4.12481e-49	87.4184	63.7538	65.5707	437.479	442.343	341.305
Apg8083	2.48067	5.13314	9.75507e-26	1.94112e-24	12.3331	7.52657	8.796	57.4952	50.0324	54.9093
Apg1061	2.47948	6.49975	1.12934e-50	4.18649e-49	27.2863	25.2443	25.9402	160.002	146.554	133.18
Apg7767	2.47605	2.57262	0.000456913	0.00140932	1.09389	0.952008	1.19464	7.42049	7.17345	5.13564
Apg8517	2.47557	4.49025	1.18094e-15	1.39059e-14	6.50793	5.48765	5.66605	35.527	38.1399	26.4809
Apg8266	2.47306	3.29514	9.68354e-07	4.62417e-06	2.61283	1.91955	2.06218	11.5072	9.79098	16.9335
Apg6064	2.47159	7.37035	2.33983e-07	1.21659e-06	57.2132	42.3253	47.1839	61.6638	389.734	364.13
Apg5800	2.46537	5.21297	1.61783e-24	3.03806e-23	10.0177	8.70393	12.0519	57.0342	65.3589	49.6339
Apg3568	2.46328	5.30227	4.40763e-28	9.69582e-27	10.6753	11.1334	11.2221	56.7222	65.1687	61.6577
Apg5798	2.43486	6.40484	1.59602e-43	5.2896e-42	32.7264	19.438	22.852	145.645	140.934	122.373
Apg9858	2.42439	1.99549	0.0108399	0.024114	0.934537	0.369691	0.300179	4.24519	1.47082	4.53055
Apg1546	2.41946	4.58058	1.5627e-06	7.27831e-06	5.85553	6.10985	7.57783	18.8635	18.4314	68.64
Apg4369	2.41758	7.22535	4.1944e-38	1.19266e-36	51.7426	39.8635	45.2434	274.169	267.848	191.922
Apg6984	2.41733	2.26633	0.00308058	0.00783969	0.92314	0.568062	0.856608	4.41085	5.32725	4.39679
Apg6662	2.41692	4.84819	1.17559e-18	1.61628e-17	8.4421	7.23578	8.40613	51.5577	35.5786	43.5114
Apg10294	2.41423	2.174	0.00517766	0.0125229	0.321661	1.18762	0.619916	5.32512	3.93747	3.50177
Apg4375	2.40464	4.26755	2.79076e-13	2.67555e-12	5.43804	4.58927	5.4498	33.9908	23.2796	26.6406
Apg4020	2.40336	8.23612	4.91575e-32	1.23623e-30	134.065	78.7564	69.47	533.55	507.676	455.553
Apg4342	2.40251	4.71012	5.37408e-15	5.97657e-14	9.04474	6.60551	6.21271	37.7151	29.4922	50.0614
Apg1479	2.40208	2.71303	0.000231697	0.000751476	1.6015	0.929181	1.40606	8.01855	7.81361	6.64701
Apg10564	2.39279	4.34754	5.35721e-14	5.47705e-13	6.98279	5.28441	4.3558	27.9501	32.6511	28.3003
Apg9911	2.38959	9.41657	4.15763e-19	5.8943e-18	216.302	212.8	222.866	1730.32	981.229	706.827
Apg2932	2.38926	1.8892	0.0185298	0.0386063	0.661114	0.588438	0.159265	1.60168	1.25726	5.90399
Apg8275	2.38433	3.01565	2.35039e-05	9.00308e-05	1.22093	1.28796	2.87591	10.3528	10.4618	8.93035
Apg3297	2.38373	5.63159	1.49169e-25	2.92178e-24	16.394	13.8728	13.8744	94.1136	76.3955	62.0173
Apg113	2.38192	2.0129	0.0108415	0.024114	0.835777	0.566782	0.306807	4.12198	4.25935	2.07158
Apg8213	2.37778	7.52497	6.22771e-25	1.18956e-23	76.9634	45.5684	50.7433	310.637	375.827	217.239
Apg10406	2.37423	3.95801	2.46937e-10	1.82271e-09	3.91757	4.29928	4.14036	22.5413	16.4749	26.4405
Apg4841	2.3716	4.23121	3.0254e-12	2.68213e-11	4.72187	6.42095	4.3131	28.7779	32.9	19.5404
Apg4995	2.37093	4.8084	3.0063e-16	3.65615e-15	10.211	6.78609	6.99698	33.5614	52.9972	39.2542
Apg3127	2.37005	2.93795	4.95211e-05	0.000180435	1.30513	1.7554	2.01223	9.09056	8.55866	9.99024
Apg8272	2.36833	3.47926	9.394e-05	0.000328757	2.29386	4.83959	1.228	6.02045	10.4295	27.5085
Apg7317	2.36746	3.96831	1.97415e-10	1.47139e-09	3.14587	3.81118	5.52602	26.318	21.9706	17.8596
Apg10091	2.36448	3.78182	2.17968e-07	1.13627e-06	5.08891	2.51638	3.06485	11.9436	15.3509	29.2152
Apg10063	2.36215	4.02099	1.05051e-10	8.10059e-10	4.73944	3.53847	4.75998	24.2178	18.2102	26.3317
Apg3929	2.36144	8.73485	9.72878e-17	1.21416e-15	222.953	78.6056	109.035	650.469	689.379	774.088
Apg10756	2.35873	3.32468	0.000473311	0.00145658	1.83881	2.7884	2.65786	8.07445	4.01945	26.5085
Apg10010	2.35774	2.9615	4.67028e-05	0.000170976	1.43212	2.10424	1.70859	8.67395	11.9137	7.62138
Apg3381	2.35582	4.09358	2.19708e-11	1.79222e-10	5.87606	3.41838	4.55203	25.2269	23.2108	24.3415
Apg3010	2.35461	4.71705	3.33305e-18	4.49603e-17	8.47655	6.3945	7.72492	42.9825	39.0917	35.5105
Apg3037	2.35295	5.59232	8.4305e-28	1.83039e-26	15.3466	12.7378	15.5443	72.2506	87.2779	65.2944
Apg836	2.35194	3.51778	1.78845e-07	9.43128e-07	3.58567	2.36408	2.68739	13.2718	16.3029	16.0615
Apg994	2.35089	3.37543	9.57149e-07	4.57721e-06	2.33815	2.65921	2.67553	14.5598	12.3813	13.6469
Apg7284	2.34991	5.27459	5.74682e-17	7.30876e-16	9.17889	8.96556	16.3795	60.6045	42.2685	75.0026
Apg5790	2.34881	7.46498	6.93789e-49	2.52514e-47	57.3575	58.6097	53.2493	310.536	298.219	254.575
Apg9327	2.34762	2.29692	0.00324153	0.00820755	0.479098	1.5162	0.615557	6.67408	4.27283	3.6673
Apg5519	2.34513	2.93373	0.000131432	0.00044551	2.23652	1.42919	1.43677	5.0537	6.724	15.4955
Apg8745	2.34461	5.18871	5.51878e-21	8.78179e-20	12.0119	9.95177	10.5557	57.1041	44.9438	64.8249
Apg3626	2.34225	3.84525	2.28168e-09	1.52148e-08	3.97178	3.01914	4.45265	16.0374	19.7335	23.7258
Apg6965	2.33787	8.38914	3.01553e-42	9.55139e-41	124.774	83.3875	118.431	587.469	595.588	471.864
Apg6138	2.33522	6.85167	2.81529e-29	6.38962e-28	40.8256	32.3675	36.8269	233.722	145.73	178.257
Apg9896	2.32634	13.2447	1.40874e-13	1.39467e-12	3789.4	3395.81	2490.26	13164.7	26022	9340.11
Apg5132	2.32283	5.46775	6.43225e-22	1.07301e-20	14.2023	13.518	12.8751	75.5837	51.3989	77.6626
Apg5795	2.31994	2.21029	0.00520546	0.0125667	1.04171	0.274725	1.00381	3.78562	4.09874	5.22731
Apg5897	2.31954	2.38012	0.00222376	0.00588845	0.805293	0.980196	1.11425	6.41572	3.96472	5.53197
Apg6995	2.3157	3.70951	2.07947e-08	1.25006e-07	3.82993	2.49541	4.05242	14.7369	16.4877	21.9587
Apg10442	2.31371	7.59268	2.12118e-37	5.94703e-36	61.6987	66.043	61.2858	247.14	323.682	369.621
Apg2637	2.30864	9.79673	1.37052e-20	2.13337e-19	384.54	185.142	320.593	1724.19	1578.71	1111.76
Apg4857	2.30743	2.12641	0.00767986	0.0177811	0.870086	0.68839	0.558954	5.66513	3.08112	3.21908
Apg9776	2.30632	3.63228	6.45173e-08	3.64095e-07	3.6714	3.27441	2.87314	20.3769	17.1946	12.6038
Apg8199	2.3023	4.50153	5.36695e-15	5.97528e-14	7.56975	5.44454	6.74175	32.4062	33.6651	33.098
Apg2765	2.29856	5.8884	4.00832e-37	1.11442e-35	19.7846	18.6778	17.6219	91.9855	96.1216	89.2563
Apg3627	2.29699	5.60173	2.26906e-28	5.02455e-27	18.2211	12.5951	14.5394	83.6029	66.31	75.3329
Apg10287	2.29319	1.85893	0.0244928	0.0492506	0.656337	0.346185	0.421639	2.25265	3.6728	2.45618
Apg5648	2.28677	3.73006	2.29478e-08	1.37371e-07	3.67974	3.80254	3.32877	15.8285	18.3984	19.736
Apg2625	2.28625	3.33054	2.33611e-06	1.04979e-05	2.47032	2.23366	2.94721	15.0689	10.2752	13.5066
Apg4705	2.28406	5.10333	1.0335e-22	1.78351e-21	11.3924	8.15905	12.0012	50.4917	50.3626	54.7748
Apg724	2.28357	5.82258	2.5315e-08	1.5073e-07	16.6464	15.9429	21.1626	54.2323	46.4228	162.385
Apg6467	2.28294	3.40108	1.25395e-06	5.90944e-06	2.67269	2.38741	3.10162	12.7936	12.0765	16.2347
Apg6393	2.27906	2.17829	0.00684926	0.0160586	0.828805	0.874306	0.621173	1.84061	6.37714	4.29994
Apg4437	2.27785	3.79839	9.35675e-09	5.85323e-08	4.35195	3.65183	3.4735	17.4127	17.573	22.0064
Apg2522	2.27671	1.90018	0.0213922	0.0438503	0.712447	0.493211	0.343263	3.02058	3.4573	2.40863
Apg7161	2.27392	5.11257	1.21393e-20	1.89256e-19	12.0669	7.91702	11.9493	60.3226	45.0545	51.4251
Apg4892	2.27142	4.94463	2.29975e-18	3.13173e-17	12.2452	7.26606	8.67098	53.3489	45.6252	39.41
Apg3677	2.27041	4.13942	3.65918e-11	2.93233e-10	5.32954	4.93127	4.93253	29.3252	20.7091	24.8461
Apg3719	2.26714	2.2194	0.00573803	0.01372	0.74068	0.82041	0.904061	4.71041	4.46859	4.04432
Apg9930	2.26398	2.42502	0.00207387	0.0055353	1.31267	0.807764	1.03067	5.91872	6.19786	4.46577
Apg1079	2.2536	3.9831	7.26594e-10	5.11426e-09	4.01046	4.56116	4.99172	22.0131	21.8286	22.1285
Apg6985	2.24568	3.69009	1.15723e-06	5.47648e-06	4.86036	2.45451	3.32165	16.6606	9.33128	26.0165
Apg4339	2.24081	2.74766	0.000528369	0.00161233	1.48651	1.44749	1.61607	5.12501	4.31915	13.2459
Apg2053	2.23846	3.68703	6.45164e-08	3.64095e-07	2.67617	3.70531	4.35942	18.4666	18.402	15.1199
Apg10114	2.23508	5.10054	9.58188e-12	8.09326e-11	13.4165	8.82706	10.1613	39.8604	37.2672	76.9696
Apg3984	2.2345	3.38549	2.01537e-06	9.18152e-06	2.74383	2.55394	3.00691	10.069	11.8544	18.3261
Apg2031	2.23396	2.61698	0.000812218	0.00238122	1.26163	1.38634	1.35081	4.83951	4.15507	10.9806
Apg818	2.233	5.42937	6.25449e-18	8.32462e-17	12.3431	12.0347	17.1748	65.8871	82.8368	48.3254
Apg4157	2.22633	4.06382	2.26942e-10	1.67866e-09	6.00041	4.1996	4.44777	27.2572	22.2776	20.7277
Apg3878	2.22582	5.50034	1.58461e-19	2.27879e-18	14.1442	15.0243	14.8916	68.6134	86.4324	52.3295
Apg262	2.22428	4.13854	6.29739e-11	4.95134e-10	6.01443	3.97044	5.56182	27.2397	27.272	19.94
Apg1954	2.22317	5.34024	5.30721e-20	7.97595e-19	13.4863	11.3584	14.2533	50.3274	74.6316	59.0534
Apg165	2.21707	4.90504	1.70083e-16	2.09135e-15	9.0944	9.41733	9.88045	47.5491	34.6605	51.1185
Apg5794	2.21654	9.6049	1.67346e-40	5.09109e-39	260.07	299.45	262.163	1189.32	1546.81	1083.14
Apg1707	2.20616	5.72871	8.29426e-12	7.05329e-11	24.434	15.5411	12.6189	75.1559	120.896	48.4084
Apg3013	2.20043	7.0484	9.08951e-22	1.50624e-20	55.3174	45.4933	36.2379	213.59	266.339	151.544
Apg3855	2.19978	4.1898	3.71369e-11	2.96887e-10	5.25829	5.61198	5.64758	29.559	20.9768	26.7216
Apg6547	2.19757	5.37214	3.56071e-24	6.56338e-23	14.0949	12.1138	14.4324	67.082	64.4854	56.6655
Apg4981	2.19697	8.35935	6.00694e-08	3.41611e-07	102.441	131.973	112.691	291.149	280.839	1020.2
Apg3041	2.19649	6.32643	7.95797e-32	1.98138e-30	27.0348	29.5783	25.3069	116.304	148.232	111.709
Apg3542	2.1926	3.08669	3.90879e-05	0.000144955	2.70348	2.40629	1.41111	12.2807	12.4101	6.4669
Apg9910	2.19247	5.28558	1.72356e-13	1.68633e-12	9.55406	14.2457	14.6359	81.6807	55.1344	40.1291
Apg7469	2.18459	2.83299	0.000245351	0.000790382	0.92314	1.6068	2.60936	9.72873	9.97648	4.9935
Apg10770	2.18248	3.9141	4.48633e-09	2.90639e-08	4.79222	3.63673	4.9006	22.4501	16.0593	23.5068
Apg5898	2.18054	4.51756	4.42489e-14	4.57528e-13	7.52905	7.24475	6.7976	37.4672	29.4639	32.2946
Apg204	2.18025	6.51708	1.30533e-30	3.11072e-29	37.633	20.521	36.2084	151.868	125.295	153.855
Apg58	2.17569	2.89475	0.000169484	0.000561709	1.68912	1.83135	1.96927	9.77586	9.97728	6.35302
Apg4260	2.1751	4.05341	9.29903e-06	3.81607e-05	7.84669	3.60618	3.44702	9.74969	19.6442	39.2472
Apg10479	2.1741	2.53866	0.00153166	0.00421031	1.12052	1.08354	1.59964	6.78671	7.51135	4.19327
Apg102	2.17113	2.96544	0.000111181	0.000382802	2.54811	1.47512	1.83656	9.86222	8.90101	9.03879
Apg2526	2.16963	3.54336	5.76097e-07	2.8321e-06	3.89957	1.99633	3.92961	18.4318	14.3606	13.1494
Apg9533	2.16908	5.48739	8.0295e-23	1.39285e-21	16.8683	14.1425	14.0172	76.5489	70.2668	57.4723
Apg9760	2.16762	5.89572	1.28358e-08	7.93047e-08	18.7252	21.7495	20.3047	57.1894	53.2283	163.461
Apg6081	2.16573	2.68431	0.00144247	0.00399604	1.18047	1.51768	1.77738	4.5133	3.40611	13.234
Apg9320	2.16515	4.1469	1.17169e-10	8.96595e-10	7.00903	3.49358	5.67338	26.4475	20.9224	27.0045
Apg1292	2.16203	2.30525	0.00520546	0.0125667	1.48913	0.883622	0.558038	3.68287	5.20816	5.44605
Apg9339	2.16039	3.08826	0.00279786	0.00721934	2.06448	3.02475	1.57185	5.64996	2.72771	22.358
Apg3546	2.15918	3.48013	1.32562e-06	6.21747e-06	3.23331	2.25716	3.90987	11.4044	16.1643	15.7233
Apg4618	2.15772	2.94626	0.000132643	0.000449129	1.22974	1.51346	3.07223	11.1724	10.8958	5.29928
Apg5483	2.15763	2.37103	0.00391464	0.00970323	0.99804	1.57925	0.641153	4.6034	4.14843	6.66016
Apg3212	2.15382	6.05557	8.17863e-23	1.41626e-21	21.969	18.137	28.6865	123.949	105.419	79.1467
Apg1080	2.15381	3.61741	3.12927e-07	1.60045e-06	3.5414	3.85257	3.27037	16.087	18.811	13.7234
Apg6880	2.15157	4.78506	9.15043e-14	9.18623e-13	10.452	8.51991	7.93527	43.0664	48.7679	29.2545
Apg4734	2.14527	2.82278	0.000327944	0.00103382	1.26163	2.19597	1.78306	10.0866	9.13381	5.15052
Apg3767	2.14447	4.74776	1.53307e-13	1.50732e-12	10.0337	9.04379	7.22091	49.8097	30.3838	37.5919
Apg8962	2.14307	3.58494	5.15663e-07	2.55382e-06	3.50451	3.88176	3.06182	16.2166	16.8409	14.2355
Apg1184	2.14239	6.22035	1.85759e-35	5.05233e-34	28.5469	24.785	24.7953	119.153	113.584	113.814
Apg6790	2.13693	6.46638	1.24756e-31	3.06803e-30	35.7343	26.0973	31.6496	142.667	154.079	116.75
Apg10347	2.13441	5.55313	6.80063e-24	1.23311e-22	17.2993	14.2674	16.6362	63.3109	68.9738	80.7355
Apg2221	2.13213	6.01763	2.9998e-31	7.30536e-30	25.1197	23.6774	19.1384	98.8726	92.6381	107.318
Apg5583	2.12963	7.48135	6.04488e-39	1.76394e-37	69.2005	60.9658	63.9651	312.7	273.864	264.89
Apg8128	2.12835	3.17062	2.91645e-05	0.000109905	2.45403	2.763	2.12221	11.4906	7.87312	13.8236
Apg3676	2.12685	3.29714	9.99508e-06	4.07335e-05	3.33156	2.0309	2.80687	10.5192	8.85359	17.5586
Apg10250	2.12673	3.54183	8.44295e-07	4.07059e-06	4.15008	2.36408	3.57252	17.6957	12.9326	14.9941
Apg8859	2.12538	3.21975	2.00251e-05	7.76563e-05	2.23037	2.94102	2.51829	13.345	10.8499	10.5195
Apg8165	2.12494	2.79015	0.000435329	0.00134523	2.39132	1.37003	1.32432	7.99094	8.39234	7.11143
Apg9601	2.12337	3.03892	8.15342e-05	0.000288559	1.98681	2.12209	2.39316	11.4319	9.98017	8.1871
Apg10780	2.12259	8.97207	1.20221e-10	9.19249e-10	292.821	86.4929	177.148	965.162	604.37	857.079
Apg767	2.11443	1.98275	0.0213922	0.0438503	0.790162	0.625156	0.55837	3.39792	3.60643	2.74193
Apg5936	2.10948	5.29676	1.82954e-14	1.95014e-13	15.2747	7.48624	17.5412	78.0235	49.3566	49.2519
Apg8780	2.1071	9.89994	5.46424e-34	1.42798e-32	401.278	349.68	322.886	1692.93	1707.2	1228.03
Apg5065	2.10697	3.53497	1.15172e-06	5.45744e-06	3.73363	3.06979	3.38616	16.1399	17.7438	11.3571
Apg10291	2.10685	5.64253	3.89455e-19	5.52915e-18	19.4026	17.0805	15.8878	83.503	55.2315	88.2399
Apg1902	2.09849	2.08148	0.0143943	0.0308506	1.09389	0.778916	0.421639	7.42049	2.69722	1.06062
Apg6118	2.097	3.50281	1.82444e-06	8.39962e-06	3.61652	3.20663	3.16449	14.7288	13.0847	16.1007
Apg3596	2.09537	3.22387	2.35036e-05	9.00308e-05	3.73815	2.58784	1.50089	10.4715	9.80548	14.307
Apg7675	2.0953	3.70195	3.37802e-05	0.000126206	4.36223	3.24827	4.16231	9.67471	11.4425	30.2812
Apg9975	2.09385	3.35869	7.26546e-06	3.03379e-05	3.25512	2.82786	2.74717	13.4142	14.9339	10.5855
Apg576	2.09291	4.97269	7.56791e-06	3.14826e-05	14.1363	9.01957	8.78837	25.1336	24.1622	88.195
Apg4560	2.09284	7.11105	3.98946e-26	8.08309e-25	58.6761	48.3469	45.3689	252.228	227.791	171.942
Apg3428	2.08669	4.85623	6.33677e-17	8.00817e-16	10.2732	8.87655	10.3337	40.772	45.8818	39.9396
Apg5485	2.08495	4.87966	6.76714e-11	5.29986e-10	11.1868	8.33444	10.4804	41.3874	27.779	59.5133
Apg2218	2.08163	6.41804	1.7478e-32	4.41761e-31	37.9705	26.1898	29.0054	137.913	138.546	120.234
Apg10113	2.08152	5.98708	1.38557e-20	2.15053e-19	25.4251	19.5442	23.2937	113.133	107.541	70.3283
Apg3912	2.08117	3.02379	0.00011571	0.00039566	2.3995	2.07752	2.09407	10.3926	10.7831	7.85517
Apg4853	2.07784	2.5107	0.00248986	0.0065119	0.941937	1.28723	1.70531	5.39389	6.19942	6.1177
Apg10018	2.0751	3.90733	1.79543e-08	1.08978e-07	4.1555	3.99859	5.98844	24.6926	14.8479	21.4924
Apg2139	2.07439	2.66088	0.00118219	0.00334537	2.09495	1.49172	1.0318	4.77936	5.20215	10.5125
Apg2931	2.07131	5.78383	1.43963e-28	3.20918e-27	18.8794	20.0582	20.3872	89.4635	80.4149	80.6528
Apg5501	2.0707	4.20053	1.97415e-10	1.47139e-09	6.24483	4.40662	7.23742	26.6552	27.2053	22.8673
Apg5958	2.06636	4.93201	8.03521e-11	6.24899e-10	9.89891	10.903	10.848	40.2052	29.9369	63.292
Apg7126	2.06578	6.02888	3.754e-20	5.70164e-19	27.1115	21.3438	22.5901	126.245	75.5518	97.5997
Apg9976	2.06542	2.32149	0.00623784	0.0147321	1.17609	0.761313	1.23633	5.76338	5.66516	3.10996
Apg4188	2.06368	3.02294	0.000223754	0.000727601	2.47437	1.66764	2.47266	8.32591	4.90393	15.5732
Apg4357	2.06012	2.06635	0.0174506	0.0366323	1.04772	0.310848	0.925465	2.06237	5.63391	3.00744
Apg5908	2.05697	2.62815	0.00144242	0.00399604	2.61026	1.03259	0.838431	5.53338	8.35326	5.99415
Apg8890	2.05326	4.59598	2.84058e-09	1.8779e-08	9.58196	6.06481	8.92557	25.5356	27.1451	50.6088
Apg10641	2.05184	6.04485	7.43665e-30	1.7391e-28	22.8968	22.9956	26.5969	107.507	97.9343	96.5723
Apg595	2.05059	2.74666	0.000812218	0.00238122	1.7204	2.22731	1.20568	5.77837	6.8922	9.57742
Apg6982	2.05025	3.92653	1.79543e-08	1.08978e-07	6.56704	3.46378	4.49092	22.1114	20.2266	19.3865
Apg3414	2.0499	3.68035	4.2947e-07	2.15143e-06	3.98408	4.13714	3.83913	13.121	15.284	21.9829
Apg9352	2.04747	5.13474	1.35133e-15	1.58377e-14	12.2609	11.9499	13.0134	54.9961	61.2463	38.9916
Apg9210	2.04623	4.19223	3.32389e-10	2.40382e-09	7.2274	4.89051	5.92589	25.4007	29.2354	21.3527
Apg1753	2.04605	5.44339	3.17324e-13	3.02485e-12	15.2128	16.3139	15.4247	91.363	57.5971	46.3454
Apg420	2.04391	2.70265	0.00184773	0.00499162	1.81965	1.02833	2.03734	4.66038	13.1738	3.50207
Apg5517	2.04036	3.06361	0.000115163	0.000394615	2.01129	2.31459	2.67812	9.54613	9.82254	10.5063
Apg7283	2.03945	8.10967	5.90472e-18	7.89057e-17	113.222	74.2499	130.873	536.151	460.507	314.967
Apg9017	2.03797	4.01675	6.3741e-09	4.06359e-08	5.03376	4.83959	5.93536	23.6959	22.7309	19.7697
Apg89	2.03713	9.76392	3.82387e-28	8.4302e-27	328.12	326.592	361.195	1643.5	1478.46	1049.25
Apg4519	2.0328	4.10923	1.65919e-09	1.12818e-08	6.02245	5.27794	5.77358	23.7658	23.0642	24.2317
Apg8403	2.03043	2.63311	0.00161161	0.00440848	1.6456	1.19346	1.76192	3.40538	5.17985	11.1968
Apg10246	2.02868	3.79207	1.33023e-07	7.19689e-07	5.65739	3.87709	3.68556	21.4038	13.8575	20.0464
Apg1611	2.0258	2.40284	0.00479785	0.0116699	1.36012	1.1503	1.08466	5.88014	5.80674	4.09266
Apg678	2.02327	2.6114	0.00184452	0.0049843	1.92643	1.43449	1.16477	5.35351	5.64769	8.44285
Apg10168	2.02216	2.11551	0.0160242	0.0339627	1.30513	0.737561	0.479103	4.85583	3.32565	3.23494
Apg2164	2.01841	4.67342	3.30331e-14	3.44417e-13	8.12614	8.05097	10.5347	35.3837	35.2571	38.741
Apg1780	2.01825	6.31641	2.88642e-31	7.04638e-30	30.7922	29.8181	29.3628	123.557	130.327	111.795
Apg8673	2.01676	4.89138	1.09068e-15	1.28582e-14	11.9474	8.8031	10.7218	48.0023	37.9897	43.0503
Apg8056	2.01112	3.45009	5.79862e-06	2.46552e-05	4.21251	2.42388	3.36221	13.7235	12.7909	15.0803
Apg9095	2.00899	2.78851	0.000729857	0.00216513	2.08103	1.54356	1.83821	7.32623	10.1669	5.64168
Apg7299	2.00593	9.33567	2.11628e-11	1.73055e-10	321.824	114.76	329.581	1102.47	985.23	992.853
Apg9909	2.00417	5.06795	2.01901e-12	1.80915e-11	11.5924	11.7585	12.9847	66.3116	45.222	35.7469
Apg2534	2.00252	5.12481	1.31592e-16	1.63615e-15	15.9781	8.24832	13.4676	54.2215	42.7738	56.1797
Apg5789	2.00137	7.14995	3.85022e-30	9.0675e-29	55.8658	53.019	56.1232	245.099	219.981	197.113
Apg6302	1.99886	3.44875	6.73913e-06	2.82936e-05	3.37798	3.27998	3.45236	14.9262	15.6271	11.0089
Apg2116	1.99616	2.6522	0.00163215	0.00445978	2.00192	1.08891	1.68795	6.10044	7.3845	6.73612
Apg683	1.99297	3.66204	2.19917e-06	9.96445e-06	4.61748	3.04915	4.4378	20.6558	20.1231	8.90581
Apg6310	1.9928	3.00479	0.000998214	0.00286854	2.40128	2.35217	2.05681	4.50169	6.35875	17.0971
Apg8161	1.98987	3.7696	2.62813e-07	1.35943e-06	5.92112	3.21495	4.10214	19.7597	19.7952	14.5155
Apg5038	1.98755	3.5504	2.91138e-06	1.29339e-05	4.13853	3.6315	3.33539	13.4901	12.5926	18.9305
Apg8752	1.98671	4.68719	9.00115e-09	5.65908e-08	9.78729	6.76876	10.8602	32.2926	54.0747	23.7502
Apg10769	1.98358	2.68916	0.00142475	0.00395292	2.29147	1.1878	1.52283	7.80086	5.88636	7.29837
Apg7012	1.98193	7.76901	7.17078e-28	1.56367e-26	94.0707	74.4264	90.058	367.452	375.338	280.81
Apg10029	1.98086	3.50425	4.51818e-06	1.94757e-05	4.61741	2.82291	3.23594	13.9832	9.83629	19.493
Apg6272	1.97949	2.64016	0.00184452	0.0049843	1.7184	1.42927	1.64172	5.8978	7.88234	6.16084
Apg3465	1.97715	6.57052	2.55653e-24	4.74737e-23	35.5959	32.5117	42.3188	123.899	135.967	176.176
Apg2698	1.9762	5.88941	7.47798e-10	5.25981e-09	30.4491	13.7949	23.2217	121.884	98.3435	47.6134
Apg835	1.97538	3.89598	6.53664e-08	3.68386e-07	5.14321	3.75616	5.93036	21.3265	19.9253	18.4396
Apg1307	1.97446	3.45491	7.56359e-06	3.14778e-05	4.47033	3.14383	2.68034	12.6353	15.6347	13.2819
Apg838	1.97369	5.35888	7.31676e-12	6.26999e-11	16.6388	12.6579	16.5033	64.2869	79.5203	37.6959
Apg10575	1.97352	4.09463	1.00425e-08	6.25482e-08	7.16058	4.31639	5.91434	31.3914	20.5716	18.0964
Apg10261	1.97303	2.6548	0.00176677	0.00479361	2.15662	1.62095	1.10835	6.85761	6.44899	6.9334
Apg8388	1.96958	6.58073	2.34864e-29	5.36701e-28	36.7315	34.0334	41.0027	160.13	149.617	129.713
Apg10346	1.9652	5.15053	6.40003e-17	8.07792e-16	14.9827	11.9229	12.535	44.6609	51.8452	58.5657
Apg828	1.96446	3.65988	1.15172e-06	5.45744e-06	6.46987	3.32722	2.49379	11.9518	15.2739	21.7907
Apg1854	1.96279	7.65857	1.11753e-28	2.50232e-27	89.9164	72.1107	79.7121	354.579	320.166	269.724
Apg10169	1.96264	2.15249	0.0160244	0.0339627	1.42442	0.804973	0.522892	4.56015	3.62961	3.63444
Apg7509	1.9623	4.37943	6.21548e-11	4.89463e-10	6.93748	5.76667	9.25192	27.3386	27.8262	31.6381
Apg5942	1.96166	3.73677	2.02359e-05	7.82919e-05	4.27325	4.58834	4.31386	11.0923	12.1699	28.8159
Apg8186	1.96088	6.67107	3.28464e-17	4.23659e-16	35.3104	43.8595	40.9124	156.57	203.341	108.184
Apg8906	1.95694	2.59045	0.00265704	0.00689149	1.84473	1.15754	1.59372	5.2783	6.94129	6.68703
Apg3561	1.95668	8.02157	4.48695e-33	1.15747e-31	117.022	100.224	96.2655	440.001	364.907	413.684
Apg7917	1.95607	4.87838	2.28077e-13	2.2099e-12	13.325	7.9629	10.9279	48.4238	45.5872	32.9142
Apg9584	1.95592	3.36047	1.89302e-05	7.37246e-05	3.60464	2.30346	3.65163	13.1834	15.1285	10.0464
Apg4022	1.95436	4.90446	1.34589e-14	1.45162e-13	11.8689	9.49475	11.6066	43.6115	49.1906	36.4081
Apg4069	1.95038	2.35205	0.0075334	0.0174622	1.28847	1.0194	1.24159	5.46274	4.47818	4.84916
Apg8923	1.94916	5.08203	4.67015e-13	4.38906e-12	13.0429	11.4765	13.3123	56.7748	56.4988	34.3057
Apg9497	1.94893	3.40307	1.36359e-05	5.42888e-05	4.27325	2.65641	3.03931	15.3443	9.60779	14.7974
Apg2992	1.94828	2.23583	0.0126424	0.0276647	0.880204	1.39279	0.84818	4.73141	4.38681	3.87412
Apg8274	1.94557	2.64252	0.00196972	0.00528991	2.76942	0.48691	1.58143	6.52309	8.39445	5.0249
Apg2097	1.9438	4.42919	3.64745e-11	2.92527e-10	8.18057	6.55855	8.3384	28.3412	34.7339	26.9401
Apg7979	1.94019	4.21915	1.38805e-09	9.49627e-09	5.93706	7.04588	6.73813	22.3247	29.901	24.2125
Apg5339	1.94006	4.23214	1.05318e-09	7.28994e-09	6.45149	8.84738	4.69712	28.134	27.9791	21.2898
Apg6986	1.9386	2.38552	0.00684926	0.0160586	1.14573	1.15654	1.42131	5.59939	6.17653	3.54838
Apg9287	1.93205	4.85302	6.13967e-14	6.25783e-13	11.9775	8.71816	11.3878	46.1382	43.985	33.9837
Apg9715	1.9317	4.94923	2.33043e-13	2.25365e-12	11.9382	9.02161	13.5501	46.302	52.519	34.4491
Apg4341	1.9315	2.23779	0.0129815	0.02832	1.0062	1.40846	0.745843	5.20361	3.85752	3.94979
Apg4518	1.93136	2.32618	0.00880247	0.020051	2.15867	0.455437	0.832055	5.05549	3.17094	6.09544
Apg5048	1.92968	9.70835	1.59684e-20	2.46647e-19	387.657	276.759	372.594	1443.18	1531.05	979.053
Apg10167	1.92929	4.64991	1.06882e-11	8.9747e-11	11.0282	7.6782	8.84163	41.8938	27.4005	37.1882
Apg2828	1.92704	2.58975	0.00285825	0.00735619	1.95769	1.03259	1.67686	6.71911	6.67576	5.49463
Apg837	1.92704	4.11278	6.89151e-09	4.37394e-08	7.74463	5.04024	5.37647	23.8319	22.674	23.8403
Apg9481	1.92656	3.72998	7.53158e-07	3.65585e-06	4.63015	3.06691	5.60305	19.0762	18.7263	14.1493
Apg7416	1.92473	7.13203	3.04054e-16	3.68881e-15	62.1516	56.7379	51.1884	207.764	287.6	151.466
Apg9825	1.92351	3.22578	6.87991e-05	0.000246284	3.59563	2.3956	2.67459	11.5766	11.5165	10.9127
Apg3902	1.92159	8.27179	2.11967e-11	1.7319e-10	132.63	111.853	136.999	714.401	462.948	269.672
Apg6773	1.92105	7.08323	3.02063e-20	4.60175e-19	50.5672	61.7085	52.5666	240.749	228.064	156.001
Apg834	1.92068	4.28519	5.29471e-10	3.77344e-09	7.89187	5.09702	7.86341	28.1917	25.1792	27.0403
Apg5181	1.916	3.3662	2.57749e-05	9.81291e-05	3.79712	3.00419	3.06882	12.5377	14.6511	11.1261
Apg1018	1.91426	4.06697	1.63111e-08	9.97301e-08	6.85121	4.89167	5.90418	22.8228	23.3627	21.5742
Apg306	1.91057	5.54786	1.12634e-19	1.64098e-18	21.8176	15.3853	17.3066	71.932	59.7674	74.8859
Apg3426	1.91046	4.62688	1.33281e-12	1.21605e-11	9.01223	9.70795	8.76875	34.3184	38.0305	31.8578
Apg3582	1.90488	3.17153	0.00011571	0.00039566	2.86979	3.08446	2.43493	13.6429	8.8344	9.975
Apg3947	1.90425	2.46761	0.00569443	0.013619	1.11758	1.94524	1.14872	3.20395	8.79453	4.52445
Apg6882	1.90295	4.36063	2.10651e-10	1.56526e-09	6.61773	7.80774	8.05511	29.745	31.0632	24.232
Apg8896	1.9001	3.31155	4.19251e-05	0.000154559	2.74709	3.86387	2.94127	16.0838	11.8496	8.72266
Apg4852	1.89904	4.9739	1.83777e-15	2.12897e-14	11.2608	11.5078	13.162	42.7852	48.9292	43.258
Apg2623	1.89895	4.29146	6.10619e-09	3.90274e-08	7.49554	6.10643	7.67575	23.5083	36.1693	20.7915
Apg680	1.89853	7.55679	4.75112e-24	8.66192e-23	98.2241	59.8097	74.8339	311.349	272.343	287.283
Apg671	1.89817	2.29411	0.0113972	0.0252266	1.18897	1.09746	1.14571	4.38077	4.36626	5.00558
Apg2361	1.89547	4.68954	6.89242e-13	6.4054e-12	8.59269	9.55002	10.9087	36.6784	40.2489	32.156
Apg104	1.89455	9.66904	3.87283e-18	5.2101e-17	327.506	260.66	440.473	1406.65	1423	997.341
Apg7286	1.89407	4.46271	3.80394e-11	3.03618e-10	9.70131	6.37817	8.25113	28.7171	32.8307	30.1919
Apg9457	1.89258	4.59694	1.60992e-08	9.85804e-08	7.55522	10.2882	9.33378	34.628	20.6946	46.2287
Apg2437	1.88898	4.37654	1.46341e-09	9.99131e-09	6.9585	9.65062	6.41608	31.1383	34.9593	19.8854
Apg8057	1.88857	5.71198	2.74539e-22	4.68918e-21	24.7319	16.5569	20.9053	81.0224	76.01	75.214
Apg1867	1.88762	2.68168	0.00212886	0.00567148	2.28809	1.13142	1.83737	7.44886	7.25223	5.88678
Apg7651	1.88683	4.33603	1.28769e-05	5.1492e-05	7.94493	6.19852	8.0812	33.6843	39.7122	10.0796
Apg7605	1.88627	6.13347	2.87335e-22	4.89176e-21	35.3877	23.9694	25.3503	117.55	105.469	92.1984
Apg8448	1.88448	8.02026	6.28801e-24	1.1443e-22	103.014	115.18	108.076	485.557	395.021	324.931
Apg9719	1.88414	3.47149	1.36359e-05	5.42888e-05	3.59016	3.32187	4.10454	14.6316	14.2057	12.8867
Apg4591	1.88052	2.68986	0.00222376	0.00588845	1.48427	1.84535	2.04323	5.4581	6.78556	8.38583
Apg1656	1.88017	2.88788	0.000774688	0.00228466	2.43871	2.00662	2.06799	10.4576	8.64866	5.97355
Apg10740	1.87928	2.62907	0.00298992	0.00764744	2.16691	1.37153	1.48485	4.6373	6.44186	8.33029
Apg2512	1.87633	2.33385	0.0105706	0.023611	1.50749	1.0223	1.10678	4.17393	5.22529	4.91791
Apg6462	1.87232	5.00003	2.33515e-15	2.68342e-14	12.9317	12.3107	11.9546	46.6758	49.199	41.3652
Apg7928	1.8719	3.72537	1.53797e-06	7.16981e-06	3.66901	5.04176	5.08619	15.0877	15.8038	20.2999
Apg896	1.87148	9.82923	6.79396e-14	6.89663e-13	394.889	374.512	395.516	1296.58	927.28	2039.61
Apg1528	1.86768	7.12476	3.33966e-24	6.16728e-23	62.513	48.2897	63.5974	238.052	206.193	194.421
Apg2399	1.86509	7.01562	1.86698e-11	1.5342e-10	72.1316	44.9917	44.6101	268.988	123.37	198.763
Apg9820	1.85882	4.02224	6.45164e-08	3.64095e-07	4.27012	6.29612	7.10731	23.7469	24.4383	16.8383
Apg7913	1.85667	4.3539	5.29692e-10	3.77344e-09	8.40159	7.23945	7.26763	28.1134	32.5553	23.3896
Apg4769	1.85358	4.44507	1.04275e-09	7.22276e-09	9.81264	6.65444	8.10483	30.7776	22.0623	37.1982
Apg1099	1.85175	8.37786	4.36843e-22	7.3733e-21	164.686	112.269	149.628	602.004	499.922	440.486
Apg10728	1.8504	3.88862	0.000117737	0.00040192	6.25599	4.45463	5.12413	11.2726	11.8152	34.8778
Apg8653	1.85	2.9722	0.000560473	0.00170148	2.93971	2.61655	1.65244	8.01228	9.83166	9.00092
Apg10443	1.84984	2.27505	0.0140863	0.0303168	1.25963	0.854215	1.3294	3.74195	4.64148	4.97401
Apg3646	1.84745	10.6871	3.19206e-10	2.32528e-09	1155.86	534.762	453.526	2637.72	2755.07	2325.41
Apg773	1.84476	4.09367	3.05498e-08	1.80291e-07	5.34156	7.3655	6.17667	25.5122	25.861	17.2896
Apg466	1.84283	2.66937	0.00290603	0.00746765	0.850534	2.52345	2.04897	6.6969	7.36237	6.13072
Apg7006	1.84149	4.86533	2.15826e-13	2.09729e-12	14.0765	8.41047	11.5569	39.5156	46.7599	37.2877
Apg7441	1.84113	7.33717	9.84793e-24	1.76645e-22	67.1147	61.5598	77.2821	285.059	234.213	220.429
Apg9310	1.83949	3.23473	0.000772141	0.00227975	2.58795	4.73489	1.97425	12.6376	3.73363	17.4986
Apg7387	1.83418	2.54931	0.00472357	0.0115228	2.56395	0.482984	1.64711	6.58141	3.97122	7.35196
Apg2754	1.83355	5.05803	2.1794e-15	2.50731e-14	14.5968	11.1415	13.8554	50.7785	45.2837	46.5314
Apg9889	1.82897	5.20165	1.3104e-06	6.15189e-06	14.9818	17.6759	11.6507	34.5452	33.3693	89.8659
Apg723	1.82893	4.6957	1.09134e-10	8.36387e-10	11.1564	6.56528	12.409	32.3337	30.6185	45.4749
Apg2939	1.82801	4.18699	5.62426e-07	2.76761e-06	7.8965	6.07517	6.43722	18.5371	18.3133	36.4335
Apg7916	1.82797	6.3188	2.04418e-23	3.6406e-22	39.5124	27.6415	32.8646	121.674	129.065	106.336
Apg9519	1.8276	5.00552	3.30343e-14	3.44417e-13	13.1219	11.5819	13.5459	49.4313	38.7174	48.8474
Apg2885	1.82356	4.23216	6.29404e-09	4.01511e-08	7.69627	6.33933	7.17921	24.0734	25.0552	26.9542
Apg8069	1.82306	5.81935	5.34959e-21	8.52612e-20	22.0173	23.7474	24.276	95.3338	78.3086	75.3012
Apg8924	1.82298	4.34838	9.88513e-10	6.87085e-09	8.36586	7.15263	7.71476	31.5052	28.1029	23.8246
Apg6431	1.8229	5.28938	2.86948e-17	3.72511e-16	16.155	15.3377	15.9379	56.7509	56.602	55.4702
Apg4713	1.82151	4.53359	1.17071e-09	8.05334e-09	9.00822	8.11303	9.72122	37.9982	22.4338	35.6491
Apg4856	1.82045	5.32848	1.66066e-13	1.62797e-12	16.0367	14.9725	17.8549	55.8421	72.5803	45.2864
Apg2124	1.82011	5.77583	3.02409e-19	4.29945e-18	22.8634	24.9993	20.1887	67.7347	80.2779	92.4647
Apg7501	1.81577	2.96682	0.00067398	0.00201309	2.55588	1.89307	2.8297	10.3092	8.47308	7.90894
Apg8681	1.81439	3.08387	0.000359797	0.00112573	1.68633	3.26133	3.24996	9.02207	13.9582	6.59752
Apg3071	1.81336	3.21988	0.000144887	0.00048582	2.75425	2.81174	3.65288	12.1078	10.9069	10.36
Apg3779	1.81256	4.65935	8.74187e-05	0.000307362	9.13083	11.1857	9.36628	16.8585	21.4786	66.4358
Apg6775	1.81203	6.57011	1.46214e-09	9.98944e-09	41.9715	34.6111	44.6931	221.264	123.042	83.248
Apg8911	1.80822	5.90177	1.56931e-16	1.94156e-15	35.5687	17.5882	21.4583	93.6294	72.3671	97.5613
Apg8888	1.80799	4.73149	1.57789e-12	1.42795e-11	13.2503	8.46826	9.67195	33.9369	37.6319	39.5667
Apg9014	1.80762	7.06647	1.54726e-20	2.39359e-19	50.0144	75.6028	48.0278	214.881	192.015	200.202
Apg7903	1.80667	2.32419	0.0133507	0.0289801	1.0299	1.42595	1.32324	3.89864	5.13287	4.99286
Apg7929	1.80446	5.45211	1.6292e-12	1.47172e-11	15.3469	20.9205	17.9194	53.1335	52.1699	84.0841
Apg6556	1.80435	2.19398	0.0201003	0.0414216	2.14745	1.06188	0	4.06454	4.788	3.28757
Apg4694	1.80271	2.74732	0.00222376	0.00588845	2.17835	1.88503	1.88044	10.4312	6.71393	4.65493
Apg6534	1.80145	5.51867	2.55518e-18	3.47012e-17	20.447	16.1772	20.1223	59.945	67.6705	71.3747
Apg6797	1.79853	2.32444	0.0133436	0.0289801	1.71332	0.739382	1.30078	5.04706	4.00391	5.00745
Apg9142	1.7979	4.29616	3.71185e-09	2.42982e-08	8.15319	7.3383	7.1598	27.9075	28.0575	23.8186
Apg6927	1.79483	4.30244	1.77951e-05	6.96019e-05	6.00552	7.62437	9.15158	13.8728	21.3215	44.4019
Apg605	1.79354	3.62818	7.55876e-06	3.14778e-05	4.40809	3.84835	4.98008	19.3335	15.0715	12.6436
Apg3695	1.79228	2.75099	0.00248558	0.0065119	2.10888	2.28319	1.63998	4.50413	6.69634	10.3652
Apg7597	1.78896	4.68816	9.67976e-05	0.00033746	9.17546	10.8891	10.6836	22.403	16.8476	67.6006
Apg9554	1.78816	2.89797	0.00118219	0.00334537	2.0186	2.69505	2.26935	7.79416	11.3842	5.72996
Apg7585	1.78805	3.67976	5.05313e-06	2.16325e-05	5.13427	4.11418	4.60918	20.8509	16.1957	12.0254
Apg7912	1.78714	2.64713	0.00399522	0.0098907	1.9286	2.28879	1.23895	4.96444	6.07066	8.48852
Apg7243	1.78577	8.30799	2.76319e-17	3.59179e-16	168.916	112.109	139.986	512.88	571.856	369.188
Apg2687	1.78179	3.39693	5.66429e-05	0.00020519	3.87608	3.96861	3.14917	14.0858	11.5429	13.0314
Apg2247	1.77752	4.5752	6.21548e-11	4.89463e-10	10.5608	8.29936	9.51635	33.7421	35.6592	29.0802
Apg6911	1.77654	7.48671	6.23064e-17	7.89398e-16	95.8661	60.6153	80.5155	292.063	311.583	210.655
Apg3693	1.77531	3.27959	0.000121409	0.000413609	3.13868	2.55628	4.21056	15.264	8.71731	11.0705
Apg6946	1.77479	2.40008	0.0113972	0.0252266	0.880204	1.89021	1.45402	3.96029	5.4093	5.77509
Apg7933	1.77154	4.57798	4.04508e-10	2.91275e-09	10.8609	7.42115	10.2015	36.1801	37.3813	25.1508
Apg5707	1.77097	2.96931	0.000878211	0.00255479	2.06448	2.3593	3.09457	9.44747	9.26618	7.84284
Apg10348	1.76715	2.19254	0.0239234	0.0483251	0.692355	1.27814	1.33433	4.05364	3.75329	4.23976
Apg1856	1.76582	5.39954	1.52883e-15	1.78346e-14	21.9282	9.98166	20.841	65.4972	60.0411	56.2572
Apg9686	1.76152	2.26069	0.0191803	0.0397881	1.19883	1.76147	0.660122	5.0827	3.41417	4.54458
Apg7589	1.76125	3.23407	0.000198179	0.000650353	2.78582	3.34411	3.51758	10.5893	10.18	12.6966
Apg6512	1.76038	5.10699	1.44266e-13	1.42543e-12	17.8112	9.73002	15.1199	48.6092	55.675	42.0374
Apg10571	1.76021	2.58963	0.00569033	0.013619	1.8471	1.75365	1.59651	5.75643	6.73028	5.94687
Apg2324	1.75965	3.20345	0.000693606	0.00206801	3.63348	2.3956	3.30677	6.05194	8.10129	18.2329
Apg7771	1.7586	3.43439	4.92868e-05	0.000179713	3.41778	4.10617	3.98465	15.0271	13.3481	11.4336
Apg7433	1.75763	5.10056	2.47584e-13	2.38735e-12	15.2538	12.1875	15.2111	56.9274	48.5985	40.241
Apg4360	1.75375	2.29438	0.0174506	0.0366323	0.864127	1.23062	1.66538	3.4543	4.35202	5.64441
Apg6119	1.75265	2.48699	0.00831769	0.0190343	1.81268	1.26205	1.5837	5.5773	7.37947	3.66309
Apg7242	1.75145	6.5977	1.615e-22	2.77742e-21	49.8616	36.3246	41.3346	141.73	157.338	132.052
Apg5797	1.74996	11.29	6.32627e-17	8.00501e-16	1362.56	896.779	1176.53	4689.04	3701.22	3168.82
Apg4486	1.74957	3.90171	9.56543e-07	4.5765e-06	6.54928	5.48288	4.9901	18.3577	18.6975	21.0244
Apg2225	1.74918	2.1986	0.0239235	0.0483251	1.4399	0.976467	0.925008	4.23596	3.9928	3.88389
Apg9285	1.7469	10.5196	1.319e-18	1.81096e-17	788.577	502.378	723.691	2459.47	2329.85	1975.33
Apg6619	1.74269	3.49398	3.56571e-05	0.00013297	4.94384	3.14198	4.06109	13.3028	14.4137	13.9378
Apg9251	1.74036	3.22577	0.000203454	0.00066657	4.49053	1.01508	4.03868	13.055	11.4425	8.77335
Apg10033	1.73883	5.22825	1.12157e-05	4.52286e-05	14.1389	20.4796	12.9957	49.9322	22.5949	86.6931
Apg6642	1.73622	3.81772	2.33611e-06	1.04979e-05	6.16795	5.0278	4.80286	23.3768	14.8553	16.2146
Apg9351	1.73583	3.52733	2.77143e-05	0.000104795	5.9647	2.48826	4.0408	13.5968	18.3769	10.8471
Apg7010	1.7346	2.92368	0.00417783	0.010297	3.52931	1.82944	1.95454	4.79119	15.8977	4.53362
Apg1046	1.73458	8.98347	2.17847e-12	1.94855e-11	315.298	165.593	214.051	988.476	632.34	694.385
Apg10179	1.73356	4.93778	1.27484e-10	9.71073e-10	13.0425	11.1282	14.1287	51.2692	46.6887	30.7987
Apg7138	1.73282	4.68398	1.94852e-09	1.31243e-08	10.7816	9.78282	11.0917	38.0849	43.3116	24.9318
Apg697	1.7309	5.0416	5.73874e-05	0.000207661	11.2832	12.882	17.2495	29.931	22.9282	85.2752
Apg1349	1.73052	4.48054	7.68637e-10	5.39123e-09	10.5925	7.8695	8.6304	28.6355	30.699	31.5755
Apg596	1.72867	3.82155	3.35648e-05	0.000125448	5.51055	4.24507	6.33481	14.1701	11.513	28.466
Apg9992	1.72717	7.59277	9.73636e-16	1.14919e-14	93.1385	76.9607	92.4644	280.043	371.795	218.928
Apg5594	1.72582	4.17764	2.96728e-07	1.52696e-06	7.63205	6.65444	7.20429	20.1411	18.3444	33.3035
Apg10030	1.72232	4.31934	5.47757e-06	2.33397e-05	10.2602	6.19344	7.51894	23.4764	15.4303	41.1887
Apg7511	1.7209	4.91014	8.16939e-13	7.57106e-12	13.7893	11.9894	12.0419	38.3662	44.874	42.2573
Apg10574	1.7194	2.62891	0.00569033	0.013619	1.05723	2.06325	2.44503	6.74487	7.17334	5.1793
Apg6992	1.71931	4.81934	1.75092e-10	1.31668e-09	12.1082	9.84768	13.3267	46.1044	28.9624	42.4313
Apg1652	1.71829	4.52636	1.307e-09	8.96013e-09	8.79315	8.16681	11.2976	36.3542	33.6952	24.1919
Apg7638	1.71746	6.32043	1.46843e-14	1.58208e-13	40.6395	32.5669	33.3904	155.292	102.849	94.0801
Apg442	1.7144	3.062	0.00067398	0.00201309	3.03429	1.89525	3.48815	11.4136	9.04835	8.23106
Apg9225	1.7141	4.82688	6.01105e-12	5.18661e-11	11.4199	11.4445	12.7861	45.2552	37.4299	35.4099
Apg1461	1.71317	4.83539	5.96331e-10	4.22711e-09	13.9807	9.42089	12.3963	50.4843	38.8477	29.677
Apg9069	1.70977	2.39139	0.0139971	0.0301999	1.34057	1.06063	1.89464	5.35886	5.06366	4.51507
Apg9515	1.70903	4.28058	1.98135e-08	1.19538e-07	7.19298	8.4686	7.92146	26.2433	24.0789	27.4423
Apg1144	1.7086	6.0562	2.05638e-18	2.80796e-17	31.955	25.0634	31.3545	106.216	81.534	102.697
Apg3446	1.70787	2.38938	0.0143943	0.0308506	1.30168	1.26751	1.73675	2.78969	3.36188	8.60976
Apg9344	1.70555	4.71661	6.97166e-08	3.91359e-07	10.9341	8.78386	13.1839	39.0218	47.5664	21.9756
Apg8190	1.7045	4.15162	9.48164e-08	5.21152e-07	7.5355	5.9619	7.75643	28.6809	19.7213	22.1111
Apg5561	1.70441	3.34764	0.000137659	0.000464742	3.87232	3.16251	3.93205	12.559	15.0723	9.05166
Apg1745	1.70336	3.24677	0.000275559	0.000880049	2.24343	3.72165	4.13765	11.3086	11.8074	10.4882
Apg34	1.70327	2.38239	0.0143943	0.0308506	1.82404	1.02222	1.4159	4.83338	5.86114	4.07233
Apg1015	1.7018	2.77256	0.00308021	0.00783969	3.45388	1.59403	1.38676	7.58323	7.62535	6.68295
Apg8486	1.70179	7.81378	1.79494e-11	1.47743e-10	125.054	80.0462	105.975	362.07	433.973	217.822
Apg3276	1.70179	4.70776	7.34355e-11	5.74231e-10	11.526	9.05743	12.1572	34.386	31.4593	41.689
Apg9864	1.70043	5.412	6.7097e-07	3.28024e-06	14.5832	25.2765	15.975	71.6822	29.0103	80.9143
Apg3036	1.70037	3.38041	0.000117452	0.00040122	4.05522	4.91953	2.43145	9.33335	10.0699	18.0728
Apg8766	1.69575	4.84046	5.57825e-11	4.41406e-10	17.2788	8.09072	10.7981	44.0682	42.1171	32.8106
Apg6065	1.69519	7.58408	0.000500624	0.00153421	97.5529	80.5086	87.0655	52.1	468.825	338.328
Apg7396	1.69449	3.58785	2.77143e-05	0.000104795	3.71729	6.41678	3.54586	16.8519	15.483	12.4739
Apg9198	1.6944	3.0587	0.000801278	0.00235674	3.15406	2.18349	3.16595	10.6262	9.92805	7.9471
Apg1059	1.69315	3.79646	5.01017e-06	2.14578e-05	4.71769	6.34528	5.13842	18.0794	20.0024	14.9482
Apg5950	1.69119	5.48927	1.63424e-16	2.01402e-15	22.1966	16.4827	20.2854	68.0784	62.5152	61.3387
Apg2380	1.68763	3.84828	3.00539e-06	1.33205e-05	6.32944	4.50186	5.99648	18.3547	18.917	17.9442
Apg1816	1.68566	9.2028	4.46034e-20	6.73356e-19	345.846	245.264	240.443	955.652	853.182	868.129
Apg7805	1.68333	2.63712	0.00623498	0.0147321	1.62925	1.48733	2.57637	6.67984	6.96936	5.50015
Apg221	1.68321	6.29382	1.13898e-14	1.23779e-13	37.921	33.3738	35.2189	123.807	82.1906	137.155
Apg5568	1.68196	2.37363	0.0160244	0.0339627	1.20794	1.27425	1.81065	6.09681	3.80223	4.72588
Apg7691	1.68139	2.6902	0.00479785	0.0116699	1.97316	1.98687	2.07422	8.90886	6.0227	5.30919
Apg8925	1.68091	6.94722	3.89412e-20	5.89655e-19	58.4429	61.6514	50.4168	192.831	171.697	182.635
Apg7915	1.68058	6.63028	3.48381e-22	5.91007e-21	45.0352	42.4536	48.3212	135.223	157.089	144.003
Apg6983	1.68049	3.42621	9.63862e-05	0.000336144	3.8241	2.48249	5.5432	15.0253	11.3169	12.7596
Apg1263	1.67778	4.79446	1.61034e-08	9.85804e-08	16.1827	10.4755	8.76353	31.5914	30.6612	51.9375
Apg3195	1.67368	4.0051	7.41168e-07	3.59939e-06	7.31051	5.37369	6.56158	23.3322	21.7057	17.4889
Apg9605	1.67318	4.23163	5.81089e-08	3.31214e-07	9.46219	6.32459	7.23147	26.2836	28.4148	19.8972
Apg6035	1.67106	2.8568	0.00248558	0.0065119	2.34461	2.05375	2.74345	8.77401	8.74196	6.11055
Apg1575	1.67063	7.20509	1.0107e-17	1.33811e-16	77.7434	62.4335	65.4332	207.998	187.521	260.261
Apg8846	1.6697	5.44708	1.79847e-15	2.08585e-14	18.6253	19.1296	20.2529	64.27	55.3102	65.7913
Apg2566	1.66865	6.2181	4.77293e-21	7.63135e-20	32.8177	33.4967	35.4027	111.714	105.453	107.079
Apg7510	1.66672	3.89252	2.58549e-06	1.15373e-05	6.08012	5.05096	6.54245	17.216	21.132	18.6164
Apg240	1.66643	6.63365	2.49583e-14	2.62679e-13	43.3429	50.0693	44.0537	192.266	114.439	130.425
Apg4057	1.66643	2.91422	0.00193512	0.00520381	2.2264	1.63565	3.67782	9.4393	7.17489	8.27763
Apg2990	1.66331	4.76688	6.50323e-11	5.10516e-10	12.4144	7.66591	14.7832	38.3901	32.617	40.8952
Apg2188	1.66296	5.89888	1.25986e-17	1.64835e-16	30.6925	21.0118	29.0139	94.4893	86.933	76.1217
Apg1395	1.65578	2.30791	0.0220459	0.0450413	1.7227	1.2427	1.07413	3.65188	4.67828	5.14535
Apg7918	1.65429	4.17563	1.5676e-07	8.38149e-07	8.24527	6.91643	7.14757	25.6316	27.0481	18.5541
Apg1915	1.65422	3.03528	0.0034508	0.00869125	1.3799	3.27523	3.92578	4.65644	6.41187	16.3972
Apg2106	1.65205	2.53299	0.0107237	0.0239168	1.67878	2.29417	1.27455	5.36126	6.32513	5.45166
Apg4232	1.6488	4.95863	6.51702e-12	5.60867e-11	13.1648	11.7176	15.8573	47.177	44.0287	37.7892
Apg6140	1.64765	4.24989	7.25944e-08	4.06375e-07	8.64776	7.63855	7.45797	29.4891	24.7968	21.1583
Apg4076	1.64711	3.69221	0.000236365	0.000763893	5.23255	4.55384	5.37832	10.2471	11.0718	26.791
Apg10752	1.64446	2.87363	0.00268402	0.00695247	2.23077	2.23558	2.91392	7.97161	7.60695	8.27221
Apg2999	1.64093	7.05356	6.52204e-20	9.71415e-19	59.1972	64.2639	64.3651	212.91	189.682	183.9
Apg7278	1.63968	2.86655	0.00278244	0.00718509	2.66819	2.26737	2.4124	7.84085	7.20626	8.62343
Apg689	1.63881	4.33132	3.05498e-08	1.80291e-07	8.51867	8.70196	8.24337	29.2591	28.0588	22.8362
Apg9790	1.63794	3.30399	0.000286113	0.000908826	3.48261	3.22324	4.26348	12.2978	11.893	10.7973
Apg7411	1.63778	5.04097	5.04311e-12	4.37784e-11	11.4032	17.084	15.3524	50.1095	39.3304	47.3576
Apg9567	1.63631	4.75366	2.43663e-10	1.79987e-09	17.0401	8.29644	9.68369	34.9318	41.5173	33.863
Apg772	1.63473	4.54298	5.29492e-08	3.04404e-07	8.6663	8.95551	12.3845	33.7433	38.8771	21.5708
Apg5308	1.63177	8.73488	3.02361e-22	5.13808e-21	193.339	204.699	219.012	559.671	648.065	704.906
Apg85	1.6295	5.93318	2.0516e-14	2.17527e-13	23.8164	32.8987	28.0361	86.16	70.7796	105.244
Apg4233	1.62947	3.91989	2.91138e-06	1.29339e-05	6.75611	4.88546	6.76699	21.868	21.7617	14.458
Apg9025	1.62841	3.24879	0.000416168	0.00129	4.88371	2.8979	2.70161	10.3528	9.03844	13.8455
Apg4116	1.61894	5.13585	5.59014e-10	3.9682e-09	17.2808	15.9756	14.1181	45.848	63.51	36.9036
Apg8918	1.6186	3.88893	4.51818e-06	1.94757e-05	6.17671	4.99083	6.92288	17.8298	17.3741	21.1923
Apg7694	1.61705	4.69348	1.51255e-07	8.09145e-07	11.9602	10.6604	11.3792	39.521	44.3982	21.4004
Apg6676	1.61678	7.00078	2.47616e-11	2.00928e-10	54.3508	77.0185	52.033	147.906	161.073	252.942
Apg395	1.6165	2.39022	0.0191803	0.0397881	1.78412	1.71402	1.06427	4.86267	5.28159	4.55223
Apg10593	1.61488	2.86931	0.00404546	0.0100027	3.00021	1.46073	2.96518	6.61628	3.59186	13.3474
Apg9089	1.61411	5.6111	4.95226e-15	5.56309e-14	23.8149	22.2064	21.3776	76.2417	58.2297	72.809
Apg10387	1.61374	2.32418	0.0239234	0.0483251	1.55349	1.45255	1.2248	4.57625	4.55653	4.54034
Apg6653	1.6104	2.42025	0.0172312	0.0362249	1.6279	1.41675	1.67326	5.53792	4.73984	4.90131
Apg10249	1.61027	5.16045	4.40902e-13	4.15927e-12	14.4658	19.2839	14.8942	49.9287	51.8754	46.921
Apg8061	1.60887	3.76857	1.36359e-05	5.42888e-05	7.60432	3.82858	4.99613	17.3762	18.3148	15.5221
Apg429	1.60837	2.82896	0.00391459	0.00970323	1.86907	2.09492	3.25194	6.32061	9.47863	6.91506
Apg682	1.60689	3.3844	0.000203454	0.00066657	4.91229	3.24935	3.77651	15.2664	14.9554	7.19156
Apg7798	1.60638	6.9701	1.77582e-14	1.89491e-13	62.8085	54.0628	63.2177	189.216	219.598	140.839
Apg2281	1.60582	7.09612	2.36122e-14	2.49035e-13	70.3799	66.4894	60.3508	231.198	221.152	148.929
Apg3980	1.60424	4.48631	7.30135e-09	4.6165e-08	10.3548	9.51083	9.36643	29.8445	30.9393	28.8806
Apg9056	1.60304	2.9176	0.00276011	0.00714033	3.10236	2.80515	1.99299	5.36862	6.18469	12.9819
Apg8325	1.60239	3.15974	0.000859809	0.00250759	3.09794	3.4101	3.37461	7.17905	9.61007	13.747
Apg9047	1.60194	3.08952	0.00121737	0.00343037	2.72724	2.94713	3.58949	7.37275	8.72412	12.6274
Apg4344	1.60116	2.61823	0.00904275	0.0205189	1.20945	2.36408	2.3309	7.28225	6.08373	5.22798
Apg8862	1.59888	2.89246	0.00298992	0.00764744	3.18492	2.22683	2.28394	8.65819	9.63662	5.8586
Apg3274	1.5973	5.06582	8.10573e-12	6.9047e-11	18.589	13.6837	13.1114	52.348	44.2866	41.9784
Apg7285	1.59546	4.09194	1.70755e-06	7.8905e-06	8.00055	7.0602	6.5234	29.6335	21.4704	15.2317
Apg10394	1.5947	5.34418	3.24469e-11	2.61904e-10	20.5761	15.4579	19.8275	71.0016	54.0225	45.2758
Apg6504	1.591	4.03897	1.58717e-06	7.37852e-06	6.20583	7.176	7.40387	23.3371	25.4731	14.6164
Apg1346	1.58902	5.48692	9.97045e-14	9.96945e-13	19.5348	18.9974	23.7916	67.7861	67.2545	53.5821
Apg1077	1.58555	5.28162	1.834e-13	1.79263e-12	18.4272	15.5231	19.673	55.2023	55.5345	51.3474
Apg5266	1.5845	4.5967	2.17029e-09	1.45301e-08	12.6163	9.19103	10.2715	31.7002	34.2075	31.2984
Apg8819	1.58322	7.9665	2.20832e-16	2.70208e-15	124.265	110.107	134.698	435.759	375.157	296.554
Apg895	1.58235	3.50381	0.000132643	0.000449129	4.70375	4.32731	4.42721	13.284	10.7315	16.9699
Apg3885	1.58092	7.17635	4.52451e-10	3.25096e-09	96.2145	44.621	70.2352	252.561	157.374	223.79
Apg1092	1.57975	2.54495	0.0127953	0.0279624	2.02245	1.71441	1.76326	6.82471	5.53243	4.86548
Apg4073	1.57868	4.87361	1.65932e-07	8.81538e-07	14.3675	13.9969	11.434	26.5607	36.8997	55.7001
Apg3547	1.57844	5.16886	5.56253e-10	3.95141e-09	16.5055	16.7737	16.362	53.3457	60.2401	35.5067
Apg8579	1.57662	5.05463	4.28527e-10	3.08349e-09	14.5572	14.6846	16.3655	56.4283	45.249	35.4718
Apg4338	1.57596	5.12208	7.07769e-06	2.96033e-05	17.2835	13.155	17.4277	33.9222	78.8505	30.8138
Apg4996	1.57563	5.52959	1.76459e-09	1.19498e-08	26.0457	16.7984	21.7729	46.8065	87.4153	59.4576
Apg3982	1.5724	7.65162	8.10789e-15	8.908e-14	102.807	75.0407	119.209	345.634	263.763	276.189
Apg5030	1.57156	4.31234	1.14261e-07	6.21882e-07	8.16346	9.98166	7.94591	29.5165	25.9557	22.7229
Apg432	1.57016	5.70422	0.000230001	0.000747185	26.7918	21.0288	25.8171	48.0374	31.4574	139.867
Apg6535	1.56872	2.57646	0.0119994	0.0263671	2.20404	1.86404	1.66003	5.0175	5.26306	7.36897
Apg10506	1.56804	4.65407	2.73285e-09	1.80907e-08	13.0564	9.3433	11.4033	30.9652	39.212	31.0304
Apg7804	1.56495	4.48377	2.48212e-08	1.48143e-07	10.5444	9.48404	9.76858	27.9659	35.7526	25.2051
Apg5847	1.56423	2.99393	0.00232128	0.00613188	3.83147	2.08918	2.69422	6.58556	11.6529	8.00586
Apg10701	1.56403	5.53338	1.24165e-14	1.34498e-13	19.0249	27.136	19.5377	64.1061	65.1913	64.7804
Apg3156	1.56357	3.09549	0.00142533	0.00395292	3.90965	2.63253	2.93911	9.11922	8.20428	11.4613
Apg7227	1.56293	4.61959	1.01581e-06	4.84615e-06	12.0202	8.80272	12.1892	30.0238	21.8886	46.4865
Apg407	1.56142	3.51236	0.000138839	0.000467576	4.59662	4.79739	4.33514	15.6381	14.0583	11.5787
Apg8522	1.5592	2.55053	0.0133507	0.0289801	3.00122	1.84683	0.749786	4.34243	4.11118	8.67875
Apg7906	1.55876	2.72443	0.00749298	0.0173927	2.12084	2.06517	2.51529	4.94052	6.419	8.99122
Apg9718	1.55401	5.49721	7.32298e-13	6.79293e-12	24.1048	21.7478	18.2019	63.9055	71.9922	52.9799
Apg3031	1.55378	2.786	0.00576079	0.0137547	2.48559	2.41348	2.25	6.43241	7.76462	7.43751
Apg10212	1.55238	4.03008	2.91138e-06	1.29339e-05	6.69231	6.17726	8.16852	17.9699	20.7533	23.6403
Apg4840	1.55229	5.8078	2.88363e-14	3.02857e-13	30.4307	22.4087	27.4012	83.7314	88.7554	64.3529
Apg4280	1.55115	4.42685	3.83922e-08	2.24981e-07	9.25559	8.89196	10.5646	32.434	29.1338	23.5738
Apg10778	1.54971	3.42024	0.000275559	0.000880049	4.25134	3.55042	4.93118	12.8031	11.2446	14.0113
Apg1821	1.54942	10.2615	7.30722e-17	9.15368e-16	569.805	677.454	621.518	1941.16	2068.43	1460.49
Apg10331	1.54494	5.45945	3.29152e-14	3.43891e-13	20.5036	20.9328	21.1879	59.5836	62.9637	60.797
Apg4641	1.54414	5.47013	4.82797e-13	4.52464e-12	24.7859	17.225	20.9255	62.331	53.9893	68.498
Apg8537	1.54359	2.79256	0.00569443	0.013619	4.39534	1.35235	1.41181	6.35956	5.50847	9.84415
Apg5151	1.54337	5.47457	5.04879e-12	4.37897e-11	24.3529	17.4182	21.4084	74.7542	54.1494	56.8276
Apg8897	1.54308	3.36442	0.000385034	0.00119944	4.92095	2.88395	4.33212	14.6817	13.3861	8.33963
Apg2862	1.5429	2.92114	0.00354155	0.00888834	3.6599	1.83625	2.63789	7.73145	7.44604	9.33836
Apg8868	1.54275	4.22496	0.000882697	0.00256531	8.62789	7.27695	8.68001	12.867	13.9633	45.3578
Apg3290	1.53987	3.06084	0.00193512	0.00520381	2.91144	3.08762	3.34275	10.1301	10.0743	7.68153
Apg3460	1.53965	6.06039	6.17931e-15	6.83411e-14	37.0001	27.7293	32.3285	110.251	82.7189	90.8126
Apg5301	1.53816	5.01094	8.12128e-11	6.31102e-10	14.8172	14.5838	15.6542	50.728	38.5369	42.56
Apg5416	1.53501	6.96885	3.09531e-10	2.25809e-09	67.4236	56.6865	62.8784	254.616	150.999	137.717
Apg2659	1.53344	4.99556	1.29765e-09	8.9021e-09	16.7343	12.5289	15.2958	46.4602	50.8481	32.8976
Apg3727	1.53316	3.35631	0.000466059	0.0014362	3.6497	4.49175	4.08136	11.8714	13.7574	10.347
Apg3442	1.53286	3.95428	6.8896e-06	2.88527e-05	7.34266	5.68955	6.95394	18.3392	23.8273	16.4946
Apg5554	1.53204	3.57923	0.000115163	0.000394615	5.14172	3.277	6.23919	16.9551	15.0607	11.4429
Apg4277	1.5319	4.11253	1.67206e-06	7.75518e-06	6.89854	7.08059	8.74363	23.7145	18.9758	23.7863
Apg1640	1.53161	8.96363	2.67686e-10	1.96572e-09	270.31	257.612	235.385	1015.65	704.68	487.519
Apg4126	1.53107	3.86287	1.49523e-05	5.92939e-05	6.86057	5.15346	6.56145	18.3252	20.9278	15.3218
Apg918	1.53093	3.84949	1.60278e-05	6.30095e-05	6.9125	4.66209	6.7702	21.4827	17.3592	15.2665
Apg774	1.52885	5.41013	1.07767e-12	9.91401e-12	21.7998	19.3637	19.675	67.395	51.7101	57.5339
Apg3632	1.52691	4.42923	5.63252e-08	3.21964e-07	10.015	8.74682	10.3608	32.6135	29.2042	23.1641
Apg8858	1.52664	7.45114	3.48062e-11	2.80044e-10	124.767	59.3898	79.6439	238.907	240.553	282.701
Apg8904	1.5188	3.88724	1.45667e-05	5.78105e-05	7.48173	6.26755	5.37181	18.2592	18.8171	18.4161
Apg2199	1.5155	2.52924	0.0172312	0.0362249	1.26163	1.94088	2.43145	4.79706	4.1183	7.76155
Apg88	1.51469	6.75129	4.62406e-15	5.21784e-14	60.4675	45.8122	55.313	167.135	167.867	128.353
Apg9186	1.51346	2.57646	0.0148737	0.0317389	1.92545	2.08918	1.9084	5.5644	6.75338	5.22164
Apg10589	1.51313	3.92808	1.08614e-05	4.38709e-05	7.06903	6.40846	6.3388	20.9616	20.706	15.7071
Apg8874	1.51196	3.80014	3.03601e-05	0.00011411	6.08284	4.81259	6.947	15.8967	16.724	19.027
Apg9968	1.51169	5.68609	2.46356e-15	2.82449e-14	26.8372	21.408	26.8028	72.224	72.7476	70.255
Apg6294	1.5084	3.94692	9.99514e-06	4.07335e-05	7.6744	6.20979	6.27471	17.9589	21.3659	18.7359
Apg9891	1.50824	2.4764	0.0200834	0.0414216	2.36717	1.1731	1.75465	5.59314	6.2093	4.04874
Apg465	1.50435	3.57967	0.000153034	0.000511255	4.10572	5.93737	4.99565	15.9579	14.7922	12.4739
Apg6466	1.50308	4.28105	1.11404e-06	5.28709e-06	8.76241	8.3127	9.27756	21.3515	20.3456	33.495
Apg6970	1.50239	5.14843	2.07968e-09	1.39608e-08	22.6519	14.8591	13.2624	57.4837	37.155	50.481
Apg8578	1.50122	5.21011	6.39535e-10	4.52055e-09	18.821	16.3634	18.0698	61.1307	52.1901	38.6289
Apg2601	1.49898	2.7891	0.00731037	0.0170162	3.08969	1.90976	2.35702	7.54387	8.66172	5.3706
Apg7049	1.49897	5.88594	4.87448e-15	5.48187e-14	28.7473	25.3786	33.2987	89.8809	73.5433	84.9327
Apg1301	1.49517	3.51606	0.000237746	0.000766622	4.68331	5.06645	4.54362	13.7197	11.8836	15.2662
Apg9002	1.49513	3.55763	0.000194819	0.000640617	4.51407	4.739	5.52095	15.7208	14.8465	11.8279
Apg8844	1.49326	5.10417	1.63571e-11	1.3497e-10	17.2861	15.0172	17.129	44.3426	50.0255	45.6052
Apg9280	1.49294	6.8401	5.15838e-11	4.09439e-10	78.0903	42.5081	53.3801	163.894	195.023	132.648
Apg436	1.49286	4.32808	3.12927e-07	1.60045e-06	9.28631	8.01501	10.1235	28.8894	27.0899	22.1865
Apg9057	1.49197	4.72442	2.289e-07	1.19078e-06	13.3293	11.8478	12.0515	26.7115	30.7338	47.6983
Apg6867	1.49147	4.79285	1.1096e-07	6.05561e-07	15.1691	9.4255	14.4746	32.8062	28.9398	49.0886
Apg938	1.48959	6.54823	1.93045e-16	2.36788e-15	55.6212	43.0947	42.9204	145.318	123.626	130.163
Apg385	1.48955	5.9974	4.18016e-08	2.4311e-07	42.2214	19.5663	33.2022	81.1892	64.2315	122.874
Apg7927	1.48909	2.73358	0.00984574	0.0221551	1.88635	3.1293	2.07181	5.82314	6.3846	8.13568
Apg4993	1.48745	2.61587	0.0139971	0.0301999	2.29239	1.35061	2.56931	6.55816	6.16665	5.47575
Apg10628	1.48514	3.0402	0.00299205	0.00764744	2.56006	4.0112	2.93451	7.47919	9.11169	10.4257
Apg4466	1.48477	3.65125	0.000115098	0.000394615	6.00309	4.31509	5.69063	16.7385	16.3803	12.5899
Apg1737	1.48349	3.00603	0.00354592	0.00888834	2.95405	3.55444	2.68843	6.85857	9.52447	9.79856
Apg5739	1.48197	5.18908	8.31743e-10	5.82162e-09	21.2764	18.3792	13.3892	46.8123	41.6864	60.1592
Apg9007	1.47963	9.0585	3.41452e-12	3.00845e-11	303.446	231.251	302.596	896.289	869.537	570.949
Apg9460	1.4785	6.09431	2.35878e-15	2.70745e-14	38.2058	31.64	32.9545	106.618	88.1661	92.9281
Apg10579	1.47808	5.59347	8.02098e-10	5.61805e-09	23.1398	27.8162	20.7422	51.7148	60.9799	86.8693
Apg391	1.47574	5.11134	5.3094e-11	4.21092e-10	19.2387	16.3155	14.621	51.2553	46.8367	42.4148
Apg5919	1.47491	3.28044	0.00100406	0.00288119	3.86373	3.86789	4.05242	11.5575	12.5755	9.29509
Apg2358	1.47373	6.96642	9.62625e-15	1.0507e-13	59.3431	60.8758	72.4432	198.58	179.604	157.934
Apg7440	1.4723	6.27627	9.49524e-14	9.52283e-13	37.6049	36.3507	43.7097	132.404	98.564	96.7715
Apg6333	1.47187	9.14922	1.49436e-13	1.47215e-12	350.599	236.758	308.126	978.896	730.031	777.097
Apg4673	1.47185	2.78118	0.00897552	0.020393	2.22231	2.41758	2.81067	5.84667	6.19365	9.1788
Apg4061	1.47141	6.15326	2.02947e-15	2.34291e-14	34.9508	30.9871	41.69	104.142	104.256	91.3292
Apg90	1.46951	4.87618	3.1715e-07	1.62039e-06	12.7255	12.9632	16.5605	38.0744	52.8063	26.8953
Apg1892	1.46874	3.82701	3.92089e-05	0.000145349	5.45568	6.67692	6.62625	17.6577	17.8884	16.9219
Apg2859	1.46524	5.62736	3.41883e-12	3.0096e-11	26.9641	23.2905	23.5199	80.7584	66.4466	57.6909
Apg3744	1.46471	2.97639	0.0042317	0.0104195	4.28051	2.67366	2.02621	8.39183	6.38232	10.6919
Apg9260	1.46468	5.7911	3.5006e-14	3.64594e-13	27.7934	25.2074	30.1209	83.1423	80.7877	66.6493
Apg5758	1.46397	3.5057	0.000344604	0.00108225	6.45686	3.61333	4.24913	12.3046	8.64746	19.2877
Apg9088	1.46219	5.80348	6.02056e-08	3.42191e-07	35.8871	25.015	23.0543	80.3738	48.7927	103.109
Apg4401	1.46148	4.94193	7.1735e-07	3.4905e-06	13.8178	14.7348	16.0553	42.5732	25.5923	55.2455
Apg4776	1.45846	4.97372	7.51568e-09	4.74602e-08	15.4199	15.527	14.8088	51.5083	42.6538	32.5087
Apg2161	1.45846	4.9486	4.16853e-09	2.71104e-08	14.9042	12.9555	16.9446	43.1755	48.097	32.8746
Apg8840	1.45723	5.17288	4.92783e-08	2.8428e-07	22.4389	11.4433	18.9306	46.0118	63.6104	36.8354
Apg4930	1.45642	5.89286	4.37743e-07	2.18959e-06	29.8525	30.7885	29.3829	71.5487	124.618	51.4146
Apg9383	1.45611	4.52611	6.45173e-08	3.64095e-07	11.26	10.1813	11.1847	28.9989	33.9043	27.33
Apg7854	1.45448	4.01692	1.02265e-05	4.15073e-05	7.9894	5.87407	8.03571	19.7958	25.995	15.1139
Apg4659	1.45417	3.08512	0.00278238	0.00718509	4.07516	2.7825	3.12	10.4815	7.67301	9.94211
Apg9094	1.45339	5.02581	1.49408e-09	1.01938e-08	13.3318	17.1625	17.2742	47.9693	48.3659	35.0543
Apg3738	1.4527	5.57969	3.03112e-09	2.00122e-08	25.2115	24.0256	22.5777	82.7854	45.3194	69.3652
Apg6949	1.4527	4.9318	5.09099e-10	3.64229e-09	16.5061	12.5125	15.3384	38.9197	39.5511	43.8395
Apg2786	1.45078	7.79747	3.15881e-13	3.01397e-12	143.836	95.2392	111.681	371.701	281.863	307.174
Apg6036	1.44876	4.54971	5.63252e-08	3.21964e-07	13.9443	11.4264	7.99819	32.2746	31.0905	28.4634
Apg103	1.4485	6.70643	4.57758e-14	4.7234e-13	50.9853	55.568	55.7312	148.415	172.427	122.59
Apg8734	1.44567	2.49986	0.0239234	0.0483251	2.09805	1.72632	1.83302	5.48956	6.16376	4.41106
Apg7799	1.44452	7.08438	3.66087e-07	1.85153e-06	100.829	41.8631	69.5881	220.116	129.819	229.726
Apg8684	1.44237	3.89371	3.21243e-05	0.000120289	9.17226	5.58862	5.21509	14.6867	21.2941	18.9917
Apg7429	1.43975	3.76658	8.06992e-05	0.000285817	6.28319	5.8588	5.95849	15.4941	18.5611	15.6501
Apg3420	1.43646	4.11724	5.84785e-06	2.48375e-05	8.1688	5.38579	10.3205	28.5313	21.4274	15.9796
Apg4675	1.4328	8.12918	4.39598e-12	3.83604e-11	133.27	177.753	136.859	470.955	428.877	309.229
Apg9314	1.43104	2.76896	0.0108399	0.024114	2.33955	3.08499	2.13754	7.11652	4.69128	9.07355
Apg3183	1.43053	4.68166	2.65085e-08	1.57369e-07	12.4841	11.9153	12.8574	32.6457	29.6282	38.7301
Apg6328	1.4292	7.18211	5.39955e-15	5.99824e-14	83.3731	77.0612	69.3728	224.11	185.509	210.028
Apg10357	1.42862	4.49724	1.48902e-07	7.97282e-07	11.8404	9.92828	10.597	29.3599	28.5631	29.9529
Apg5915	1.42724	4.8532	5.60483e-08	3.20747e-07	15.671	12.616	14.1295	38.5767	28.9428	47.3275
Apg10066	1.42429	4.24127	2.01537e-06	9.18152e-06	11.113	6.4987	8.89807	25.6554	22.9824	23.5883
Apg8957	1.42214	3.53098	0.000390424	0.00121521	6.75455	3.31698	4.8629	12.9785	14.4186	13.4904
Apg1161	1.42204	6.42685	3.69309e-11	2.95713e-10	39.8338	49.1056	45.9085	155.418	112.888	93.6684
Apg3421	1.42155	5.38511	7.32832e-09	4.63063e-08	20.9989	19.0924	23.1178	62.6692	67.9638	39.7092
Apg9347	1.42127	3.68933	0.000194569	0.000640183	5.50127	4.52657	7.06817	22.3243	14.3149	10.2187
Apg7295	1.41893	6.76029	2.17139e-15	2.50098e-14	54.5104	58.5066	58.2094	155.017	161.574	141.736
Apg6947	1.4172	2.60701	0.0191803	0.0397881	2.14745	2.05297	2.24176	5.36519	6.80647	5.61626
Apg2744	1.41514	9.30721	2.21088e-13	2.14633e-12	378.999	331.418	319.046	913.243	734.944	1098.05
Apg9636	1.41482	3.69055	0.000164154	0.000546033	4.39767	5.81788	7.03962	17.9462	16.074	12.6556
Apg4131	1.41379	4.20117	3.69585e-06	1.61677e-05	8.10514	8.354	9.50606	24.7705	25.2785	19.8457
Apg3604	1.41364	5.42695	2.47467e-09	1.64142e-08	23.9475	19.8709	21.6129	59.0789	72.1929	43.9941
Apg10337	1.41316	2.8977	0.00749289	0.0173927	3.0613	2.86239	2.68175	8.09083	9.27105	6.17779
Apg3541	1.41315	2.73032	0.0133507	0.0289801	2.36555	3.3922	1.61463	5.64146	7.75629	6.63935
Apg3149	1.4105	3.08448	0.00359815	0.00898775	3.51017	3.19977	3.52952	9.65951	8.88721	9.30677
Apg6620	1.41006	3.81357	8.06368e-05	0.0002857	7.71404	5.57626	5.77558	17.5459	11.6458	22.1748
Apg1991	1.40702	6.22135	1.09904e-13	1.09455e-12	39.1318	37.7611	40.1395	109.414	114.088	87.7335
Apg183	1.40666	2.59757	0.0205744	0.0423287	2.52325	1.99633	1.89113	5.41261	5.6259	6.54546
Apg8808	1.40539	7.66991	2.52553e-08	1.50465e-07	155.722	68.8626	103.344	330.95	236.338	303.453
Apg6464	1.40441	5.51251	1.84623e-12	1.65879e-11	24.5103	22.3918	23.1401	64.7532	60.9181	60.5693
Apg7475	1.40286	5.04077	1.28119e-09	8.80125e-09	19.4741	13.9163	15.9911	44.1359	39.2179	48.206
Apg2423	1.39808	5.4408	1.05391e-09	7.28994e-09	24.3361	19.1478	23.1052	64.741	67.0805	44.8727
Apg2963	1.39739	3.54025	0.000466059	0.0014362	5.09503	5.41313	4.8629	16.0468	12.9828	12.1087
Apg6931	1.39719	4.41321	6.23825e-07	3.05623e-06	11.3476	8.86639	10.5951	29.1566	29.4329	23.4867
Apg9078	1.39134	6.12988	2.23338e-14	2.3605e-13	34.6695	41.8032	34.2348	93.4383	100.551	96.3406
Apg5163	1.39049	2.59414	0.0220459	0.0450413	2.20211	2.17782	2.07778	5.66848	6.10124	5.72411
Apg9127	1.3903	3.09826	0.00370101	0.00923084	4.20542	2.63405	3.60215	10.0823	8.82493	9.21014
Apg4434	1.39008	4.37422	1.09701e-06	5.20873e-06	9.12315	10.6319	10.3752	28.599	27.1647	23.7813
Apg7294	1.39005	3.33598	0.00135227	0.00376806	3.35755	4.10536	5.49037	12.1091	12.33	10.1245
Apg2030	1.3852	5.88551	4.36597e-05	0.00016054	16.9623	45.5184	30.9014	109.982	42.5346	91.2431
Apg10210	1.38444	2.65953	0.0187149	0.0389595	2.08554	2.62782	2.23296	6.22223	6.24049	6.18851
Apg9362	1.38246	3.47321	0.00074203	0.00219668	5.99789	4.90901	3.72025	11.1488	13.6714	13.8262
Apg5782	1.38227	4.34301	1.47722e-06	6.8962e-06	11.8983	6.65444	10.7735	24.6324	23.7305	29.0764
Apg309	1.38136	5.7809	8.89304e-14	8.94578e-13	28.2992	29.7607	28.2796	71.8051	79.2411	74.227
Apg2749	1.38101	6.44386	9.28138e-08	5.10986e-07	49.5562	43.0142	46.6715	160.112	132.037	71.6654
Apg10719	1.38074	2.60525	0.0220355	0.0450385	2.16573	2.28463	2.12006	6.80849	6.05963	4.84177
Apg1771	1.38052	2.90169	0.00848812	0.019379	3.2912	3.25489	2.26533	7.33284	8.0781	8.0377
Apg8606	1.38021	7.88917	4.15828e-16	5.00846e-15	129.684	130.968	127.611	363.207	338.514	309.626
Apg4138	1.37916	4.75758	1.99623e-08	1.20363e-07	14.0121	11.532	14.8991	37.1662	38.1913	30.821
Apg1218	1.37649	7.65782	7.04923e-08	3.95049e-07	106.073	114.821	109.802	366.784	323.642	168.909
Apg5064	1.37494	3.39888	0.00108137	0.00308711	5.65505	3.87523	4.20498	14.0511	13.1517	9.2255
Apg233	1.37487	4.67375	2.46193e-07	1.27742e-06	13.1739	13.8971	11.1497	28.37	30.1681	40.7631
Apg2647	1.37475	3.77579	0.000140277	0.000471943	6.20956	6.02409	6.64849	15.3573	17.0638	17.0888
Apg2574	1.37328	5.90954	3.25461e-13	3.09947e-12	34.4966	25.9909	34.377	87.4139	81.5987	78.1598
Apg10165	1.36842	4.92984	4.39887e-08	2.55533e-07	16.9084	11.1136	18.1732	47.6205	40.5992	32.4895
Apg83	1.36823	6.59367	1.66152e-15	1.93149e-14	52.8473	50.9702	52.121	139.068	133.923	130.321
Apg5042	1.36598	2.75696	0.0149027	0.0317635	2.78886	3.21515	1.74041	6.56351	7.31541	6.54659
Apg9049	1.36464	4.23512	0.0052361	0.0126346	9.2455	9.02921	9.00193	11.287	12.3532	46.9592
Apg2504	1.36355	2.60984	0.0228917	0.046554	2.42232	2.3956	1.8479	7.42738	4.68604	5.63982
Apg6571	1.3616	5.28539	2.17681e-08	1.30543e-07	23.3794	15.5449	21.5259	65.7739	49.2607	41.8156
Apg10679	1.36129	5.4587	7.12867e-05	0.000254461	21.4041	23.956	23.4761	40.3146	37.3842	99.3696
Apg3053	1.35807	4.68834	5.81089e-08	3.31214e-07	14.5637	11.5894	12.674	34.9245	31.0057	34.4377
Apg9364	1.35785	6.74675	4.42203e-08	2.56729e-07	52.406	69.1038	53.5386	120.351	116.082	211.902
Apg4902	1.35754	7.40845	1.19587e-12	1.0941e-11	100.151	91.8066	87.7523	221.599	209.756	285.902
Apg7371	1.35598	6.2619	3.96268e-10	2.85547e-09	42.1144	40.3373	41.2781	110.929	130.041	76.5323
Apg7039	1.35518	5.14321	3.29389e-10	2.39075e-09	18.0668	18.9079	17.8502	47.0254	46.1309	47.5568
Apg5341	1.35462	5.95077	3.67982e-13	3.48452e-12	34.0419	29.7712	34.9903	90.5875	85.147	78.0424
Apg7541	1.35084	5.09521	1.00325e-09	6.9588e-09	17.6902	13.8875	21.2311	46.2633	44.1007	45.417
Apg3471	1.34984	3.71201	0.000255454	0.000821872	7.20929	4.82107	6.06484	15.5426	14.273	17.037
Apg2888	1.34961	10.3879	1.50573e-14	1.61878e-13	849.851	649.397	758.774	1921.56	1779.06	2055.32
Apg8926	1.34811	2.94433	0.00822052	0.0188411	3.64515	2.01876	3.59058	9.08865	8.5735	6.66551
Apg5788	1.34774	7.39361	5.0376e-14	5.17142e-13	93.1805	101.607	83.6371	245.349	216.661	246.722
Apg9020	1.34653	2.82091	0.0133503	0.0289801	2.37616	3.22278	2.72584	6.78469	7.12327	7.70846
Apg5034	1.34638	6.19438	1.98542e-12	1.78065e-11	35.5165	39.6982	43.2781	115.306	98.1619	88.5813
Apg4019	1.34608	2.97132	0.00753339	0.0174622	4.68821	2.126	2.68121	8.44933	9.02823	7.41069
Apg900	1.34434	6.02273	1.12027e-09	7.72229e-09	35.07	38.2083	31.5781	67.5533	85.3058	113.246
Apg2170	1.34382	4.62928	1.65869e-07	8.81538e-07	14.1182	13.0712	10.324	29.7466	32.0692	33.8003
Apg7489	1.34309	4.32077	3.37205e-06	1.4816e-05	10.7191	9.20614	9.62829	27.099	23.406	25.204
Apg3837	1.33976	5.22085	2.40926e-08	1.43966e-07	21.5374	18.5433	18.363	43.4501	42.8277	62.1053
Apg2822	1.3388	3.60657	0.00389429	0.00967434	7.56975	4.07946	5.00385	11.8939	6.6187	24.2411
Apg2662	1.3383	3.49979	0.000878314	0.00255479	6.16143	4.00427	5.08908	11.8618	16.7392	10.6679
Apg2176	1.3371	5.91911	6.09102e-12	5.25108e-11	30.8431	27.9295	38.6343	91.5307	81.7871	74.0078
Apg5888	1.33593	6.73609	2.89846e-13	2.76819e-12	58.819	58.4736	58.2398	156.751	158.849	128.219
Apg6071	1.3359	3.50357	0.000887807	0.00257716	5.47304	3.9642	5.89292	11.6254	13.4666	14.24
Apg3408	1.33445	6.29966	0.000135142	0.000456972	37.6949	50.3952	40.9195	182.74	91.7739	51.4267
Apg3483	1.33342	3.03503	0.00683923	0.0160503	3.31849	2.41263	4.43653	7.98538	8.46943	9.79454
Apg129	1.33134	4.14452	1.71352e-05	6.72046e-05	8.9512	7.4723	9.46318	23.9059	22.3335	19.7101
Apg10424	1.32952	4.60171	2.76989e-07	1.4298e-06	13.5391	11.8191	11.5904	31.9904	27.7092	33.8003
Apg10464	1.32739	3.50995	0.000887807	0.00257716	6.10464	4.34685	5.03284	15.0362	15.2657	9.34571
Apg7692	1.32728	2.64546	0.0239235	0.0483251	2.47737	2.45004	2.12199	6.33536	7.87024	4.03848
Apg3648	1.32719	3.21826	0.00333405	0.00841628	5.5468	2.9945	3.47949	8.57674	13.5227	8.72481
Apg8334	1.32698	3.93264	8.16751e-05	0.000288559	8.303	7.08101	6.58085	19.985	18.951	16.8383
Apg2823	1.32682	3.33842	0.00207387	0.0055353	4.42457	4.09107	4.89714	11.1391	9.45262	13.6017
Apg8611	1.32511	3.14996	0.00456492	0.0111712	4.29329	3.18817	3.87096	9.35208	10.1553	9.55153
Apg3708	1.32419	6.54754	1.05635e-13	1.05519e-12	54.2661	45.0454	54.8115	125.788	121.3	139.865
Apg8306	1.32268	5.66677	2.64729e-10	1.94972e-09	28.1875	26.2911	27.3154	70.1224	80.0092	55.2345
Apg3870	1.32222	5.97782	7.51834e-12	6.42622e-11	36.8395	32.9395	32.7435	87.2641	73.3352	96.4436
Apg4509	1.32081	6.91235	1.09323e-12	1.00386e-11	71.0511	62.4939	66.8493	166.331	155.192	179.906
Apg2940	1.32065	3.85565	0.000149547	0.000500105	6.49578	8.01731	6.28727	18.1504	17.9477	16.2648
Apg4101	1.31932	3.91563	0.000168157	0.000558052	7.46746	6.79832	7.49149	16.4805	26.0813	12.3195
Apg5223	1.31876	4.40411	2.33611e-06	1.04979e-05	11.4581	9.53327	10.9225	24.5359	31.7232	23.9922
Apg4643	1.31846	2.89899	0.0117705	0.0259718	3.32655	3.04129	2.70689	6.89511	6.74797	9.46862
Apg8643	1.31768	3.39593	0.00171682	0.00466947	5.521	3.68392	4.91418	11.6433	12.0044	12.22
Apg8880	1.31675	3.04962	0.00691955	0.0162008	4.58042	3.05172	2.78765	6.57058	6.19713	13.6555
Apg6470	1.31631	4.72379	2.85762e-07	1.47359e-06	13.0578	11.5662	16.1387	31.062	40.9532	30.203
Apg4210	1.31566	5.6815	7.16259e-07	3.48689e-06	32.388	22.9429	27.4596	52.2348	55.8144	98.6864
Apg8652	1.3147	4.85349	2.31186e-08	1.38311e-07	16.9369	12.1694	15.8211	35.6421	38.7602	38.2321
Apg1362	1.31401	4.437	1.92092e-06	8.80735e-06	12.2578	9.18766	11.3283	27.3525	25.497	29.4107
Apg3974	1.31399	3.84272	0.000164154	0.000546033	8.01503	5.6367	6.86527	18.3392	19.1553	14.3154
Apg2287	1.3134	2.90814	0.0117705	0.0259718	3.5309	2.59752	3.02439	6.07805	7.34448	9.8311
Apg7118	1.31156	3.01884	0.00819811	0.0188329	3.52608	3.07128	3.57444	6.77924	6.92418	12.0014
Apg9585	1.31074	3.73111	0.000327944	0.00103382	6.58239	4.77384	7.40006	16.6116	17.8417	12.8763
Apg6755	1.30997	7.49256	2.39536e-13	2.31421e-12	107.888	87.9267	108.045	268.121	251.754	234.898
Apg2475	1.30939	5.02619	2.68541e-08	1.59137e-07	15.9286	19.8862	15.7716	38.1919	39.3289	50.2624
Apg1498	1.30915	7.77082	1.26872e-10	9.67148e-10	112.292	138.992	119.156	326.943	233.847	357.085
Apg3647	1.30713	8.80085	2.00906e-06	9.17064e-06	400.007	192.35	170.363	593.888	689.068	605.795
Apg7764	1.30664	4.21637	1.36359e-05	5.42888e-05	10.4032	7.56897	9.73923	24.5705	24.5733	20.2749
Apg2143	1.30455	8.14377	5.48011e-13	5.12142e-12	180.63	147.866	153.601	434.45	342.757	414.795
Apg10400	1.30222	7.03549	9.33325e-12	7.89657e-11	77.0178	76.2552	67.713	210.448	164.275	170.911
Apg3631	1.30185	4.46712	1.70674e-06	7.8905e-06	12.3526	10.784	10.6718	30.8848	27.1665	26.0528
Apg7428	1.30036	5.32391	4.56063e-09	2.95261e-08	25.772	16.2038	22.155	61.1181	48.1053	50.1922
Apg5698	1.29792	3.29681	0.00298992	0.00764744	4.87488	3.66187	4.57436	11.2795	10.1292	11.4601
Apg7930	1.29516	3.44049	0.00171682	0.00466947	4.44756	5.98196	4.5429	10.3172	12.1097	14.571
Apg8736	1.29455	3.85394	0.00191658	0.00516784	8.8805	5.86013	6.2281	29.3831	13.0204	10.0332
Apg10522	1.29214	5.6705	1.65381e-10	1.2474e-09	33.0565	21.6656	28.3355	73.9847	59.3631	71.4685
Apg3410	1.29119	5.23537	3.92267e-09	2.55945e-08	20.7733	15.7039	23.9302	52.2707	45.5321	51.1722
Apg5372	1.28896	4.71857	1.65869e-07	8.81538e-07	16.468	11.8247	12.8462	34.8261	35.3562	31.2492
Apg2070	1.28537	3.96761	9.87812e-05	0.000342823	7.1338	7.76061	8.21091	23.6441	20.012	13.3988
Apg2102	1.28445	4.86963	7.43103e-08	4.1482e-07	19.0134	12.0485	15.075	40.9396	33.4984	39.0834
Apg5041	1.28423	5.26239	7.7908e-08	4.32491e-07	21	21.7343	19.3732	42.8901	44.388	64.1116
Apg164	1.2842	5.90999	1.55315e-11	1.28687e-10	35.9188	28.6725	34.7842	89.6179	74.5307	79.1182
Apg5851	1.28172	2.94688	0.0119994	0.0263671	2.26698	4.05505	3.41923	5.8504	5.94649	12.1218
Apg5713	1.28091	4.72698	1.96091e-07	1.02973e-06	14.9731	15.3016	11.4893	34.7639	31.5297	35.5514
Apg2260	1.27809	4.68419	3.00795e-07	1.54551e-06	13.167	11.8037	15.3734	34.9621	33.4087	30.3002
Apg8302	1.27797	4.54681	1.15212e-06	5.45744e-06	14.3978	9.83783	12.0521	29.6625	33.4178	25.8268
Apg998	1.27583	5.34533	2.54604e-09	1.68652e-08	22.3551	21.1016	22.7504	53.0202	61.0198	46.9308
Apg2750	1.27484	5.66142	1.13381e-08	7.03552e-08	30.8913	27.9633	24.6721	82.2567	69.7884	50.9845
Apg270	1.27279	3.2838	0.00359815	0.00898775	4.79927	4.22854	4.13416	12.9484	10.815	8.68316
Apg2168	1.27251	4.23524	1.89302e-05	7.37246e-05	7.11889	9.10553	12.5002	25.2236	26.4541	18.3457
Apg1333	1.27243	4.67426	1.78591e-06	8.23741e-06	13.463	14.0681	12.7692	25.3472	32.3495	39.7632
Apg8832	1.27242	6.83841	6.14311e-08	3.48958e-07	83.5541	43.6595	67.2955	188.226	123.029	160.466
Apg3126	1.27123	2.78132	0.0205744	0.0423287	3.30812	2.6173	2.37519	6.68863	7.12063	6.75262
Apg9676	1.27117	4.81071	1.2538e-06	5.90944e-06	16.8415	11.7708	15.8656	42.3518	26.1002	39.9652
Apg8152	1.27051	7.50377	1.35748e-10	1.03166e-09	118.433	82.6778	111.152	262.241	280.386	212.3
Apg803	1.26972	5.03907	1.39369e-08	8.60547e-08	19.4703	17.7798	15.7226	44.8561	43.3398	40.1611
Apg9689	1.26925	4.00181	0.000144332	0.000484607	9.89891	5.989	7.93026	26.874	13.5021	18.1259
Apg960	1.26816	5.02245	1.48958e-07	7.97282e-07	18.7117	16.823	16.8016	45.0753	49.0825	32.661
Apg6802	1.2647	8.65067	2.12573e-06	9.64971e-06	349.878	142.18	209.066	629.779	522.043	534.722
Apg6098	1.26423	6.27379	8.20726e-12	6.98525e-11	45.4185	49.268	36.2424	108.219	111.494	94.896
Apg5441	1.26232	5.45935	9.99637e-10	6.93853e-09	24.9458	19.8045	27.5748	63.1452	57.8986	53.6415
Apg8299	1.26229	3.97936	0.000121409	0.000413609	8.09864	7.19203	8.28179	19.8708	19.726	17.5854
Apg6750	1.2621	4.02392	9.73516e-05	0.000338566	7.19949	9.76467	7.59828	19.2487	19.3705	20.5216
Apg2546	1.26163	3.85648	0.000275559	0.000880049	7.45506	7.7131	6.26282	17.714	16.8476	17.266
Apg491	1.26092	4.98729	8.09945e-06	3.35961e-05	16.456	18.2274	16.562	25.5819	43.4532	53.7446
Apg3748	1.25969	7.76047	2.09053e-10	1.55454e-09	128.385	113.867	134.317	358.644	306.077	238.193
Apg10590	1.25911	3.31309	0.00359725	0.00898775	5.36744	3.98391	4.23015	10.0209	13.7309	9.31838
Apg1648	1.259	3.17706	0.00626884	0.014781	3.58456	5.00473	3.55574	8.46081	9.09841	11.7824
Apg9999	1.25694	6.52889	5.03984e-13	4.71878e-12	52.0776	54.7115	50.8228	130.65	127.198	119.227
Apg6331	1.25627	5.31732	2.45364e-09	1.62855e-08	23.6986	21.6623	20.1759	50.2377	51.1793	55.5951
Apg4265	1.25565	5.04264	3.97586e-07	1.99972e-06	17.5071	19.1938	16.8702	52.1597	44.217	32.205
Apg796	1.25484	5.33807	8.97185e-08	4.94489e-07	23.5076	18.4817	24.457	60.3546	59.6071	39.7606
Apg2343	1.25445	3.2575	0.00472357	0.0115228	4.79098	4.16955	4.03959	7.79852	8.29432	15.2804
Apg4208	1.25163	3.36463	0.00308021	0.00783969	4.43133	4.00091	5.82744	11.3357	9.4631	13.701
Apg7237	1.25157	5.73289	5.73187e-08	3.27456e-07	36.447	23.7659	28.5599	63.4352	57.8348	91.0028
Apg7085	1.25152	3.90011	0.000233752	0.000755691	6.3241	9.55207	6.5249	20.6026	15.0806	17.9453
Apg7238	1.24973	6.51416	1.48447e-11	1.23303e-10	57.6218	46.7974	51.8455	133.895	106.315	132.473
Apg10311	1.24839	9.25179	1.59719e-13	1.56729e-12	390.624	318.491	366.964	801.095	893.201	863.378
Apg9734	1.2474	3.84231	0.000334011	0.00105096	7.17039	6.96562	7.1719	18.1413	15.9039	17.0912
Apg8834	1.24707	2.94641	0.013824	0.0298843	2.56119	2.7018	4.57039	8.27333	8.80835	6.82541
Apg2303	1.24644	4.26923	2.23177e-05	8.58817e-05	8.66277	11.4996	9.82291	26.4102	23.4247	21.688
Apg7486	1.24639	9.58336	1.24546e-08	7.70447e-08	424.673	453.122	480.035	1358.12	1111.94	752.146
Apg8842	1.24616	5.2072	5.3366e-08	3.06625e-07	24.5393	16.7824	19.2378	52.1458	39.2758	53.274
Apg6801	1.24374	8.55041	1.00248e-05	4.08375e-05	345.263	129.265	185.824	572.582	497.301	495.709
Apg6868	1.2419	6.40954	1.70761e-11	1.40786e-10	44.6075	50.2648	50.9446	105.887	106.608	132.442
Apg1719	1.24185	2.88733	0.0168331	0.0355149	4.20542	2.77268	2.3414	8.66018	6.32454	7.65425
Apg5944	1.24171	9.35799	8.71173e-14	8.77221e-13	418.793	367.69	376.29	863.894	984.977	901.651
Apg346	1.24144	2.93423	0.0148737	0.0317389	2.7936	3.27969	3.70507	9.27877	7.94244	6.43816
Apg10011	1.24107	5.57126	6.48612e-10	4.57825e-09	25.5672	22.7949	31.063	59.5089	68.5643	60.4661
Apg5231	1.23954	3.01591	0.0117707	0.0259718	3.51075	3.65275	3.39847	8.88415	7.69519	8.83508
Apg3797	1.23863	4.03957	0.000115163	0.000394615	9.70336	6.82404	8.45721	19.0403	21.3148	19.2855
Apg8721	1.2383	5.85974	3.07856e-10	2.24751e-09	38.3319	26.7593	32.9022	89.0622	69.0316	74.5456
Apg6514	1.23815	4.26599	0.0182045	0.0380393	9.27666	10.5688	10.0118	14.3837	4.86669	51.5052
Apg4891	1.2349	4.44354	6.73913e-06	2.82936e-05	10.8574	12.2028	11.4076	26.1199	24.0615	31.2242
Apg4718	1.23379	6.3555	2.94811e-12	2.61592e-11	49.5913	47.6133	43.5775	104.46	116.991	110.002
Apg5753	1.23268	3.84028	0.000400771	0.00124459	7.69805	8.45903	5.35743	15.736	15.3688	19.6964
Apg4822	1.23225	2.98608	0.013658	0.0295894	2.70348	4.41585	3.2494	8.23997	7.18297	9.2567
Apg9048	1.23163	3.56556	0.00705104	0.0164623	5.41987	6.07476	5.62889	7.33131	9.62002	23.4632
Apg3121	1.22881	4.97141	4.40998e-07	2.20257e-06	18.2504	16.9825	16.1875	45.1572	44.989	31.1148
Apg1130	1.22727	4.40966	9.22103e-06	3.78561e-05	11.5049	10.8321	11.2882	30.1571	24.4438	24.8229
Apg4274	1.22639	4.40568	1.02265e-05	4.15073e-05	12.7223	10.8205	10.0118	23.8872	24.1944	30.8382
Apg7754	1.22586	4.8608	0.000211812	0.000691688	24.1783	9.20142	13.7629	32.8722	53.8951	24.6246
Apg6237	1.22487	3.81128	0.000467426	0.00143953	8.50608	5.84292	6.60812	16.4542	18.0919	15.1084
Apg4304	1.2246	6.10481	4.55886e-10	3.27328e-09	42.1631	40.961	35.0229	90.5083	78.0869	107.781
Apg976	1.22447	4.47272	1.38718e-05	5.51402e-05	10.0029	12.3345	13.0835	28.4913	34.1336	20.6021
Apg8052	1.22361	5.93964	6.86038e-09	4.35695e-08	36.9934	29.945	37.7768	93.3797	89.9695	62.4174
Apg7718	1.22254	4.2595	3.03859e-05	0.000114164	10.1545	8.94698	10.8723	26.8845	24.6991	19.1574
Apg3103	1.22237	3.26092	0.00576049	0.0137547	3.39492	6.20678	3.77243	9.50304	8.92923	12.9231
Apg7291	1.22075	3.05828	0.0110945	0.0245951	3.61101	3.59763	3.86626	9.55842	9.89297	6.89315
Apg10713	1.22058	3.55642	0.00171682	0.00466947	5.7449	4.6789	6.62136	11.8714	12.2328	16.1241
Apg780	1.21923	5.04431	4.16868e-08	2.42583e-07	20.204	18.5424	15.8347	42.748	42.7507	42.0657
Apg4417	1.21871	4.76311	4.08204e-07	2.04695e-06	17.8632	11.894	14.316	33.8504	33.0316	36.5531
Apg2872	1.21701	4.37013	1.60278e-05	6.30095e-05	8.97445	13.7376	10.2773	24.6965	27.9418	24.0933
Apg8058	1.21584	7.38378	4.65293e-09	3.00653e-08	122.881	81.2359	90.6865	254.952	244.042	187.272
Apg7807	1.2146	3.57799	0.00161161	0.00440848	6.17391	5.02623	6.20796	15.7704	11.4536	13.8352
Apg7102	1.21398	5.75466	1.19951e-08	7.42649e-08	32.3943	26.9452	32.69	78.6427	81.239	54.6847
Apg5664	1.2139	8.5248	4.78116e-09	3.0854e-08	245.17	228.833	184.718	471.824	417.274	639.107
Apg8950	1.21342	3.06294	0.0117869	0.0259718	3.42664	4.80598	3.00179	7.26399	10.7043	8.34576
Apg10180	1.21236	3.38705	0.00359815	0.00898775	5.0465	4.39193	5.40322	12.0224	13.5904	9.35679
Apg662	1.21208	3.83994	0.000481464	0.00147991	6.99943	6.87094	7.78563	16.0939	17.7141	16.834
Apg3806	1.21176	3.69584	0.00101132	0.00290121	4.95513	7.59051	6.8067	14.5271	14.1039	16.4361
Apg9698	1.2116	6.49112	1.47358e-10	1.11905e-09	58.1306	55.5941	43.1916	132.998	103.637	127.215
Apg316	1.21034	3.14793	0.00897706	0.020393	4.24344	3.08655	4.70461	6.75699	10.0178	11.5258
Apg4789	1.20939	5.35048	7.05612e-09	4.46709e-08	22.1838	19.6297	26.8147	57.2806	50.9419	51.439
Apg7191	1.20935	5.46399	3.484e-09	2.29115e-08	29.5945	22.7773	22.2452	58.4075	61.047	53.9367
Apg7156	1.2092	3.07057	0.0110945	0.0245951	5.28454	2.6555	3.25722	9.86165	9.25369	7.47069
Apg1376	1.20802	5.6235	1.46974e-07	7.87928e-07	32.2207	19.314	32.1783	79.5949	64.2555	51.1941
Apg1414	1.20767	9.55415	1.84369e-12	1.658e-11	407.29	454.872	493.525	991.771	994.355	1145.21
Apg8992	1.20718	4.1416	8.16751e-05	0.000288559	8.74835	8.41151	10.4205	21.4522	23.362	19.4385
Apg8640	1.20692	5.63946	2.66139e-10	1.95722e-09	29.7298	29.3782	26.0019	65.1563	64.8299	66.839
Apg10251	1.20453	4.20797	5.66429e-05	0.00020519	9.02398	8.57772	11.4691	24.4575	22.8192	20.4077
Apg5752	1.20453	3.12856	0.00985243	0.0221552	4.81711	3.99266	3.09457	7.9192	9.50686	10.4181
Apg7372	1.20383	6.70933	1.84154e-08	1.11574e-07	68.9444	54.2364	60.6349	147.246	172.567	104.667
Apg1073	1.20169	3.18258	0.00799227	0.0184023	5.1301	2.52548	4.76037	10.5644	10.7654	7.97013
Apg1058	1.20059	3.69176	0.0011157	0.00317692	5.40697	6.95515	6.99426	15.2827	15.7074	13.8899
Apg9960	1.20011	7.26118	1.01237e-10	7.82455e-10	98.1617	88.9732	85.538	238.97	196.918	191.477
Apg4296	1.19778	3.46337	0.00308021	0.00783969	5.44004	6.13552	4.46137	12.2682	10.0191	14.8255
Apg2449	1.19752	4.84168	5.40365e-07	2.66955e-06	15.9226	15.9018	15.5948	41.7375	35.741	31.9688
Apg7696	1.19725	4.37197	1.80485e-05	7.05377e-05	12.149	7.02413	13.8082	26.0371	29.9067	20.7452
Apg3552	1.19149	3.13839	0.00998689	0.0224224	3.66936	3.92457	4.49622	11.2768	8.84078	8.04481
Apg7388	1.1909	5.35121	4.11387e-08	2.39812e-07	29.9934	20.1517	19.1152	58.9681	50.8266	49.4402
Apg9829	1.19071	6.49944	6.95739e-09	4.40737e-08	63.2199	42.4495	53.4384	139.811	95.3529	129.471
Apg7145	1.18971	6.28218	3.70214e-11	2.96201e-10	49.21	41.4422	45.7011	108.659	107.84	95.5274
Apg5871	1.18934	4.59475	3.87773e-06	1.69043e-05	10.5754	13.5046	15.4945	31.4643	27.4481	31.7174
Apg3107	1.18922	4.15891	9.70212e-05	0.000337778	9.67954	8.75879	9.79282	17.9741	22.9577	23.8103
Apg7073	1.1891	5.12328	8.96743e-07	4.30893e-06	20.7149	17.7621	20.1913	53.6896	47.9205	33.1467
Apg2038	1.18859	4.1424	0.000115098	0.000394615	10.0223	10.2615	7.65035	23.781	18.186	22.1424
Apg4130	1.18856	3.2597	0.00692123	0.0162008	4.08982	5.39293	4.05626	10.821	8.3565	12.0098
Apg9064	1.18841	7.16799	7.29733e-09	4.6165e-08	101.577	71.2153	83.698	225.126	158.509	202.307
Apg8408	1.18724	2.85698	0.0244998	0.0492506	2.43472	4.32789	2.66098	6.93274	6.76799	8.01946
Apg1642	1.18385	6.17142	6.40669e-06	2.7034e-05	41.8529	41.6363	43.0863	140.229	84.551	63.7086
Apg7569	1.18362	4.08864	0.000163728	0.000545344	10.2469	8.3992	8.1246	20.408	21.4058	19.55
Apg5078	1.18334	5.29049	7.87561e-08	4.36955e-07	23.3675	21.1785	22.0592	58.6057	50.7626	42.7717
Apg6254	1.18317	4.91606	1.39603e-06	6.53245e-06	17.4303	19.3066	13.894	39.3845	30.9785	44.7645
Apg804	1.18223	6.32224	1.46384e-11	1.2169e-10	47.82	46.4453	46.7343	104.158	111.032	105.244
Apg3973	1.18209	2.85362	0.0244998	0.0492506	3.72048	2.94355	2.66586	7.67023	7.73224	6.27994
Apg8750	1.18135	4.23714	0.000213627	0.000697389	16.6754	5.8154	7.40006	21.9938	29.6403	17.2431
Apg8322	1.18021	4.20907	7.55725e-05	0.000268705	10.2072	8.60623	10.6256	25.5864	21.9277	19.9608
Apg7251	1.17946	5.97969	1.29123e-09	8.86415e-09	43.935	36.566	29.8127	86.973	73.4376	90.0695
Apg5929	1.17812	4.85721	1.31606e-06	6.17553e-06	19.9104	13.5885	14.793	41.2247	38.9113	30.189
Apg3601	1.17775	3.56345	0.00237469	0.006252	5.67326	6.79693	5.15446	14.7754	14.6689	10.836
Apg9199	1.17734	3.87435	0.000579087	0.00175214	7.00903	7.92195	7.78321	14.8582	15.7588	21.0007
Apg10382	1.17683	6.91864	7.84689e-09	4.94581e-08	79.5024	64.1678	72.5575	189.942	168.794	131.318
Apg487	1.17632	2.92082	0.0213922	0.0438503	3.35501	3.94013	2.7278	7.33441	7.53542	8.13241
Apg1060	1.17555	5.95524	3.97682e-09	2.59309e-08	42.4737	32.7827	33.2278	88.5519	89.9219	67.6247
Apg6912	1.17518	3.60122	0.00206621	0.00552505	6.77294	5.31355	6.03292	13.6165	13.1976	14.6383
Apg4517	1.1751	3.98984	0.000279408	0.000890067	10.2567	5.37181	9.09473	20.5616	21.6371	14.5964
Apg2220	1.17509	5.47533	1.63527e-08	9.98623e-08	25.9334	29.7601	21.1626	56.8855	63.9808	52.6975
Apg1488	1.17428	3.31791	0.00623754	0.0147321	4.97387	4.68476	4.62554	11.9641	11.7049	9.08916
Apg8313	1.17385	5.27365	1.58043e-06	7.35401e-06	27.5581	19.1813	19.2723	46.6931	39.6207	63.2838
Apg9004	1.17314	4.31253	4.03024e-05	0.000149003	11.6719	9.5035	10.8469	26.6989	25.4443	20.818
Apg10081	1.17223	3.5049	0.00293013	0.00751799	7.08399	4.00334	5.59103	15.3235	12.6357	10.4319
Apg8905	1.17157	4.64103	3.7051e-06	1.61969e-05	16.0465	11.5916	13.5578	28.523	34.588	30.3513
Apg3740	1.17131	4.0009	0.000308071	0.000975169	8.34108	8.72804	8.12404	17.8177	20.0914	19.1772
Apg7180	1.17036	3.89222	0.00052675	0.00160788	8.50534	6.72921	7.7861	20.8634	15.9518	15.7337
Apg6372	1.17001	4.52565	8.74665e-06	3.60859e-05	14.4186	10.8531	12.4789	32.2028	29.574	24.0664
Apg10524	1.16909	4.712	1.92092e-06	8.80735e-06	17.1391	14.4075	12.0808	30.7816	34.6545	33.1018
Apg6840	1.16859	4.01163	0.000550192	0.00167484	8.98707	8.33362	8.09103	16.2322	27.7309	13.5777
Apg7725	1.16845	7.34539	5.98697e-09	3.83634e-08	101.196	83.909	108.673	268.332	203.828	189.526
Apg8538	1.16823	3.65149	0.00171682	0.00466947	6.77999	5.42311	6.74871	13.3573	19.0353	10.7598
Apg849	1.16792	5.34875	6.29502e-08	3.56575e-07	24.8623	19.6704	25.4122	61.4498	47.825	49.0274
Apg5440	1.16723	4.80351	8.21522e-07	3.96653e-06	15.7414	15.2014	15.8379	36.1737	35.8867	33.5493
Apg7423	1.16587	4.17547	0.000115098	0.000394615	13.3751	7.20481	8.22671	20.3386	22.6927	22.3641
Apg8650	1.16476	4.44633	0.0200682	0.0414216	11.3891	14.836	9.45974	12.542	12.2516	55.3016
Apg5565	1.16426	5.34888	1.11841e-07	6.09705e-07	26.219	18.9775	24.8481	59.1496	55.3465	43.6894
Apg5438	1.16375	4.00948	0.000308071	0.000975169	8.33367	7.69229	9.36889	21.0312	18.9453	17.5425
Apg2259	1.16302	7.99571	1.96613e-08	1.18763e-07	149.032	139.376	177.466	384.111	399.358	260.756
Apg4315	1.16183	6.56734	0.000165503	0.000549898	56.6612	57.7637	55.2471	116.519	64.9729	198.402
Apg4467	1.16144	2.96267	0.0195573	0.0405361	3.09837	2.64362	4.68337	9.49341	7.23489	7.19255
Apg8514	1.15923	5.13103	1.77066e-07	9.3671e-07	23.3069	19.0702	17.532	47.2355	48.0204	39.2897
Apg9762	1.15913	7.56289	4.81903e-08	2.78485e-07	131.989	97.4573	114.588	264.918	309.539	195.041
Apg5606	1.15801	3.14295	0.0119994	0.0263671	4.21518	3.54337	4.56954	9.57383	6.95655	11.4722
Apg4285	1.15709	6.93112	7.50188e-06	3.1286e-05	113.48	46.3428	60.0748	172.26	166.913	152.863
Apg7602	1.15563	4.84833	7.71264e-07	3.73829e-06	18.849	15.0321	14.7243	36.3496	37.6554	34.9353
Apg2794	1.15544	8.68364	8.62545e-07	4.14859e-06	280.305	178.382	298.31	677.121	588.05	422.738
Apg2039	1.15523	5.85347	1.63387e-08	9.98376e-08	37.1232	33.0064	31.772	92.8679	63.8187	71.2105
Apg585	1.15518	6.26684	1.87425e-08	1.13487e-07	50.2374	41.676	45.3077	126.791	82.3414	97.6177
Apg8101	1.15349	4.82893	1.03444e-06	4.93035e-06	16.1468	16.7012	15.2263	36.2478	32.3293	38.7045
Apg2588	1.15278	3.02724	0.0172311	0.0362249	4.79773	3.14403	3.17552	9.27527	8.84753	7.17183
Apg6039	1.15254	2.97758	0.0200847	0.0414216	4.38826	3.90587	2.37859	8.22274	9.64028	6.2982
Apg3039	1.15087	8.50402	0.00164888	0.00450304	215.061	259.589	194.516	309.702	271.674	904.454
Apg2752	1.15066	3.39997	0.00569033	0.013619	4.22891	6.27339	5.09382	11.3339	10.4272	13.1101
Apg9479	1.14806	3.6461	0.00206621	0.00552505	7.28667	5.72356	6.06178	14.1926	15.1533	13.4559
Apg2276	1.1477	3.62166	0.00248558	0.0065119	5.54851	7.94352	5.34664	11.8421	15.0047	14.9999
Apg1972	1.14422	5.80243	5.09917e-08	2.93657e-07	35.9987	26.9566	35.6051	73.1607	87.2698	58.4941
Apg214	1.14182	7.43628	1.16476e-09	8.01797e-09	117.583	92.4967	107.2	247.274	252.57	201.471
Apg6442	1.14134	4.51306	1.54141e-05	6.08599e-05	13.9823	11.4439	12.5444	31.2467	26.8121	26.4497
Apg3353	1.14052	3.49253	0.00398668	0.00987691	6.66138	4.55164	5.60206	12.1406	15.7578	9.76539
Apg6205	1.14021	5.08339	2.93166e-07	1.51019e-06	20.1532	17.3448	20.841	47.5748	43.013	38.8798
Apg9135	1.13969	4.86517	1.30994e-06	6.15189e-06	17.5846	14.5087	17.4828	40.3706	37.6475	32.0911
Apg5809	1.1396	3.85795	0.000859829	0.00250759	8.25791	7.35013	7.18383	18.5476	15.7044	16.5051
Apg2126	1.13861	3.61587	0.00248986	0.0065119	6.41058	5.62771	6.65687	15.3181	14.0513	12.3684
Apg10624	1.1356	4.12614	0.000224237	0.000728934	11.7852	8.42763	8.00777	20.7277	21.4018	20.471
Apg4187	1.13523	6.91932	1.06262e-07	5.8087e-07	86.8139	65.3345	68.5227	143.956	138.854	202.599
Apg1535	1.13454	3.32231	0.00799227	0.0184023	4.52676	4.87476	5.25064	9.2153	11.7421	11.5502
Apg1701	1.13425	6.04163	2.5834e-05	9.82792e-05	31.8158	50.8462	35.7782	120.697	55.737	83.6096
Apg4931	1.13401	4.91203	6.38335e-06	2.69582e-05	19.845	16.2674	15.443	37.5458	46.6887	29.5459
Apg7155	1.13372	3.74391	0.00153244	0.00421031	7.90726	6.90451	6.03991	15.0977	17.6808	13.434
Apg7139	1.13319	5.26681	1.18198e-06	5.58569e-06	21.7186	22.2075	23.2538	50.002	59.5683	38.3049
Apg3411	1.13193	2.97648	0.0224598	0.0457749	3.3564	3.2205	4.17475	7.39624	8.76666	7.83511
Apg5850	1.13176	2.98884	0.0224598	0.0457749	3.07713	4.56478	3.31112	6.01056	6.69942	11.4631
Apg10095	1.13088	3.44832	0.00517859	0.0125229	5.78363	4.44128	6.06496	11.1272	13.2969	11.7623
Apg2246	1.13068	7.08668	3.88399e-09	2.53587e-08	95.7067	78.391	75.1116	207.192	173.773	165.711
Apg4309	1.12914	5.13109	5.47208e-07	2.69803e-06	18.8607	25.3574	16.9465	39.1715	45.3615	48.8715
Apg3705	1.12891	4.2724	9.73516e-05	0.000338566	10.8237	10.1253	10.8453	23.9548	24.2844	21.8156
Apg3747	1.12833	7.68839	2.2466e-09	1.49908e-08	149.271	117.183	115.122	289.708	304.123	241.332
Apg5084	1.12781	4.97706	1.35422e-06	6.34864e-06	19.6783	15.0321	19.471	43.7931	42.2832	33.3194
Apg3899	1.12751	3.76662	0.00152752	0.00420026	6.83162	7.08242	7.41542	13.7925	15.6954	17.4311
Apg1483	1.12656	5.08268	2.65204e-05	0.000100699	29.7589	12.4961	16.2097	35.5235	39.6617	53.4711
Apg10260	1.12428	6.12206	1.58662e-09	1.08104e-08	46.9281	36.7821	41.7422	94.28	97.6163	82.6168
Apg916	1.12338	6.47455	4.41648e-10	3.17561e-09	59.2017	50.2467	52.2791	126.998	121.685	104.616
Apg4332	1.12301	6.80619	9.47835e-08	5.21152e-07	77.658	61.9581	65.3168	159.446	175.305	112.58
Apg821	1.12264	7.25491	1.85567e-06	8.53951e-06	119.558	69.6706	92.4168	263.447	186.834	164.627
Apg5061	1.12159	5.91301	2.05968e-09	1.38451e-08	38.8717	36.8242	32.5288	85.3455	76.0703	74.6478
Apg4385	1.12057	4.74437	3.34621e-06	1.47089e-05	17.0905	13.1028	15.4971	35.6341	33.1861	31.3547
Apg1968	1.12047	5.87732	3.85766e-09	2.52197e-08	36.7171	32.9295	35.7851	74.941	86.4829	68.4669
Apg1633	1.11957	3.89341	0.000928856	0.00268387	6.90484	10.7235	6.24291	18.587	11.9405	21.4025
Apg8937	1.11799	7.50025	5.7239e-09	3.67482e-08	102.23	119.629	114.303	223.768	215.324	290.396
Apg7192	1.11733	5.88821	9.31719e-08	5.12676e-07	37.4602	36.2783	32.8021	67.6423	66.9073	96.6913
Apg6319	1.11627	4.92218	1.08341e-06	5.15145e-06	18.6828	17.967	15.8303	40.0926	36.5014	37.6427
Apg2063	1.11549	6.24779	4.06192e-08	2.37198e-07	44.6173	50.2726	43.3934	100.481	120.369	78.9496
Apg8224	1.11477	4.44038	3.90883e-05	0.000144955	14.2206	10.299	11.841	27.6943	29.3251	22.4963
Apg6104	1.11355	4.43392	4.41268e-05	0.000162139	11.6907	11.9664	12.6736	23.9419	30.5125	24.4973
Apg3253	1.11258	7.84603	6.25381e-06	2.64894e-05	181.122	118.559	129.921	366.341	358.731	205.123
Apg5727	1.11103	5.86062	4.18054e-05	0.000154345	34.2225	37.2967	33.1958	50.6525	63.1353	112.301
Apg9699	1.11096	4.72868	7.35041e-06	3.06798e-05	14.3538	17.5725	13.686	37.2916	33.6484	27.9115
Apg5302	1.11035	3.09419	0.0180721	0.0377785	4.22701	4.18999	3.71428	8.26912	8.56438	9.71922
Apg9126	1.11032	8.50284	1.07628e-10	8.26748e-10	218.313	228.411	235.324	544.993	480.611	447.471
Apg5701	1.1103	5.52244	2.52599e-06	1.1302e-05	28.697	25.6515	27.5348	54.7892	77.2289	45.3174
Apg1361	1.10822	5.19867	3.75943e-06	1.64172e-05	22.0051	18.3674	24.1731	59.4425	38.5578	42.2223
Apg4621	1.10724	4.06181	0.000435329	0.00134523	10.1728	8.52189	8.55332	18.3936	22.446	18.322
Apg1878	1.10491	3.98419	0.000647807	0.00194303	9.93096	6.81317	8.83352	20.0217	19.346	16.373
Apg7151	1.10475	3.16633	0.0149027	0.0317635	4.57233	3.68451	4.67796	8.87216	9.68374	9.72205
Apg2479	1.10335	4.56425	2.0025e-05	7.76563e-05	14.1933	11.8052	14.2614	25.7895	29.5932	31.5717
Apg840	1.10246	3.40093	0.00749289	0.0173927	5.66159	5.55766	4.71472	12.4463	11.5506	10.647
Apg2712	1.10186	5.02902	7.82213e-06	3.25131e-05	18.1616	20.9213	18.2475	34.188	36.4727	52.3085
Apg9085	1.10093	4.9005	1.73467e-06	8.01215e-06	19.0928	15.7278	17.0995	40.066	35.8824	36.1645
Apg4483	1.10067	6.35291	7.53375e-08	4.20319e-07	48.6885	55.0302	46.4819	119.927	121.601	80.8995
Apg9498	1.10025	9.93255	9.37642e-06	3.84625e-05	837.37	482.028	537.849	1479.26	964.342	1539.46
Apg9997	1.09977	5.35219	2.0455e-07	1.06855e-06	29.0857	23.4544	20.1223	49.1229	49.4935	57.5628
Apg2768	1.09854	8.05055	5.55698e-11	4.40378e-10	175.842	166.62	157.051	355.099	360.5	354.499
Apg1089	1.097	4.62153	1.36359e-05	5.42888e-05	17.2889	11.4604	13.358	28.0182	31.255	31.4754
Apg9311	1.0957	3.46923	0.00623784	0.0147321	5.32138	6.55221	5.11646	12.4652	6.87753	17.2104
Apg4660	1.0956	4.17999	0.000267581	0.000858404	12.2871	9.46088	8.31626	20.6648	23.0216	21.05
Apg4863	1.09538	5.62198	1.76335e-08	1.07226e-07	27.2478	26.3411	35.0618	63.4047	65.347	61.3668
Apg3667	1.09502	3.74185	0.00221042	0.00587003	7.30201	6.64374	7.27089	14.7421	17.6215	13.4145
Apg9113	1.09306	4.83472	1.92952e-05	7.50003e-05	15.9408	16.8272	16.9763	35.4186	26.7208	44.2623
Apg10459	1.09121	5.19006	9.01541e-07	4.32783e-06	21.3893	17.8454	25.4042	52.2372	40.6438	45.811
Apg8011	1.0909	7.68281	4.64993e-06	2.00005e-05	179.61	88.746	118.331	320.658	237.551	267.125
Apg1258	1.08978	6.22959	2.08485e-05	8.04603e-05	45.8207	44.605	47.5217	75.9929	74.1119	143.667
Apg2847	1.0886	5.43391	6.96528e-08	3.9122e-07	27.7264	23.5033	26.2936	55.0443	52.9881	57.4942
Apg7301	1.08755	4.76828	0.00015438	0.000515408	17.9014	10.9259	18.4002	46.4676	31.3941	23.7516
Apg3861	1.08725	7.70788	3.2792e-07	1.67201e-06	120.274	125.5	148.997	314.767	320.897	203.829
Apg4877	1.08675	6.736	6.25714e-08	3.5463e-07	72.5206	57.0298	68.7914	167.037	142.556	112.952
Apg1302	1.08611	6.70268	2.02564e-08	1.21989e-07	77.0197	55.1825	61.4764	155.363	138.386	118.754
Apg7964	1.08538	5.59772	2.55688e-08	1.52061e-07	29.0017	28.3045	30.2999	61.1865	67.1539	58.0422
Apg6037	1.08475	4.93813	2.33682e-06	1.04979e-05	18.8658	15.6678	19.2709	41.9446	37.1918	35.8185
Apg10519	1.08423	5.3324	2.48956e-07	1.29042e-06	26.4227	24.5775	21.2178	54.0661	53.3867	46.1907
Apg116	1.08349	6.04847	2.9174e-09	1.92741e-08	40.5241	38.8475	42.1586	79.1141	89.2493	89.5452
Apg1201	1.08315	6.31644	1.10857e-09	7.65746e-09	43.9829	52.2488	51.312	109.64	102.841	100.302
Apg4105	1.08238	5.3101	2.7215e-07	1.40627e-06	27.2863	23.3292	20.4506	51.0015	53.0266	47.0135
Apg4552	1.08196	5.17466	4.01123e-07	2.01649e-06	21.491	21.0102	21.8523	46.9258	43.1951	46.5922
Apg4350	1.08181	4.06246	0.000605742	0.00182727	7.86176	11.6403	8.29723	17.074	18.1474	23.5556
Apg10501	1.08168	5.66467	1.44879e-08	8.92363e-08	33.4534	26.8539	31.6873	66.2578	68.5356	60.8094
Apg5296	1.08131	7.14315	4.7642e-08	2.75635e-07	101.053	82.1306	82.445	222.118	160.536	180.44
Apg1612	1.08013	3.95153	0.000979872	0.00282069	8.51037	8.32789	8.48849	20.3468	16.8013	16.9144
Apg601	1.08006	5.67086	7.74682e-08	4.30288e-07	29.8806	28.2376	34.4455	71.0845	70.8027	54.6396
Apg3603	1.07962	6.24688	1.01351e-07	5.55546e-07	50.2224	42.4221	47.6938	106.979	114.173	76.3912
Apg3756	1.0796	5.11638	2.06538e-06	9.38372e-06	18.9244	20.3472	22.4441	52.3138	38.6939	40.1147
Apg1944	1.07899	3.09429	0.0213922	0.0438503	3.99008	4.2392	4.10124	8.63103	7.1769	10.5881
Apg839	1.07812	5.126	2.04021e-06	9.28215e-06	24.0856	17.6443	20.303	52.0228	38.5757	41.4253
Apg10737	1.07611	7.26436	3.27712e-07	1.6718e-06	119.757	79.8918	90.311	236.631	165.02	211.005
Apg7914	1.07597	3.38981	0.00897706	0.020393	5.49723	4.34927	6.08877	11.596	12.7623	9.77009
Apg6850	1.07479	3.42945	0.00785944	0.0181256	5.45279	4.22952	6.79982	11.9801	11.4986	11.7851
Apg5388	1.07453	6.2908	4.37437e-09	2.84121e-08	44.9613	48.8364	51.5663	106.62	109.942	90.0262
Apg8458	1.07445	6.06395	7.96035e-09	5.01417e-08	44.5754	37.6086	41.1387	96.3134	80.5066	83.8486
Apg5708	1.07401	4.73689	1.00869e-05	4.10406e-05	13.5047	17.7139	15.5247	36.4847	33.2799	28.9264
Apg3543	1.07357	4.45255	6.75268e-05	0.000241989	14.3704	11.0492	12.0922	23.2918	27.0765	29.0233
Apg10158	1.0723	4.60922	3.6207e-05	0.00013477	14.2767	13.1644	14.879	32.1932	33.7581	23.691
Apg2731	1.07229	7.02395	1.69643e-07	8.98864e-07	96.4887	67.4776	81.0326	189.91	185.772	140.805
Apg2521	1.07213	3.52789	0.00574	0.0137214	7.86954	5.43556	4.65426	12.559	10.8783	14.7886
Apg8714	1.07063	4.68628	1.52048e-05	6.01521e-05	14.4827	15.5901	14.9069	35.9023	29.1486	29.9196
Apg1809	1.07061	6.4333	9.01272e-05	0.000316077	52.8306	64.101	44.7032	165.005	105.072	69.8138
Apg6567	1.06826	4.16518	0.000385034	0.00119944	11.7171	8.26988	10.0724	23.1793	21.0501	19.5296
Apg3979	1.06758	5.81923	9.24885e-09	5.78935e-08	37.4664	29.0376	37.0857	70.3929	77.2182	70.4295
Apg5434	1.06757	4.94853	8.68026e-06	3.58863e-05	16.2683	20.7513	17.9159	44.2393	40.4089	30.8354
Apg4647	1.06648	3.57323	0.00517766	0.0125229	6.21007	4.91325	7.55891	14.0949	13.306	12.3092
Apg5063	1.06648	3.48074	0.00692123	0.0162008	6.81802	5.39425	5.10997	12.6003	14.766	9.4119
Apg485	1.06446	3.90371	0.00146619	0.00405054	8.84776	7.82653	7.89432	15.0346	14.6664	21.9796
Apg3558	1.06416	3.84498	0.00193512	0.00520381	8.60796	9.04588	5.86756	14.2081	12.2377	22.8353
Apg10068	1.06414	4.80155	9.06473e-06	3.73063e-05	16.0082	16.1997	16.9803	36.4529	28.7751	38.059
Apg4134	1.06245	5.1005	1.58603e-06	7.37668e-06	18.9584	23.5474	19.1635	47.4943	38.6606	42.8247
Apg7340	1.06237	3.92409	0.00135227	0.00376806	8.51184	8.10737	8.38797	15.7165	17.3849	19.441
Apg3332	1.06207	6.0765	9.7368e-09	6.07958e-08	44.9671	34.5466	45.5618	84.7032	93.5423	83.9028
Apg4192	1.0616	4.3317	0.000164154	0.000546033	13.1703	10.0154	11.1715	25.4797	26.2959	20.6195
Apg3614	1.06083	3.51272	0.00651497	0.0153368	6.74674	4.92143	6.14779	12.9545	13.4801	11.281
Apg5391	1.05998	3.94374	0.00134108	0.00374522	7.38952	10.4094	7.75748	16.0468	18.3433	18.9466
Apg4516	1.05904	9.03841	6.99028e-08	3.92184e-07	398.493	310.572	306.71	759.767	784.174	573.502
Apg7900	1.05901	5.98499	6.27782e-09	4.00988e-08	41.4568	39.6281	36.449	79.4842	87.4782	78.2687
Apg2817	1.0563	3.24282	0.0160244	0.0339627	4.84569	4.66271	4.71146	8.32879	11.4739	10.0916
Apg177	1.05445	4.28114	0.000238114	0.000767563	11.8845	10.8401	10.5039	24.2995	22.4374	22.7524
Apg9708	1.05268	4.15715	0.000485462	0.00149049	10.8609	10.1553	9.19722	21.5286	21.3237	20.2382
Apg4636	1.05258	5.11681	3.50093e-06	1.53351e-05	22.173	23.3359	17.1593	45.4732	48.6934	36.1028
Apg5715	1.05249	6.83097	1.4938e-08	9.17269e-08	75.0094	72.9569	67.9922	161.468	131.989	154.937
Apg9658	1.05245	5.51102	1.1943e-07	6.48953e-07	31.8641	25.0821	26.4966	60.9348	56.259	56.7053
Apg1699	1.05133	4.50365	6.89927e-05	0.000246889	12.5163	16.1881	10.9776	26.4647	27.484	28.2641
Apg553	1.04793	3.47181	0.00822052	0.0188411	7.52793	4.96326	4.83603	11.5253	12.8352	11.9515
Apg5818	1.04758	6.06504	2.11645e-08	1.27152e-07	48.7303	38.9285	37.3835	92.4124	88.1115	78.8272
Apg4043	1.04735	3.5188	0.00692046	0.0162008	6.4188	4.55304	7.03841	13.808	10.4506	13.554
Apg1494	1.04718	5.17127	2.98589e-05	0.000112353	19.9513	26.9273	18.66	36.9627	39.0965	58.9915
Apg8685	1.04666	5.28557	7.08527e-07	3.45597e-06	23.5744	26.5227	21.1189	46.634	49.697	50.7695
Apg2523	1.04648	6.99252	6.69937e-06	2.81858e-05	87.7437	57.5956	97.1624	183.122	193.997	125.146
Apg4201	1.04645	3.22053	0.0178795	0.0374239	4.60593	4.51551	4.88863	9.4607	7.56423	12.2632
Apg10521	1.04566	7.73183	1.19831e-06	5.66016e-06	172.672	109.206	127.239	322.264	225.765	297.874
Apg904	1.04494	4.61343	0.000124488	0.000423235	13.0835	16.6361	13.5081	24.6221	25.9845	38.4501
Apg4784	1.04363	4.30344	0.000237746	0.000766622	12.3047	10.2281	11.4068	24.8108	25.4943	20.2683
Apg354	1.04345	3.20199	0.0185298	0.0386063	5.98463	2.94331	4.77977	9.50269	10.0978	9.24453
Apg7871	1.04312	4.76639	1.16498e-05	4.68661e-05	17.2236	14.3422	16.7352	35.677	32.3932	32.1688
Apg6301	1.04281	3.16583	0.0210454	0.0432267	5.02619	3.91635	4.40303	8.90208	8.98918	10.0264
Apg7198	1.04196	5.65529	1.57865e-07	8.43606e-07	34.4241	30.0384	28.7905	74.1722	60.1259	58.546
Apg1605	1.0411	3.25054	0.0172311	0.0362249	5.50527	4.42369	4.47608	8.2318	10.7403	11.018
Apg1075	1.04085	5.7145	1.76297e-07	9.33626e-07	32.5127	27.8832	36.9102	74.1836	58.071	68.8988
Apg4372	1.04076	4.83605	1.00815e-05	4.10352e-05	17.8979	15.2016	17.8554	38.2279	37.0887	30.2746
Apg4889	1.04071	4.80464	9.8845e-06	4.03812e-05	15.1835	17.2358	17.5291	30.2544	36.8839	35.7093
Apg7095	1.04006	7.65758	3.943e-08	2.30658e-07	136.092	123.008	130.486	291.462	293.078	217.405
Apg4374	1.0387	3.67392	0.00432847	0.0106159	7.85955	5.59297	7.13639	14.3873	16.3778	12.0996
Apg1768	1.03838	3.58377	0.00626887	0.014781	5.97835	6.84329	6.40094	11.5305	11.1663	16.9849
Apg8927	1.03823	4.13711	0.000648247	0.00194319	9.67627	10.3656	9.95684	18.0488	18.733	24.9952
Apg5294	1.03637	5.52652	1.44403e-07	7.75392e-07	32.0114	27.1144	26.008	58.3935	57.4938	59.2887
[truncated: 41 more rows]

## Sheet: CS 2 hpi vs LFS 20 hpi down
Differentially expressed genes in A. pisi HNA23 during the infection on pea leaves (2 hpi vs 20 hpi down-regulated)
[truncated: 1,351 more rows]
