# Supplementary material for: Genome and Transcriptome Analysis of Ascochyta pisi Provides Insights into the Pathogenesis of Ascochyta Blight of Pea
Source: Microbiol Spectr. 2023 Jan 16;11(1):e04488-22. doi: 10.1128/spectrum.04488-22 (PMC9927284; doi:10.1128/spectrum.04488-22)
Supplement: Supplemental file 3 — Table S5. Download spectrum.04488-22-s0003.xlsx, XLSX file, 0.1 MB [file spectrum.04488-22-s0003.xlsx]

## Sheet: Annotation
Annotation of unique genes in A. pisi HNA23
Gene id	annotation
Apg6542	TransmembraneB3:B32 amino acid transporter protein
Apg1727	THO complex subunit 2 N-terminus
Apg9970	TetR/AcrR family transcriptional regulator
Apg449	Telomeric single stranded DNA binding POT1/CDC13
Apg5455	succinate dehydrogenase assembly factor 1
Apg4214	structural constituent of ribosome
Apg9282	SLIDE domain protein
Apg5215	SAM-dependent methyltransferase
Apg1537	QLQ domain protein
Apg9572	Polyketide cyclase / dehydrase and lipid transport
Apg8866	peptidoglycan recognition family protein
Apg5374	NACHT domain protein
Apg9509	Heterokaryon incompatibility protein (HET)
Apg9647	GFA family protein
Apg4034	Fungal specific transcription factor domain
Apg8531	electron transfer flavoprotein regulatory factor 1
Apg8376	DNA helicase RecQ
Apg7264	Divergent CRAL/TRIO domain
Apg7406	Cytochrome c oxidase subunit VIIc
Apg2779	cx9C motif-containing protein 4
Apg7537	chromodomain-helicase-DNA-binding protein 1
Apg4865	cell envelope integrity protein TolA
Apg3013	C2H2-type zinc finger protein
Apg8778	BTB/POZ domain
Apg1533	the mitochondrial carrier (TC 2.A.29) family
Apg10151	GMC oxidoreductase family
Apg5675	Belongs to the ABC transporter
Apg10215	AraC family transcriptional regulator
Apg3841	Amidase
Apg8040	Tubulin alpha chain
Apg7976	hypothetical protein
Apg7995	hypothetical protein
Apg8233	hypothetical protein
Apg8234	hypothetical protein
Apg8261	hypothetical protein
Apg8272	hypothetical protein
Apg8291	hypothetical protein
Apg8331	hypothetical protein
Apg8391	hypothetical protein
Apg8579	hypothetical protein
Apg8620	hypothetical protein
Apg8842	hypothetical protein
Apg8890	hypothetical protein
Apg8896	hypothetical protein
Apg8983	hypothetical protein
Apg9023	hypothetical protein
Apg9068	hypothetical protein
Apg9071	hypothetical protein
Apg9216	hypothetical protein
Apg9249	hypothetical protein
Apg9351	hypothetical protein
Apg9381	hypothetical protein
Apg9491	hypothetical protein
Apg9557	hypothetical protein
Apg9594	hypothetical protein
Apg9645	hypothetical protein
Apg9654	hypothetical protein
Apg9666	hypothetical protein
Apg9668	hypothetical protein
Apg9752	hypothetical protein
Apg9808	hypothetical protein
Apg9829	hypothetical protein
Apg9887	hypothetical protein
Apg9888	hypothetical protein
Apg9889	hypothetical protein
Apg1946	hypothetical protein
Apg1954	hypothetical protein
Apg1982	hypothetical protein
Apg2138	hypothetical protein
Apg2140	hypothetical protein
Apg2211	hypothetical protein
Apg2235	hypothetical protein
Apg2336	hypothetical protein
Apg2382	hypothetical protein
Apg2479	hypothetical protein
Apg4808	hypothetical protein
Apg4809	hypothetical protein
Apg5027	hypothetical protein
Apg5156	hypothetical protein
Apg5246	hypothetical protein
Apg5317	hypothetical protein
Apg5346	hypothetical protein
Apg5355	hypothetical protein
Apg3420	hypothetical protein
Apg3427	hypothetical protein
Apg3485	hypothetical protein
Apg3633	hypothetical protein
Apg3645	hypothetical protein
Apg3756	hypothetical protein
Apg3809	hypothetical protein
Apg3952	hypothetical protein
Apg3953	hypothetical protein
Apg3967	hypothetical protein
Apg3971	hypothetical protein
Apg3974	hypothetical protein
Apg3979	hypothetical protein
Apg3989	hypothetical protein
Apg4035	hypothetical protein
Apg4047	hypothetical protein
Apg4086	hypothetical protein
Apg4232	hypothetical protein
Apg4272	hypothetical protein
Apg4273	hypothetical protein
Apg4302	hypothetical protein
Apg4392	hypothetical protein
Apg4397	hypothetical protein
Apg4422	hypothetical protein
Apg10497	hypothetical protein
Apg6242	hypothetical protein
Apg6416	hypothetical protein
Apg6562	hypothetical protein
Apg6573	hypothetical protein
Apg6684	hypothetical protein
Apg6695	hypothetical protein
Apg7458	hypothetical protein
Apg7517	hypothetical protein
Apg7655	hypothetical protein
Apg7696	hypothetical protein
Apg7763	hypothetical protein
Apg7790	hypothetical protein
Apg7869	hypothetical protein
Apg7879	hypothetical protein
Apg7888	hypothetical protein
Apg7070	hypothetical protein
Apg7090	hypothetical protein
Apg7271	hypothetical protein
Apg7285	hypothetical protein
Apg7416	hypothetical protein
Apg1420	hypothetical protein
Apg1641	hypothetical protein
Apg1684	hypothetical protein
Apg1692	hypothetical protein
Apg1703	hypothetical protein
Apg1767	hypothetical protein
Apg1776	hypothetical protein
Apg1786	hypothetical protein
Apg5369	hypothetical protein
Apg5370	hypothetical protein
Apg5407	hypothetical protein
Apg5419	hypothetical protein
Apg5429	hypothetical protein
Apg5434	hypothetical protein
Apg5464	hypothetical protein
Apg5509	hypothetical protein
Apg5630	hypothetical protein
Apg5727	hypothetical protein
Apg5736	hypothetical protein
Apg5746	hypothetical protein
Apg5750	hypothetical protein
Apg5845	hypothetical protein
Apg5852	hypothetical protein
Apg5893	hypothetical protein
Apg5905	hypothetical protein
Apg5942	hypothetical protein
Apg6073	hypothetical protein
Apg6121	hypothetical protein
Apg6171	hypothetical protein
Apg9937	hypothetical protein
Apg9990	hypothetical protein
Apg10129	hypothetical protein
Apg10138	hypothetical protein
Apg10177	hypothetical protein
Apg10198	hypothetical protein
Apg2620	hypothetical protein
Apg2628	hypothetical protein
Apg2718	hypothetical protein
Apg2828	hypothetical protein
Apg2947	hypothetical protein
Apg823	hypothetical protein
Apg855	hypothetical protein
Apg912	hypothetical protein
Apg967	hypothetical protein
Apg1027	hypothetical protein
Apg335	hypothetical protein
Apg336	hypothetical protein
Apg373	hypothetical protein
Apg555	hypothetical protein
Apg598	hypothetical protein
Apg607	hypothetical protein
Apg609	hypothetical protein
Apg614	hypothetical protein
Apg698	hypothetical protein
Apg19	hypothetical protein
Apg157	hypothetical protein
Apg208	hypothetical protein
Apg249	hypothetical protein
Apg3042	hypothetical protein
Apg1163	hypothetical protein
Apg1346	hypothetical protein
Apg4507	hypothetical protein
Apg4754	hypothetical protein
Apg6734	hypothetical protein
Apg6823	hypothetical protein
Apg6971	hypothetical protein
Apg7001	hypothetical protein
Apg7897	hypothetical protein
Apg7899	hypothetical protein
Apg7915	hypothetical protein
Apg7921	hypothetical protein
Apg7931	hypothetical protein
Apg2576	hypothetical protein

## Sheet: 2 hpi vs 8 hpi
Unique gene expression patterns during contact stage and penetration stage (2 hpi vs 8 hpi)
Gene ID	FPKM						Average FPKM		2 hpi vs 8 hpi
	2 hpi			8 hpi			2 hpi	8 hpi	log2FoldChange	pvalue	padj
	Repeat 1	Repeat 2	Repeat 3	Repeat 1	Repeat 2	Repeat 3
Apg6542	12.7804	8.76847	9.74667	184.284	920.964	1229.42	10.4319	778.223	5.97	1.97727e-23	4.50836e-22
Apg7790	23.614	14.1262	16.923	512.296	627.566	537.843	18.2211	559.235	4.66872	1.56077e-276	8.18502e-274
Apg555	3.94826	0.973767	1.4637	34.5962	57.6632	52.4577	2.12858	48.239	4.16794	3.94385e-28	1.11007e-26
Apg9249	81.4542	60.8976	73.7708	651.282	1190.39	1351.24	72.0409	1064.3	3.63338	1.66965e-64	1.22326e-62
Apg9937	2.14497	2.38058	2.27195	23.0306	20.442	26.266	2.26583	23.2462	3.02884	7.19751e-12	7.25137e-11
Apg4273	39.245	23.8411	33.3422	287.238	336.534	250.403	32.1427	291.392	2.91172	1.17046e-61	7.77499e-60
Apg7696	11.9341	6.45271	13.4185	98.9069	62.7188	57.6685	10.6018	73.0981	2.50091	3.62885e-22	7.59619e-21
Apg9557	2.4323	2.57093	1.98743	14.6659	12.1277	17.1048	2.33022	14.6328	2.32748	2.5847e-06	1.26584e-05
Apg10215	3.52226	5.21222	2.48719	12.7511	21.7973	19.553	3.74056	18.0338	1.96917	2.18765e-06	1.08398e-05
Apg9829	62.1019	38.9962	51.9303	160.344	243.028	299.883	51.0095	234.418	1.94732	4.62802e-14	5.58276e-13
Apg9351	5.85922	2.28584	3.92677	29.3451	9.88894	11.6624	4.02394	16.9655	1.77324	0.000163282	0.000575299
Apg3645	382.988	202.915	176.577	1083.47	906.081	913.493	254.16	967.681	1.66571	3.01624e-11	2.85412e-10
Apg1954	13.2478	10.4344	13.8511	68.6688	44.1124	28.2586	12.5111	47.0133	1.62593	4.25982e-08	2.70522e-07
Apg2628	1.06227	0	3.03792	4.32627	6.31084	5.0731	1.36673	5.23674	1.59205	0.0224589	0.0476542
Apg8896	2.69851	3.54954	2.85826	12.8773	10.9104	9.47272	3.03544	11.0868	1.56555	0.00153191	0.00446697
Apg1641	31.6606	27.7238	27.1356	63.8801	160.914	78.322	28.84	101.039	1.5442	5.90763e-07	3.21133e-06
Apg3013	54.3392	41.7924	35.2153	163.596	143.89	151.292	43.7823	152.926	1.53421	9.74173e-17	1.46626e-15
Apg8579	14.2998	13.49	15.9037	55.0616	49.3793	42.8136	14.5645	49.0848	1.47756	6.24661e-11	5.67894e-10
Apg1346	19.1894	17.4519	23.1202	80.2241	64.4232	53.1647	19.9205	65.9373	1.45194	8.54155e-12	8.55357e-11
Apg1767	1.4392	1.77477	1.37197	3.01951	5.52199	5.99205	1.52865	4.84451	1.33292	0.0573702	0.106808
Apg7416	61.0526	52.1222	49.7438	159.099	163.044	146.647	54.3062	156.263	1.25542	3.27477e-12	3.43472e-11
Apg8890	9.41252	5.57143	8.67368	23.6974	20.6201	24.2047	7.88588	22.8407	1.25425	9.70109e-05	0.000358006
Apg6684	0	0.327487	1.12516	2.62198	0.986069	0.975596	0.484215	1.52788	1.20967	0.296385	0.40818
Apg2828	1.92307	0.948584	1.62954	2.61068	4.76033	5.65173	1.5004	4.34091	1.20419	0.0913023	0.157803
Apg3974	7.87329	5.17815	6.67152	17.1663	19.4894	17.9969	6.57432	18.2175	1.1885	0.000878141	0.00270557
Apg4232	12.932	10.7644	15.4098	29.1268	47.217	31.2756	13.0354	35.8731	1.18641	7.68893e-06	3.46037e-05
Apg7915	44.2388	39	46.9575	126.851	109.741	116.528	43.3988	117.707	1.16953	2.0642e-11	2.00812e-10
Apg9970	7.29009	9.97873	13.899	22.9423	31.1288	30.7982	10.3893	28.2898	1.16848	4.02977e-05	0.000160399
Apg5374	1.0829	0.267077	0.458802	1.60374	1.07223	2.6521	0.602925	1.77602	1.14878	0.275959	0.38635
Apg7285	7.85907	6.48585	6.3393	21.0398	19.3045	12.4369	6.89474	17.5937	1.07104	0.0027822	0.00764124
Apg6734	1.38729	1.64232	1.58698	5.3418	4.12088	2.65013	1.53886	4.0376	1.06898	0.147269	0.233758
Apg8842	24.1054	15.4171	18.6949	51.1286	48.5449	45.3277	19.4058	48.3337	1.04419	8.43954e-07	4.46346e-06
Apg6171	15.6545	12.6686	9.32696	26.8063	30.5162	31.9893	12.55	29.7706	0.971824	0.000286087	0.000960111
Apg6573	4.34565	3.21533	2.14803	5.36314	9.32283	8.51429	3.23634	7.73342	0.964292	0.0644141	0.117841
Apg614	15.3634	14.3228	13.8645	36.4044	27.3817	36.347	14.5169	33.3777	0.927771	0.000233729	0.000794839
Apg7517	15.022	12.2262	16.4682	33.6488	36.2555	28.4204	14.5721	32.7749	0.89616	0.000390969	0.00128187
Apg7931	53.8833	45.4495	36.9834	84.1884	110.04	109.267	45.4387	101.165	0.889132	1.0132e-05	4.473e-05
Apg3756	18.5897	18.692	21.8107	49.0613	45.3086	37.4729	19.6975	43.9476	0.885885	4.92803e-05	0.000193394
Apg5509	14.1188	13.9286	14.0573	28.2278	32.5028	31.1203	14.0349	30.617	0.852109	0.00103967	0.00314585
Apg2576	2.26917	2.0664	1.88583	5.1701	2.98135	5.51463	2.0738	4.55536	0.833048	0.209338	0.309334
Apg2479	13.9423	10.8449	13.8589	30.9721	27.6099	23.9021	12.882	27.4947	0.820246	0.00268384	0.00740771
Apg5852	2.0097	4.83265	5.42812	8.92891	9.32768	8.12117	4.09016	8.79259	0.818856	0.0900606	0.156362
Apg8272	2.2533	4.44589	1.19335	5.83987	5.57776	4.96667	2.63085	5.46143	0.760434	0.209338	0.309334
Apg3989	2.47863	2.20071	3.46548	5.50616	5.15385	6.19178	2.71494	5.61726	0.756526	0.199336	0.298284
Apg249	18.5897	24.4897	22.4757	48.3468	41.4149	42.9738	21.8517	44.2452	0.746658	0.000467385	0.00151055
Apg3979	36.8039	26.6753	36.0391	77.8649	67.212	56.2889	33.1728	67.1219	0.746306	0.000107691	0.000394352
Apg3971	0.906816	1.00642	1.44075	2.68593	2.69365	1.66565	1.118	2.34841	0.744876	0.403405	0.517925
Apg698	8.40964	9.82462	7.59481	16.3874	15.7771	19.5119	8.60969	17.2255	0.724989	0.0320602	0.0647573
Apg3427	48.826	44.412	44.1251	90.8848	87.1542	88.8615	45.7877	88.9668	0.68923	8.26414e-05	0.000310732
Apg5369	3.01455	4.08917	3.83162	9.30094	8.20836	2.95315	3.64511	6.82082	0.620304	0.24286	0.348884
Apg8531	15.4566	15.4545	15.1327	18.8694	33.8144	32.2275	15.3479	28.3038	0.611772	0.0190895	0.0415119
Apg9889	14.7169	16.2379	11.3219	31.7369	21.6661	22.5742	14.0922	25.3257	0.57379	0.0380341	0.0751779
Apg3967	17.2426	12.3591	17.4644	32.7178	20.0072	31.6715	15.6887	28.1322	0.571064	0.0268349	0.0556009
Apg3420	8.02434	4.94765	10.0293	16.4393	11.3221	13.5601	7.66709	13.7738	0.570191	0.119451	0.196925
Apg2947	11.1221	8.69941	8.48195	18.1186	17.2267	15.4094	9.43447	16.9182	0.568883	0.0867952	0.151424
Apg5746	12.0083	10.0809	14.676	25.1368	17.835	22.2266	12.255	21.7328	0.554205	0.058525	0.108729
Apg3042	159.161	213.271	157.699	182.508	379.094	366.473	176.711	309.358	0.545129	0.0537946	0.101268
Apg4808	47.1544	41.3752	34.9622	78.1158	64.8721	66.626	41.1639	69.8713	0.493283	0.00829167	0.0200822
Apg5434	15.9806	19.0632	17.4103	34.0512	24.2192	29.2336	17.4847	29.168	0.467618	0.0629322	0.115501
Apg6695	48.9451	37.6071	46.3593	79.456	83.8783	56.3623	44.3039	73.2322	0.45569	0.0199767	0.0431939
Apg1420	45.4959	37.6438	34.8207	69.5515	61.0325	62.5408	39.3201	64.3749	0.441997	0.0170918	0.0377611
Apg1703	1.65242	3.05655	1.92527	4.28257	3.27229	3.43988	2.21141	3.66491	0.441384	0.530847	0.638531
Apg8331	30.6184	26.538	36.4154	66.0739	39.3035	47.2418	31.1906	50.8731	0.434835	0.0439924	0.0852967
Apg4809	178.07	191.404	157.937	249.226	257.499	348.503	175.804	285.076	0.432224	0.0427548	0.0831562
Apg4397	42.1881	35.2057	42.6044	68.4704	60.656	64.3994	39.9994	64.5086	0.420796	0.0205578	0.0442303
Apg5675	1.72736	2.49528	1.62053	3.4718	3.4207	2.53828	1.94772	3.14359	0.402277	0.586972	0.687376
Apg9647	9.73747	7.85969	11.5329	15.0764	17.7492	13.6583	9.71001	15.4947	0.402108	0.230442	0.33483
Apg5905	9.082	5.87977	5.41106	12.8197	7.58746	11.8859	6.79094	10.7643	0.390832	0.329064	0.442781
Apg3841	45.4415	34.7682	55.1327	73.0331	72.0926	62.6007	45.1142	69.2421	0.350413	0.063686	0.116606
Apg9654	9.93589	7.11438	12.4252	21.5974	14.281	9.18406	9.82516	15.0208	0.340829	0.32189	0.435282
Apg5942	4.19768	4.21508	4.19212	7.77079	7.79312	3.74503	4.20163	6.43631	0.339094	0.514487	0.622583
Apg5246	14.7169	12.6083	13.7832	18.6406	22.1455	21.3412	13.7028	20.7091	0.325379	0.2541	0.361642
Apg8866	4.53408	2.90745	4.2262	8.9531	5.61177	3.10922	3.88924	5.89136	0.322644	0.555881	0.661349
Apg8620	17.1905	18.9309	18.0388	33.7474	19.891	26.7292	18.0534	26.7892	0.299587	0.24286	0.348884
Apg8778	0.918011	1.35847	0.875122	2.03932	1.70432	1.01173	1.05053	1.58512	0.296751	0.791993	0.854891
Apg9668	0.516381	1.14621	1.64085	2.29423	1.53388	1.13819	1.10115	1.65544	0.293092	0.79074	0.854891
Apg9666	3.45238	1.76843	3.37547	5.89946	3.94428	2.92679	2.86543	4.25684	0.292544	0.639875	0.734953
Apg1776	4.49751	1.77477	1.52441	4.8845	1.55862	5.0668	2.5989	3.83664	0.28275	0.649237	0.740343
Apg7976	13.8095	15.3264	20.2528	27.5308	27.6099	16.7802	16.4629	23.9737	0.272439	0.311471	0.42502
Apg9645	75.8461	76.6582	83.1716	140.958	98.6595	101.618	78.5586	113.745	0.261028	0.168832	0.261039
Apg10151	1.02141	1.36033	1.16843	2.26902	1.82043	1.05064	1.18339	1.71337	0.244463	0.794943	0.854891
Apg5429	29.3146	37.0313	27.0362	27.7955	45.1316	58.8359	31.1273	43.921	0.232391	0.372748	0.488558
Apg6416	8.79819	9.86962	12.8062	13.8705	14.9642	15.4308	10.4913	14.7551	0.221773	0.505104	0.614212
Apg9572	18.0051	13.1489	16.941	26.665	22.4005	18.2111	16.0317	22.4256	0.214751	0.431834	0.545355
Apg4302	2.06552	1.14621	1.96903	2.29423	1.91736	3.03519	1.72692	2.41559	0.203722	0.794336	0.854891
Apg4865	3.24384	4.24635	5.39169	7.39082	6.11495	4.4	4.29396	5.96859	0.202053	0.714119	0.793505
Apg967	31.6714	17.6601	20.7112	33.6488	28.2917	34.3988	23.3476	32.1131	0.191045	0.387365	0.502304
Apg8391	14.9751	13.3724	15.0959	21.604	18.9818	19.1596	14.4811	19.9152	0.190258	0.509398	0.618528
Apg3809	19.3485	21.3335	21.6995	27.2499	29.3003	27.0379	20.7938	27.8627	0.153346	0.525198	0.632472
Apg7264	96.6123	84.9363	84.8549	127.807	123.338	103.285	88.8012	118.143	0.142447	0.434225	0.547951
Apg2140	499.267	421.923	408.739	579.219	598.454	583.938	443.309	587.204	0.139841	0.44089	0.554256
Apg2336	185.012	194.746	205.716	275.963	249.804	236.311	195.158	254.026	0.109284	0.547301	0.65372
Apg4392	91.9158	110.036	68.5877	100.564	110.056	139.619	90.1798	116.746	0.10391	0.647199	0.739698
Apg2211	10.0223	7.9736	10.6156	14.2841	11.044	11.4809	9.53717	12.2697	0.0943354	0.794336	0.854891
Apg4422	1.51753	1.96492	2.41105	2.80926	3.66254	1.11497	1.9645	2.52892	0.0912185	0.926343	0.952438
Apg9068	2.78846	2.40703	1.47677	2.40894	2.76099	3.41458	2.22409	2.86151	0.0910356	0.876158	0.910222
Apg5464	23.5313	17.7589	21.2356	24.7429	29.3574	24.5504	20.8419	26.2169	0.0626735	0.794306	0.854891
Apg9990	8.55127	8.52777	8.97875	14.316	9.66347	8.74134	8.68593	10.9069	0.0596603	0.875701	0.910222
Apg7458	10.5225	7.78555	10.4767	17.4015	8.85601	9.79277	9.59491	12.0168	0.0559906	0.875701	0.910222
Apg6073	31.7265	15.0382	26.1487	30.8345	36.077	22.2176	24.3044	29.7097	0.0225643	0.882466	0.912126
Apg4272	30.23	35.4788	38.8652	53.2605	36.6412	37.7838	34.858	42.5618	0.0185316	0.959601	0.963667
Apg1946	93.4603	87.5743	82.8074	110.376	82.0699	126.81	87.9473	106.418	0.00829829	0.963106	0.964226
Apg7763	57.6922	54.6384	66.974	64.7448	78.6407	71.7769	59.7682	71.7208	-0.00309982	0.960765	0.963667
Apg6242	5.46757	2.02272	2.7798	7.69243	2.43617	2.00858	3.42336	4.04573	-0.0261966	0.958416	0.963667
Apg9509	54.5775	44.9665	41.1981	52.7674	54.3349	58.8359	46.914	55.3127	-0.0293428	0.880385	0.91092
Apg4086	24.1164	30.1111	22.3511	24.5545	31.341	33.9613	25.5262	29.9523	-0.0371755	0.8757	0.910222
Apg19	38.4505	39.0298	34.5337	41.4138	47.6684	41.3252	37.338	43.4692	-0.0485731	0.797535	0.855074
Apg9491	4.07446	7.91353	6.14983	9.42836	3.40396	8.23242	6.04594	7.02158	-0.0512654	0.875702	0.910222
Apg5355	33.9262	38.1686	33.9657	50.932	35.2027	36.8775	35.3535	41.004	-0.055042	0.773652	0.843123
Apg4034	45.9673	32.6535	47.7476	51.8437	45.7536	48.5314	42.1228	48.7096	-0.0573049	0.789441	0.854891
Apg8376	11.2611	10.7126	12.8365	15.9493	12.0793	11.4914	11.6034	13.1734	-0.0841373	0.794318	0.854891
Apg1727	15.754	13.599	13.6163	18.5094	14.4289	15.1245	14.3231	16.0209	-0.105572	0.715882	0.793505
Apg8291	3.96581	1.10036	3.15044	2.56954	2.57693	4.00645	2.73887	3.05097	-0.107689	0.8757	0.910222
Apg1982	178.654	193.634	220.633	245.989	212.632	203.988	197.641	220.87	-0.111027	0.550218	0.656887
Apg1537	94.9211	81.2884	79.3182	92.8611	93.3056	98.3752	85.1759	94.8473	-0.111076	0.533643	0.641479
Apg9216	42.8736	41.6351	31.2915	42.6603	45.0216	41.0981	38.6001	42.9267	-0.114713	0.562549	0.667288
Apg4035	24.1164	13.7545	13.0914	17.1137	17.536	21.4104	16.9874	18.6867	-0.129525	0.649237	0.740343
Apg5156	64.0929	55.6337	67.182	70.2652	72.9397	60.9529	62.3029	68.0526	-0.140009	0.426599	0.540449
Apg5727	33.6173	34.2626	32.259	33.4656	35.711	39.9118	33.3797	36.3628	-0.144005	0.478382	0.590528
Apg2382	18.164	13.8595	18.9387	17.233	19.1794	18.7672	16.9874	18.3932	-0.15222	0.592535	0.692472
Apg5455	45.6507	42.8304	39.7793	44.6069	49.2785	44.9515	42.7535	46.2789	-0.153174	0.418505	0.532818
Apg9594	8.57987	6.73296	13.2186	11.1663	7.72306	11.8436	9.51049	10.2443	-0.158781	0.675965	0.763987
Apg7899	45.8546	33.622	34.6548	45.5788	34.0522	40.368	38.0438	39.9997	-0.194955	0.329421	0.443202
Apg2235	17.9769	28.1135	28.0424	29.0435	20.935	27.6169	24.7109	25.8651	-0.20125	0.380679	0.496023
Apg7001	3.28054	3.23634	1.73738	3.64378	2.43617	2.4103	2.75142	2.83008	-0.217666	0.719108	0.793927
Apg9808	29.7436	25.544	27.3413	22.4179	31.1598	30.4386	27.543	28.0054	-0.242857	0.286207	0.397293
Apg9282	59.2927	62.3895	64.2443	57.7607	67.3105	61.5964	61.9755	62.2225	-0.261416	0.142396	0.227742
Apg2779	13.3112	19.3581	17.5024	10.1966	18.0658	21.9208	16.7239	16.7277	-0.265696	0.36516	0.480449
Apg912	35.8192	36.5667	43.5107	34.2456	41.4149	36.6443	38.6322	37.4349	-0.312221	0.115595	0.191741
Apg10497	6.2418	10.2406	6.89877	7.83723	5.84444	8.37446	7.79371	7.35204	-0.346519	0.403405	0.517925
Apg7090	55.9648	66.8901	53.2259	58.829	45.9197	61.5344	58.6936	55.4277	-0.351854	0.0701435	0.126959
Apg8983	18.371	11.3272	14.455	13.2796	13.3177	14.7831	14.7177	13.7935	-0.358427	0.2541	0.361642
Apg5630	117.912	102.569	106.665	125.462	93.0849	87.8036	109.049	102.117	-0.365849	0.0509401	0.0967348
Apg10177	26.9062	35.1101	36.3751	34.4135	31.6061	25.5195	32.7971	30.513	-0.370799	0.0734344	0.131696
Apg5370	0.811778	1.68177	1.75407	1.082	1.44681	1.31215	1.41587	1.28032	-0.37817	0.669662	0.758585
Apg7995	349.1	360.474	344.605	308.559	340.642	306.869	351.393	318.69	-0.409481	0.0228807	0.0484386
Apg607	16.58	15.6132	17.5616	18.9739	15.6705	9.22861	16.5849	14.6243	-0.446005	0.128262	0.209064
Apg10138	51.2473	43.4938	58.1128	56.5497	40.2956	37.6527	50.9513	44.8327	-0.452358	0.0200632	0.0433267
Apg7070	45.9052	62.5969	47.4977	48.6003	45.6409	40.6963	51.9999	44.9792	-0.479405	0.0160117	0.0357261
Apg2718	30.3155	35.1268	37.0783	34.9429	31.0081	22.0635	34.1735	29.3382	-0.486305	0.0187521	0.0408049
Apg1684	65.6378	61.4706	67.9678	65.938	51.8112	49.912	65.0254	55.887	-0.486713	0.0060571	0.0151972
Apg373	83.6537	75.6496	71.6904	64.1342	72.7898	61.1521	76.9979	66.0254	-0.488701	0.0056225	0.0142261
Apg7537	5.6358	8.46429	6.73567	6.29097	6.68385	4.75879	6.94525	5.9112	-0.491054	0.275959	0.38635
Apg449	14.2709	16.6721	15.9909	16.0365	11.3415	12.5086	15.6446	13.2955	-0.498479	0.102033	0.172931
Apg8234	9.19904	11.2021	13.3975	11.3529	8.53915	8.16684	11.2662	9.35297	-0.530106	0.142901	0.227891
Apg157	18.1226	15.4824	14.4857	15.218	13.1806	11.5307	16.0302	13.3098	-0.531808	0.0816515	0.144251
Apg4507	75.941	71.1135	75.4095	66.1911	58.7445	58.1206	74.1547	61.0187	-0.548756	0.00133217	0.0039423
Apg9888	13.4259	21.0902	14.5708	18.8127	9.66347	10.7749	16.3623	13.0837	-0.585727	0.0508839	0.0966465
Apg5407	3.91363	2.89568	3.19782	5.17496	1.86834	0.821554	3.33571	2.62162	-0.590566	0.359926	0.475448
Apg2138	26.5567	28.4914	25.0347	22.2868	18.0779	23.0891	26.6943	21.1513	-0.600678	0.0126312	0.0290396
Apg5346	32.9968	38.8564	41.6449	29.9397	27.9551	27.9996	37.8327	28.6315	-0.667559	0.0010628	0.00320416
Apg4214	1126.7	1401.28	1126.56	726.095	913.288	1105.73	1218.18	915.038	-0.67843	0.00262089	0.00726817
Apg5736	151.615	114.859	122.284	129.252	71.5348	85.675	129.586	95.4872	-0.711866	0.000952581	0.00290705
Apg1692	68.1623	59.333	73.6647	55.0616	46.5579	44.1887	67.0533	48.6028	-0.730805	4.83839e-05	0.000189952
Apg1533	52.074	40.6325	50.2192	40.1596	35.1246	27.8179	47.6419	34.3674	-0.736981	0.000136553	0.000491374
Apg5750	19.652	18.4703	20.2528	14.1587	13.805	13.6583	19.4584	13.874	-0.750296	0.00947421	0.0226273
Apg1786	64.0517	82.7992	74.1601	64.3294	42.9184	48.4127	73.6703	51.8868	-0.777542	6.54916e-05	0.000251856
Apg8261	164.491	156.718	200.96	145.44	112.392	105.68	174.056	121.171	-0.792831	5.37173e-05	0.000209816
Apg8233	27.0626	32.1873	25.7179	23.9724	15.0258	18.7686	28.3226	19.2556	-0.820362	0.000648193	0.00204321
Apg7406	784.486	937.367	710.621	444.278	496.634	688.722	810.825	543.211	-0.8433	0.000265204	0.000895761
Apg9381	1203.91	776.964	808.004	916.218	430.255	532.675	929.624	626.383	-0.844283	0.00132074	0.00391196
Apg9071	10.8244	9.40179	6.87913	7.31831	4.19391	5.53249	9.0351	5.68157	-0.921033	0.0338875	0.0680298
Apg5215	99.8337	104.432	96.701	67.0426	62.1223	57.1627	100.322	62.1092	-0.960458	2.97531e-08	1.93008e-07
Apg5893	16.5618	19.7564	16.325	11.7632	10.04	10.43	17.5477	10.7444	-0.966847	0.00207373	0.00588009
Apg6562	7.54366	9.56832	10.0449	7.58094	4.00144	4.88269	9.05229	5.48836	-0.972476	0.025232	0.0526849
Apg3952	30.3306	35.834	32.3335	11.9542	13.4417	33.7864	32.8327	19.7274	-0.993729	0.000667271	0.00210003
Apg5317	12.7804	6.30413	8.12223	6.30914	3.73884	5.69097	9.06893	5.24632	-1.0385	0.0195565	0.0423573
Apg4754	9.51102	16.7613	15.8255	7.17081	5.52199	11.4349	14.0326	8.04256	-1.05843	0.00319181	0.00864217
Apg3953	398.417	413.653	384.762	202.572	200.428	262.712	398.944	221.904	-1.11121	1.23939e-08	8.55217e-08
Apg4047	16.3312	20.8245	16.7827	12.093	8.25717	9.44595	17.9795	9.93203	-1.11365	0.000467378	0.00151055
Apg7271	114.526	133.615	103.796	65.1398	41.1684	88.7792	117.312	65.0291	-1.11858	3.43381e-06	1.64572e-05
Apg9887	9.98106	14.7699	12.6863	7.02128	7.04146	6.05	12.4791	6.70425	-1.1484	0.00278226	0.00764124
Apg7655	34.459	39.1387	37.4595	20.1445	14.5906	23.7633	37.0191	19.4995	-1.18724	1.1424e-07	6.89451e-07
Apg335	28.2595	33.8167	30.0997	16.5419	15.2998	15.3693	30.7253	15.737	-1.22621	7.18772e-07	3.84632e-06
Apg7869	66.4102	74.9381	70.396	40.0621	28.562	36.171	70.5814	34.9317	-1.28114	4.43785e-12	4.58701e-11
Apg5419	6.04166	5.84565	4.72566	3.78548	2.41587	1.70729	5.53766	2.63622	-1.29524	0.0268507	0.0556009
Apg6121	28.9006	24.5019	28.1244	14.0441	13.1902	10.2852	27.1756	12.5065	-1.37802	3.53889e-07	1.98768e-06
Apg6823	21.816	18.6424	16.9889	5.91571	6.84544	12.1909	19.1491	8.31735	-1.45611	1.03468e-05	4.54967e-05
Apg855	222.348	212.7	240.762	111.923	81.3861	103.018	225.27	98.7755	-1.45714	6.25937e-15	8.08928e-14
Apg5027	38.8319	57.7688	42.7935	16.8244	18.7134	18.8182	46.4647	18.1186	-1.62189	7.02912e-12	7.11047e-11
Apg1027	301.69	238.411	247.803	126.286	76.9232	100.297	262.635	101.169	-1.64473	1.16873e-16	1.74591e-15
Apg208	53.7036	66.4104	62.2928	28.087	17.2911	21.2463	60.8023	22.2081	-1.7172	4.19287e-17	6.43725e-16
Apg8040	958.167	1120.01	1129.1	364.586	332.897	414.433	1069.09	370.639	-1.79663	3.86874e-23	8.70162e-22
Apg6971	16.8997	12.8613	13.195	3.93297	3.22713	6.03095	14.3187	4.39702	-1.93857	3.34571e-06	1.61047e-05
Apg1163	3.93665	8.4145	5.5596	1.61946	1.94894	0.964118	5.97025	1.51084	-2.15281	0.0011821	0.0035424
Apg7888	3.83918	4.18614	3.59561	0.448872	0.300108	1.4846	3.87364	0.744527	-2.44598	0.00479757	0.0123682
Apg9023	223.593	359.909	274.023	68.827	59.0546	59.5655	285.841	62.4824	-2.47109	1.36369e-32	4.57502e-31
Apg3485	22.417	36.4089	24.3233	4.45351	2.43617	7.6326	27.7164	4.84076	-2.75341	1.27751e-14	1.60924e-13
Apg2620	47.5071	52.8783	66.1592	6.11795	4.29488	12.1407	55.5149	7.51786	-3.12926	9.92651e-39	4.03705e-37
Apg7879	75.9523	84.8847	71.56	10.619	5.52199	12.0974	77.4657	9.4128	-3.29193	1.65335e-59	1.05602e-57
Apg3633	43.6055	41.0936	35.5883	2.71909	3.06777	4.7214	40.0958	3.50275	-3.73383	3.07041e-33	1.05132e-31
Apg598	34.6445	36.5744	31.9519	1.8771	2.19624	3.10417	34.3903	2.3925	-4.03813	1.05833e-28	3.04774e-27
Apg336	86.2108	120.246	83.7824	1.80333	0.964539	0.835008	96.7466	1.20096	-6.4535	6.90229e-110	1.12745e-107
Apg9752	0.25641	0	1.14068	0.75947	0.190413	0	0.465696	0.316628	#N/A	#N/A	#N/A
Apg5845	0	0	0	0	0	0	0	0	#N/A	#N/A	#N/A
Apg10129	0	0	0	0	0	0	0	0	#N/A	#N/A	#N/A
Apg10198	0	0	0	0.413997	0	0	0	0.137999	#N/A	#N/A	#N/A
Apg823	0	0	0	0	0	0	0	0	#N/A	#N/A	#N/A
Apg609	0	0.302296	0.259652	0.605072	0.606812	0.300183	0.187316	0.504022	#N/A	#N/A	#N/A
Apg7897	0	0	0	0	0	0	0	0	#N/A	#N/A	#N/A
Apg7921	0.998106	0.369247	0.951475	1.29339	0	0	0.772943	0.431131	#N/A	#N/A	#N/A
The genes in bold are significantly up-regulated (P≤0.05); #N/A, not applicable due to very low or no FPKM value.

## Sheet: 2 hpi vs 20 hpi
Unique gene expression patterns during contact stage and lesion formation stage (2 hpi vs 20 hpi)
Gene ID	FPKM						Average FPKM		2 hpi vs 20 hpi
	2 hpi			20 hpi			2 hpi	20 hpi	log2FoldChange	pvalue	padj
	Repeat 1	Repeat 2	Repeat 3	Repeat 1	Repeat 2	Repeat 3
Apg7790	23.614	14.1262	16.923	550.601	537.901	559.971	18.2211	549.491	4.61886	0	0
Apg9249	81.4542	60.8976	73.7708	2442.59	1845.33	1393.22	72.0409	1893.71	4.43531	3.10011e-222	4.77369e-220
Apg9937	2.14497	2.38058	2.27195	56.2176	69.9579	32.63	2.26583	52.9352	4.19288	2.533e-24	4.71242e-23
Apg9557	2.4323	2.57093	1.98743	33.0277	41.4559	23.7324	2.33022	32.7387	3.46145	2.50225e-17	3.26107e-16
Apg4273	39.245	23.8411	33.3422	405.366	339.007	321.91	32.1427	355.428	3.17973	3.41469e-88	2.09679e-86
Apg10215	3.52226	5.21222	2.48719	23.7968	26.6814	57.8344	3.74056	36.1042	2.93708	1.84614e-11	1.51832e-10
Apg3645	382.988	202.915	176.577	2100.04	3278.45	1687.95	254.16	2355.48	2.92879	2.57101e-26	5.27321e-25
Apg5374	1.0829	0.267077	0.458802	6.30704	4.10151	8.0686	0.602925	6.15905	2.84833	0.000698022	0.00207828
Apg6542	12.7804	8.76847	9.74667	87.0498	44.7392	138.078	10.4319	89.9557	2.80488	8.57358e-15	9.38873e-14
Apg1641	31.6606	27.7238	27.1356	357.903	230.114	145.004	28.84	244.34	2.80018	4.41294e-22	7.42338e-21
Apg8272	2.2533	4.44589	1.19335	6.82435	12.3275	32.8788	2.63085	17.3436	2.36833	9.394e-05	0.000328757
Apg1954	13.2478	10.4344	13.8511	57.0476	88.2139	70.5822	12.5111	71.9479	2.22317	5.30721e-20	7.97595e-19
Apg3013	54.3392	41.7924	35.2153	242.11	314.811	181.13	43.7823	246.017	2.20043	9.08951e-22	1.50624e-20
Apg8890	9.41252	5.57143	8.67368	28.9453	32.0852	60.4889	7.88588	40.5065	2.05326	2.84058e-09	1.8779e-08
Apg5942	4.19768	4.21508	4.19212	12.5734	14.3847	34.4416	4.20163	20.4665	1.96166	2.02359e-05	7.82919e-05
Apg2828	1.92307	0.948584	1.62954	7.6163	7.89069	6.56733	1.5004	7.35811	1.92704	0.00285825	0.00735619
Apg7416	61.0526	52.1222	49.7438	235.506	339.941	181.036	54.3062	252.161	1.92473	3.04054e-16	3.68881e-15
Apg8896	2.69851	3.54954	2.85826	18.2314	14.0061	10.4256	3.03544	14.221	1.9001	4.19251e-05	0.000154559
Apg9889	14.7169	16.2379	11.3219	39.158	39.4422	107.41	14.0922	62.0034	1.82897	1.3104e-06	6.15189e-06
Apg9351	5.85922	2.28584	3.92677	15.4123	21.7213	12.9647	4.02394	16.6994	1.73583	2.77143e-05	0.000104795
Apg7915	44.2388	39	46.9575	153.279	185.678	172.116	43.3988	170.358	1.68058	3.48381e-22	5.91007e-21
Apg4232	12.932	10.7644	15.4098	53.4764	52.0416	45.1666	13.0354	50.2282	1.6488	6.51702e-12	5.60867e-11
Apg7285	7.85907	6.48585	6.3393	33.5904	25.3779	18.2054	6.89474	25.7245	1.59546	1.70755e-06	7.8905e-06
Apg1346	19.1894	17.4519	23.1202	76.8374	79.4943	64.0427	19.9205	73.4581	1.58902	9.97045e-14	9.96945e-13
Apg8579	14.2998	13.49	15.9037	63.9631	53.4839	42.3968	14.5645	53.2813	1.57662	4.28527e-10	3.08349e-09
Apg1767	1.4392	1.77477	1.37197	4.35878	5.1482	6.40427	1.52865	5.30375	1.43987	0.0381481	0.0722163
Apg3420	8.02434	4.94765	10.0293	32.3411	25.3271	19.0992	7.66709	25.5891	1.43646	5.84785e-06	2.48375e-05
Apg3974	7.87329	5.17815	6.67152	20.788	22.6414	17.1102	6.57432	20.1799	1.31399	0.000164154	0.000546033
Apg8842	24.1054	15.4171	18.6949	59.1088	46.4237	63.6744	19.4058	56.4023	1.24616	5.3366e-08	3.06625e-07
Apg9068	2.78846	2.40703	1.47677	5.84663	7.92104	6.05985	2.22409	6.60917	1.24042	0.0381537	0.0722163
Apg7696	11.9341	6.45271	13.4185	29.5138	35.3495	24.7952	10.6018	29.8862	1.19725	1.80485e-05	7.05377e-05
Apg9829	62.1019	38.9962	51.9303	158.48	112.706	154.747	51.0095	141.978	1.19071	6.95739e-09	4.40737e-08
Apg9668	0.516381	1.14621	1.64085	2.52632	3.91162	2.88564	1.10115	3.10786	1.12967	0.177146	0.262363
Apg5727	33.6173	34.2626	32.259	57.416	74.6254	134.226	33.3797	88.7557	1.11103	4.18054e-05	0.000154345
Apg2479	13.9423	10.8449	13.8589	29.2331	34.9789	37.7353	12.882	33.9825	1.10335	2.0025e-05	7.76563e-05
Apg3756	18.5897	18.692	21.8107	59.2991	45.7359	47.9461	19.6975	50.9937	1.0796	2.06538e-06	9.38372e-06
Apg3979	36.8039	26.6753	36.0391	79.7924	91.2712	84.1792	33.1728	85.0809	1.06758	9.24885e-09	5.78935e-08
Apg5434	15.9806	19.0632	17.4103	50.1465	47.763	36.8552	17.4847	44.9216	1.06757	8.68026e-06	3.58863e-05
Apg6684	0	0.327487	1.12516	1.85607	0.558803	1.64894	0.484215	1.35461	1.03287	0.375413	0.481868
Apg5746	12.0083	10.0809	14.676	30.02	31.6331	28.247	12.255	29.9667	0.994076	0.000233619	0.000755691
Apg2576	2.26917	2.0664	1.88583	4.02585	7.82325	3.57657	2.0738	5.14189	0.982524	0.126236	0.199479
Apg7517	15.022	12.2262	16.4682	37.5339	32.0042	34.9775	14.5721	34.8385	0.962793	0.000120514	0.000410981
Apg6171	15.6545	12.6686	9.32696	35.5584	27.4843	25.2114	12.55	29.4181	0.933876	0.000674893	0.00201462
Apg9572	18.0051	13.1489	16.941	37.0981	53.2867	21.6333	16.0317	37.3393	0.928326	0.00250446	0.00654471
Apg6734	1.38729	1.64232	1.58698	2.32702	4.20354	4.13465	1.53886	3.55507	0.871602	0.248112	0.346305
Apg7090	55.9648	66.8901	53.2259	112.693	107.467	164.512	58.6936	128.224	0.831748	6.14454e-05	0.000221066
Apg6416	8.79819	9.86962	12.8062	22.4146	21.3198	23.79	10.4913	22.5081	0.8053	0.00762828	0.0176699
Apg1420	45.4959	37.6438	34.8207	85.477	75.0414	90.8218	39.3201	83.7801	0.800708	2.27189e-05	8.71907e-05
Apg5852	2.0097	4.83265	5.42812	9.12987	7.61181	9.67081	4.09016	8.80416	0.799882	0.0976232	0.160841
Apg2628	1.06227	0	3.03792	2.5985	3.35282	2.96809	1.36673	2.97314	0.783012	0.311474	0.415784
Apg9808	29.7436	25.544	27.3413	43.8033	51.2982	78.4895	27.543	57.8637	0.776666	0.00109685	0.00312597
Apg3809	19.3485	21.3335	21.6995	44.5457	45.2631	39.8101	20.7938	43.2063	0.762593	0.000616735	0.00185651
Apg1703	1.65242	3.05655	1.92527	4.42708	4.34625	5.13003	2.21141	4.63445	0.748661	0.252522	0.351529
Apg3967	17.2426	12.3591	17.4644	28.9978	33.674	29.1074	15.6887	30.593	0.67031	0.00799227	0.0184023
Apg3427	48.826	44.412	44.1251	84.8427	94.7273	84.831	45.7877	88.1336	0.654153	0.000290082	0.000920264
Apg4809	178.07	191.404	157.937	365.158	393.056	227.206	175.804	328.474	0.61333	0.00707588	0.0165126
Apg4302	2.06552	1.14621	1.96903	1.44361	2.28178	6.09191	1.72692	3.27244	0.601129	0.419188	0.525047
Apg7931	53.8833	45.4495	36.9834	81.3444	78.9128	90.3332	45.4387	83.5301	0.587651	0.00206847	0.00552826
Apg9970	7.29009	9.97873	13.899	20.3804	20.9387	14.4848	10.3893	18.6013	0.54606	0.083802	0.141637
Apg8291	3.96581	1.10036	3.15044	4.85054	5.00688	4.92483	2.73887	4.92742	0.539543	0.365163	0.47142
Apg2947	11.1221	8.69941	8.48195	19.3222	15.4459	14.7982	9.43447	16.5221	0.513913	0.12219	0.194343
Apg4865	3.24384	4.24635	5.39169	6.10386	7.56072	8.83123	4.29396	7.49861	0.503855	0.311308	0.415784
Apg9647	9.73747	7.85969	11.5329	16.086	19.8375	13.7412	9.71001	16.5549	0.475691	0.15181	0.23205
Apg6242	5.46757	2.02272	2.7798	4.96772	5.17715	7.12924	3.42336	5.75804	0.448216	0.413992	0.520101
Apg1946	93.4603	87.5743	82.8074	163.777	125.1	146.559	87.9473	145.145	0.434831	0.0225406	0.0459208
Apg555	3.94826	0.973767	1.4637	1.60969	4.36163	4.69875	2.12858	3.55669	0.431711	0.530937	0.629043
Apg8778	0.918011	1.35847	0.875122	1.28321	2.318	1.71001	1.05053	1.77041	0.424732	0.65811	0.739119
Apg614	15.3634	14.3228	13.8645	26.844	22.112	22.5128	14.5169	23.8229	0.422452	0.123549	0.19613
Apg967	31.6714	17.6601	20.7112	35.6091	42.3035	35.3402	23.3476	37.7509	0.403084	0.084906	0.143382
Apg698	8.40964	9.82462	7.59481	15.1579	14.2495	12.367	8.60969	13.9248	0.399722	0.263125	0.363308
Apg3841	45.4415	34.7682	55.1327	71.4588	83.448	59.316	45.1142	71.4076	0.3749	0.0660328	0.115748
Apg2140	499.267	421.923	408.739	744.454	676.051	677.864	443.309	699.456	0.371212	0.0347425	0.0665782
Apg4392	91.9158	110.036	68.5877	119.82	135.603	173.139	90.1798	142.854	0.366139	0.092929	0.154441
Apg5905	9.082	5.87977	5.41106	10.3147	6.62886	14.6265	6.79094	10.5233	0.337583	0.403408	0.509637
Apg7899	45.8546	33.622	34.6548	45.3294	55.0235	73.3595	38.0438	57.9041	0.314668	0.147247	0.226246
Apg19	38.4505	39.0298	34.5337	47.3061	51.7538	69.4528	37.338	56.1709	0.297232	0.152386	0.232682
Apg8620	17.1905	18.9309	18.0388	25.1468	29.5265	24.8227	18.0534	26.4987	0.262792	0.302235	0.406268
Apg8331	30.6184	26.538	36.4154	55.9442	34.5143	46.1703	31.1906	45.5429	0.258516	0.260524	0.360712
Apg2235	17.9769	28.1135	28.0424	28.555	35.8494	43.8871	24.7109	36.0972	0.254133	0.302374	0.406346
Apg3989	2.47863	2.20071	3.46548	4.1576	3.75516	4.00143	2.71494	3.9714	0.249903	0.708909	0.786201
Apg9666	3.45238	1.76843	3.37547	4.82579	4.52631	3.13298	2.86543	4.16169	0.240418	0.706259	0.78387
Apg4808	47.1544	41.3752	34.9622	61.688	65.2573	50.2993	41.1639	59.0816	0.232058	0.247965	0.346305
Apg9491	4.07446	7.91353	6.14983	11.3907	7.07307	7.58964	6.04594	8.68447	0.229184	0.604491	0.695045
Apg7763	57.6922	54.6384	66.974	79.5679	92.5841	80.8776	59.7682	84.3432	0.207432	0.252762	0.351815
Apg8233	27.0626	32.1873	25.7179	36.2376	37.2003	43.0295	28.3226	38.8225	0.164345	0.457166	0.561582
Apg5509	14.1188	13.9286	14.0573	18.0908	21.6872	17.533	14.0349	19.1037	0.154309	0.598455	0.689291
Apg7264	96.6123	84.9363	84.8549	119.303	121.46	117.448	88.8012	119.404	0.138366	0.422698	0.528715
Apg9645	75.8461	76.6582	83.1716	114.334	108.9	92.9562	78.5586	105.397	0.135821	0.448187	0.5532
Apg7001	3.28054	3.23634	1.73738	4.96772	2.416	3.73436	2.75142	3.70603	0.13509	0.847258	0.891902
Apg7271	114.526	133.615	103.796	94.1957	207.246	170.047	117.312	157.163	0.121549	0.632116	0.719942
Apg6573	4.34565	3.21533	2.14803	5.06202	5.18163	2.69826	3.23634	4.31397	0.121277	0.853156	0.897733
Apg9509	54.5775	44.9665	41.1981	57.6334	68.1525	61.1164	46.914	62.3008	0.119592	0.530706	0.629043
Apg5675	1.72736	2.49528	1.62053	2.24207	3.0116	2.45152	1.94772	2.5684	0.103945	0.876561	0.908888
Apg3971	0.906816	1.00642	1.44075	0.950671	1.7173	1.68916	1.118	1.45238	0.0803082	0.958416	0.964254
Apg249	18.5897	24.4897	22.4757	25.985	24.9008	33.5016	21.8517	28.1292	0.074265	0.789241	0.849973
Apg7976	13.8095	15.3264	20.2528	21.5304	20.7875	21.1064	16.4629	21.1415	0.0710382	0.794339	0.849973
Apg2138	26.5567	28.4914	25.0347	29.0785	24.8668	48.9185	26.6943	34.2879	0.069236	0.805963	0.856266
Apg2336	185.012	194.746	205.716	255.726	241.403	244.593	195.158	247.24	0.0519934	0.759018	0.822276
Apg9990	8.55127	8.52777	8.97875	12.9925	10.092	9.92661	8.68593	11.0037	0.0512492	0.875702	0.908661
Apg4272	30.23	35.4788	38.8652	42.9846	47.8169	41.4238	34.858	44.0751	0.0486952	0.803152	0.854277
Apg8234	9.19904	11.2021	13.3975	12.7246	13.3076	16.6594	11.2662	14.2305	0.0471613	0.87571	0.908661
Apg4754	9.51102	16.7613	15.8255	12.3278	14.846	24.9105	14.0326	17.3614	0.0170474	0.959078	0.964254
Apg9654	9.93589	7.11438	12.4252	10.5284	13.5558	12.3386	9.82516	12.1409	0.0158088	0.958416	0.964254
Apg1982	178.654	193.634	220.633	263.9	239.879	213.463	197.641	239.081	-0.0128269	0.963602	0.964338
Apg6695	48.9451	37.6071	46.3593	50.6543	54.9608	54.0602	44.3039	53.2251	-0.0240155	0.880472	0.909551
Apg8866	4.53408	2.90745	4.2262	5.28151	5.1519	3.566	3.88924	4.66647	-0.0257421	0.958416	0.964254
Apg2211	10.0223	7.9736	10.6156	11.3732	11.5648	10.1708	9.53717	11.0363	-0.0777715	0.827377	0.873638
Apg2382	18.164	13.8595	18.9387	21.8195	18.2742	18.5034	16.9874	19.5323	-0.087316	0.769517	0.832659
Apg373	83.6537	75.6496	71.6904	84.4513	97.8795	78.437	76.9979	86.9226	-0.114063	0.527495	0.626116
Apg5630	117.912	102.569	106.665	117.675	143.165	104.543	109.049	121.794	-0.128662	0.499336	0.601138
Apg1537	94.9211	81.2884	79.3182	99.5118	97.6523	87.5157	85.1759	94.8932	-0.131893	0.458092	0.562513
Apg10177	26.9062	35.1101	36.3751	35.5584	41.9985	31.5902	32.7971	36.3824	-0.139643	0.520965	0.620459
Apg1776	4.49751	1.77477	1.52441	4.61025	2.08199	1.86171	2.5989	2.85131	-0.148799	0.847258	0.891902
Apg5246	14.7169	12.6083	13.7832	14.8873	17.6023	12.7449	13.7028	15.0782	-0.150046	0.634229	0.721855
Apg1727	15.754	13.599	13.6163	17.1031	15.5802	14.4771	14.3231	15.7202	-0.153788	0.621012	0.709717
Apg1684	65.6378	61.4706	67.9678	69.6142	79.1017	61.8454	65.0254	70.1871	-0.178232	0.32722	0.43235
Apg912	35.8192	36.5667	43.5107	33.2735	41.2152	50.6747	38.6322	41.7211	-0.178899	0.390991	0.498018
Apg5464	23.5313	17.7589	21.2356	20.7222	24.6581	21.3318	20.8419	22.2374	-0.194707	0.445588	0.55108
Apg9216	42.8736	41.6351	31.2915	40.031	41.4421	41.5949	38.6001	41.0226	-0.201399	0.33387	0.439293
Apg449	14.2709	16.6721	15.9909	15.1361	18.9655	14.4574	15.6446	16.1863	-0.238391	0.413992	0.520101
Apg10497	6.2418	10.2406	6.89877	8.53523	8.90822	6.40318	7.79371	7.94888	-0.256859	0.525201	0.623723
Apg4035	24.1164	13.7545	13.0914	20.0155	12.3692	19.6536	16.9874	17.3461	-0.257055	0.381104	0.487722
Apg4422	1.51753	1.96492	2.41105	2.38638	0.718462	2.82675	1.9645	1.9772	-0.263408	0.719109	0.789977
Apg5736	151.615	114.859	122.284	121.657	149.963	118.724	129.586	130.114	-0.281329	0.146604	0.225831
Apg7458	10.5225	7.78555	10.4767	9.31538	8.85651	10.4537	9.59491	9.54185	-0.293516	0.436225	0.541576
Apg8983	18.371	11.3272	14.455	16.5081	17.1191	10.0488	14.7177	14.5587	-0.302404	0.334173	0.439293
Apg5370	0.811778	1.68177	1.75407	1.47513	0.922392	1.71374	1.41587	1.37042	-0.308796	0.715916	0.789197
Apg9594	8.57987	6.73296	13.2186	8.35882	9.5192	10.1704	9.51049	9.34946	-0.309877	0.419155	0.525047
Apg2779	13.3112	19.3581	17.5024	12.5113	16.226	19.6651	16.7239	16.1341	-0.338625	0.235844	0.33238
Apg4214	1126.7	1401.28	1126.56	986.979	1075.32	1466.41	1218.18	1176.24	-0.349157	0.0893003	0.149441
Apg6073	31.7265	15.0382	26.1487	25.6386	17.5241	26.1632	24.3044	23.1086	-0.357618	0.193219	0.282243
Apg5355	33.9262	38.1686	33.9657	35.0798	36.6715	28.5679	35.3535	33.4397	-0.368445	0.0837038	0.141567
Apg8391	14.9751	13.3724	15.0959	12.8121	14.1796	13.4663	14.4811	13.486	-0.388584	0.214467	0.306877
Apg5156	64.0929	55.6337	67.182	61.472	56.5726	54.9564	62.3029	57.667	-0.398868	0.0278464	0.0552348
Apg8376	11.2611	10.7126	12.8365	8.80742	12.8068	10.0998	11.6034	10.5713	-0.419023	0.230445	0.325872
Apg10151	1.02141	1.36033	1.16843	1.57052	0.902683	0.634207	1.18339	1.0358	-0.432731	0.64924	0.731879
Apg9282	59.2927	62.3895	64.2443	47.3844	55.3763	60.6551	61.9755	54.472	-0.475596	0.00798136	0.0183898
Apg1533	52.074	40.6325	50.2192	38.2226	41.7001	40.2402	47.6419	40.0543	-0.537471	0.00643273	0.0151495
Apg7995	349.1	360.474	344.605	254.451	327.662	269.527	351.393	283.88	-0.59957	0.000745773	0.00220646
Apg607	16.58	15.6132	17.5616	13.3437	9.1976	17.1579	16.5849	13.233	-0.609918	0.0452592	0.0837493
Apg4034	45.9673	32.6535	47.7476	35.2316	38.2831	27.1625	42.1228	33.5591	-0.613167	0.00557021	0.0133795
Apg8261	164.491	156.718	200.96	135.962	142.478	134.78	174.056	137.74	-0.625118	0.000651978	0.00195379
Apg8531	15.4566	15.4545	15.1327	12.5546	6.32892	17.3787	15.3479	12.0874	-0.628117	0.0477613	0.0879079
Apg10138	51.2473	43.4938	58.1128	34.7637	46.6223	33.3799	50.9513	38.2553	-0.700102	0.000674744	0.00201462
Apg4507	75.941	71.1135	75.4095	53.9051	57.6757	55.5026	74.1547	55.6944	-0.700948	6.30181e-05	0.000226399
Apg5750	19.652	18.4703	20.2528	12.6213	19.1111	11.8724	19.4584	14.5349	-0.704954	0.013658	0.0295894
Apg5369	3.01455	4.08917	3.83162	3.16034	2.53727	2.18373	3.64511	2.62711	-0.732093	0.253531	0.352492
Apg1786	64.0517	82.7992	74.1601	49.6545	52.9812	57.8272	73.6703	53.4876	-0.752418	7.00297e-05	0.000250421
Apg9888	13.4259	21.0902	14.5708	11.5489	10.1702	13.3381	16.3623	11.6857	-0.768029	0.0140906	0.0303168
Apg5455	45.6507	42.8304	39.7793	30.59	27.0348	30.975	42.7535	29.5332	-0.820148	8.34366e-05	0.000294366
Apg5429	29.3146	37.0313	27.0362	26.7346	21.4387	14.4282	31.1273	20.8672	-0.862201	0.000759895	0.00224558
Apg4397	42.1881	35.2057	42.6044	27.3314	18.1191	33.3718	39.9994	26.2741	-0.891754	7.01172e-05	0.000250576
Apg5346	32.9968	38.8564	41.6449	20.1384	26.4035	27.4136	37.8327	24.6518	-0.904152	4.50626e-05	0.000165395
Apg3953	398.417	413.653	384.762	237.715	250.344	283.292	398.944	257.117	-0.925824	6.20783e-08	3.52435e-07
Apg2718	30.3155	35.1268	37.0783	21.5876	19.6785	24.1506	34.1735	21.8056	-0.933305	3.69917e-05	0.000137537
Apg3485	22.417	36.4089	24.3233	8.78905	11.0446	33.6093	27.7164	17.8143	-0.935264	0.0116813	0.0258211
Apg7888	3.83918	4.18614	3.59561	1.27101	0.765318	5.01851	3.87364	2.35161	-0.968731	0.138466	0.215504
Apg157	18.1226	15.4824	14.4857	9.40162	9.78889	10.5565	16.0302	9.91568	-0.972585	0.00308058	0.00783969
Apg6562	7.54366	9.56832	10.0449	5.39785	5.44226	5.79917	9.05229	5.54643	-0.978573	0.0244998	0.0492506
Apg9071	10.8244	9.40179	6.87913	5.92064	5.94171	4.67547	9.0351	5.51261	-0.984465	0.0244998	0.0492506
Apg7537	5.6358	8.46429	6.73567	4.70317	3.87622	4.02162	6.94525	4.20034	-0.991595	0.0452712	0.0837559
Apg7070	45.9052	62.5969	47.4977	31.5532	28.499	35.57	51.9999	31.8741	-0.994964	4.51288e-06	1.94757e-05
Apg9381	1203.91	776.964	808.004	373.535	683.696	576.854	929.624	544.695	-1.06142	7.65714e-06	3.18406e-05
Apg5407	3.91363	2.89568	3.19782	1.56301	1.94111	2.08287	3.33571	1.86233	-1.07532	0.130416	0.205017
Apg7655	34.459	39.1387	37.4595	20.281	17.173	26.4635	37.0191	21.3058	-1.08187	2.04024e-06	9.28215e-06
Apg5215	99.8337	104.432	96.701	63.5189	53.4589	52.5828	100.322	56.5202	-1.11512	5.13739e-10	3.66762e-09
Apg2620	47.5071	52.8783	66.1592	3.17595	17.9935	73.103	55.5149	31.4241	-1.12903	0.0153562	0.0326882
Apg4086	24.1164	30.1111	22.3511	15.4506	13.3207	13.7263	25.5262	14.1658	-1.13135	2.26504e-05	8.69944e-05
Apg9887	9.98106	14.7699	12.6863	6.62705	6.61563	7.28189	12.4791	6.84153	-1.14074	0.00285825	0.00735619
Apg5893	16.5618	19.7564	16.325	8.50419	8.10773	11.5426	17.5477	9.38483	-1.1805	0.000279408	0.000890067
Apg1692	68.1623	59.333	73.6647	37.7038	38.8861	27.3853	67.0533	34.6584	-1.23676	1.47837e-10	1.12184e-09
Apg7406	784.486	937.367	710.621	383.279	418.642	435.155	810.825	412.359	-1.27083	3.46499e-12	3.04487e-11
Apg855	222.348	212.7	240.762	89.504	86.8227	154.806	225.27	110.378	-1.32123	8.43058e-10	5.89257e-09
Apg7869	66.4102	74.9381	70.396	26.8811	30.9153	45.6927	70.5814	34.4963	-1.32152	3.85986e-11	3.07836e-10
Apg4047	16.3312	20.8245	16.7827	5.58556	11.1865	9.06146	17.9795	8.61118	-1.33761	4.76813e-05	0.00017424
Apg5027	38.8319	57.7688	42.7935	18.1895	20.3404	25.9067	46.4647	21.4789	-1.40062	6.07762e-09	3.88944e-08
Apg5317	12.7804	6.30413	8.12223	3.24813	3.91162	5.04988	9.06893	4.06988	-1.41513	0.00278238	0.00718509
Apg5419	6.04166	5.84565	4.72566	3.24813	2.34697	1.73139	5.53766	2.44216	-1.42046	0.0180721	0.0377785
Apg8040	958.167	1120.01	1129.1	428.01	431.843	478.852	1069.09	446.235	-1.55292	6.84467e-21	1.08057e-19
Apg3042	159.161	213.271	157.699	121.166	55.3781	38.6482	176.711	71.7308	-1.58087	1.93025e-06	8.83801e-06
Apg208	53.7036	66.4104	62.2928	24.6726	21.8103	18.8878	60.8023	21.7903	-1.76416	4.87363e-17	6.2299e-16
Apg6121	28.9006	24.5019	28.1244	7.15377	8.74177	8.78544	27.1756	8.22699	-1.99527	2.16795e-11	1.7699e-10
Apg6823	21.816	18.6424	16.9889	6.01306	6.98273	2.8618	19.1491	5.28586	-2.11781	9.04792e-09	5.68491e-08
Apg3952	30.3306	35.834	32.3335	7.86389	11.1172	7.89755	32.8327	8.95956	-2.14598	6.17634e-15	6.83411e-14
Apg598	34.6445	36.5744	31.9519	3.54341	5.06733	17.8385	34.3903	8.81642	-2.23715	1.95246e-14	2.07675e-13
Apg7879	75.9523	84.8847	71.56	8.53793	16.7641	34.2979	77.4657	19.8667	-2.25181	1.17212e-19	1.70519e-18
Apg335	28.2595	33.8167	30.0997	8.6065	6.47785	7.05788	30.7253	7.38074	-2.32561	2.7275e-15	3.11284e-14
Apg1027	301.69	238.411	247.803	45.6354	69.0081	75.1129	262.635	63.2521	-2.34238	1.56274e-41	4.88797e-40
Apg1163	3.93665	8.4145	5.5596	1.52853	0.276115	1.62954	5.97025	1.14473	-2.53545	0.000391004	0.00121577
Apg3633	43.6055	41.0936	35.5883	3.20803	5.50525	16.2451	40.0958	8.31946	-2.53988	1.23734e-19	1.79746e-18
Apg6971	16.8997	12.8613	13.195	2.69974	3.65762	1.49904	14.3187	2.6188	-2.67773	1.64291e-08	1.00268e-07
Apg9023	223.593	359.909	274.023	34.2858	35.8566	41.6815	285.841	37.2746	-3.23277	7.41567e-71	3.62065e-69
Apg336	86.2108	120.246	83.7824	0.567359	1.84478	1.10889	96.7466	1.17368	-6.50193	6.936e-110	5.25927e-108
Apg9752	0.25641	0	1.14068	0.179207	0.16186	0	0.465696	0.113689	#N/A	#N/A	#N/A
Apg5845	0	0	0	0	0	0	0	0	#N/A	#N/A	#N/A
Apg10129	0	0	0	0	0	0	0	0	#N/A	#N/A	#N/A
Apg10198	0	0	0	0.586128	0.352929	0	0	0.313019	#N/A	#N/A	#N/A
Apg823	0	0	0	0	0	0.265347	0	0.0884488	#N/A	#N/A	#N/A
Apg609	0	0.302296	0.259652	0.571099	1.03164	0.253683	0.187316	0.618806	#N/A	#N/A	#N/A
Apg7897	0	0	0	0	0	0	0	0	#N/A	#N/A	#N/A
Apg7921	0.998106	0.369247	0.951475	0.523188	0.157515	0.774669	0.772943	0.485124	#N/A	#N/A	#N/A
The genes in bold are significantly up-regulated (P≤0.05); #N/A, not applicable due to very low or no FPKM value.
