# Supplementary material for: Genome and Transcriptome Analysis of Ascochyta pisi Provides Insights into the Pathogenesis of Ascochyta Blight of Pea
Source: Microbiol Spectr. 2023 Jan 16;11(1):e04488-22. doi: 10.1128/spectrum.04488-22 (PMC9927284; doi:10.1128/spectrum.04488-22)
Supplement: Supplemental file 4 — Table S6. Download spectrum.04488-22-s0004.xlsx, XLSX file, 0.02 MB [file spectrum.04488-22-s0004.xlsx]

## Sheet: Supplementary file 5
Expression profiles of 245 CAZymes in A. pisi HNA23 during the infection on pea leaves
Gene	CAzy	2 hpi average FPKM	8 hpi average FPKM	20 hpi average FPKM
Apg10212	AA	6.7289	14.2367	24.3851
Apg10622	AA	3017.13	5754.29	5829.24
Apg10713	AA	5.45869	8.70634	15.7292
Apg1074	AA	18.508	26.0025	28.2765
Apg10756	AA	2.3169	5.194	15.1957
Apg1979	AA	23.2028	34.4638	51.6738
Apg2117	AA	1.06473	4.48747	9.60374
Apg2524	AA	0.466034	1.37711	4.92155
Apg2529	AA	0.494211	0.592783	1.04307
Apg2624	AA	8.73021	13.3463	15.5289
Apg2967	AA	0.140345	0.625632	0.837914
Apg3705	AA	10.1577	22.4866	27.3107
Apg3770	AA	14.7977	23.8867	36.0227
Apg3918	AA	3.18879	4.45839	4.58822
Apg3973	AA	2.98314	7.12129	8.4466
Apg4028	AA	0.386431	0.971474	11.452
Apg415	AA	1.151	2.46611	2.86279
Apg4564	AA	1.08028	2.60311	3.82698
Apg458	AA	7.25865	7.78145	15.7412
Apg4580	AA	22.3227	126.003	181.556
Apg469	AA	0.69522	4.02952	6.49216
Apg5379	AA	0.0278713	0.0557868	0.561341
Apg5795	AA	0.750381	3.40338	5.12786
Apg595	AA	1.63591	4.50505	8.71455
Apg596	AA	5.15629	10.004	21.2313
Apg6008	AA	0.515718	0.669792	0.973827
Apg6064	AA	46.9787	103.374	321.926
Apg6154	AA	0.287297	1.68141	2.9953
Apg6391	AA	8.31692	120.541	213.405
Apg6800	AA	0	0.141999	0.247025
Apg6803	AA	0.675408	0.802416	1.12676
Apg6815	AA	21.6698	32.375	36.558
Apg6904	AA	9.3407	34.3267	222.284
Apg6931	AA	9.86271	31.3668	31.9704
Apg701	AA	0.0822894	0.251739	0.306637
Apg7156	AA	3.59862	8.23189	10.3485
Apg7283	AA	102.203	244.802	509.505
Apg7608	AA	15.6733	22.576	32.8755
Apg7695	AA	5.72723	9.07089	10.7165
Apg7983	AA	0.989559	8.56131	14.3182
Apg8327	AA	1.4343	1.59073	12.5494
Apg8346	AA	3.9611	17.561	35.3629
Apg8739	AA	1.60138	3.91182	5.47263
Apg8750	AA	9.63801	9.85539	26.8582
Apg9598	AA	0.830001	2.79766	35.1382
Apg9788	AA	1.77785	1.99817	2.53282
Apg5898	CBM	6.88569	21.0327	38.6319
Apg9920	CBM	0.962547	2.7641	23.7596
Apg10451	CE	3.90115	14.8956	27.6164
Apg10728	CE	5.07237	11.0227	22.81
Apg1349	CE	8.67377	29.9275	35.495
Apg1539	CE	1.19636	2.50543	2.71443
Apg2278	CE	277.889	370.017	408.455
Apg2423	CE	21.3163	52.6123	68.7691
Apg2698	CE	21.7166	72.9417	103.77
Apg3616	CE	61.1765	67.7968	85.2721
Apg3678	CE	10.5832	14.1414	14.6561
Apg4066	CE	1.70816	9.23833	14.0164
Apg4188	CE	2.12182	4.6834	11.2825
Apg4255	CE	48.8988	54.8117	57.6114
Apg4735	CE	0.0343357	0.116461	7.37251
Apg476	CE	1.41524	2.41842	29.5174
Apg4837	CE	85.4017	393.735	1605.66
Apg5163	CE	2.06099	5.06693	6.8262
Apg5417	CE	8.87985	12.5806	15.9797
Apg6394	CE	3.28613	9.91185	78.0468
Apg6467	CE	2.6109	14.6857	16.0601
Apg662	CE	6.91785	16.9019	19.7671
Apg6873	CE	17.5244	89.5496	404.562
Apg6983	CE	3.80792	7.14612	15.2196
Apg7284	CE	11.0567	12.8676	69.4343
Apg8056	CE	3.21068	8.43871	16.233
Apg8603	CE	43.1056	75.6372	327.238
Apg8889	CE	0.274819	2.08467	3.19707
Apg9343	CE	16.1627	17.7353	17.9157
Apg9851	CE	52.6748	107.405	130.868
Apg9968	CE	24.0252	72.6219	83.9419
Apg10130	GH	20.0828	31.0825	36.8895
Apg10155	GH	0.0149831	0.524759	1.108
Apg10157	GH	0.531137	2.00145	10.7671
Apg10231	GH	0.0321066	0.0831864	0.166076
Apg10261	GH	1.56155	3.8649	7.89431
Apg10374	GH	44.524	56.7133	86.9182
Apg10424	GH	11.8069	19.8926	36.471
Apg10593	GH	2.39018	5.23354	9.23281
Apg10727	GH	1.63248	56.9097	349.655
Apg1077	GH	17.1598	37.2192	63.1955
Apg10793	GH	0.176927	0.62727	1.05416
Apg1095	GH	3.33198	6.29095	7.58073
Apg1144	GH	28.2947	59.3576	113.173
Apg1408	GH	3.09736	44.5931	57.7367
Apg1419	GH	4.89552	384.181	704.249
Apg1452	GH	1.91712	2.50942	2.83617
Apg1556	GH	0	0.405988	0.410673
Apg1759	GH	27.4963	28.8344	31.3885
Apg1784	GH	129.715	196.489	263.623
Apg1993	GH	11.5077	25.4925	163.998
Apg2031	GH	1.27519	6.68541	7.84044
Apg204	GH	30.3352	131.684	168.045
Apg213	GH	0.42958	1.93151	10.0609
Apg2163	GH	3.9712	22.2416	34.5386
Apg2255	GH	1.95835	13.1752	69.2084
Apg2260	GH	12.9057	38.3725	38.445
Apg2327	GH	20.4065	21.6292	41.6923
Apg2413	GH	1.84231	9.58835	15.8296
Apg2421	GH	1.64581	3.98584	16.4459
Apg2447	GH	2.79811	3.73368	4.83318
Apg2736	GH	0.257054	0.365261	1.88263
Apg2822	GH	5.34871	10.6376	16.7596
Apg2932	GH	0.448254	1.24093	3.45274
Apg2976	GH	24.4642	34.0255	54.7914
Apg3021	GH	139.803	185.505	259.281
Apg3115	GH	1.14243	1.78015	10.4295
Apg3126	GH	2.65405	6.94819	8.02306
Apg3128	GH	3.00782	23.8011	59.6799
Apg3147	GH	1.88484	11.7333	32.2184
Apg3160	GH	9.88534	49.1512	119.411
Apg321	GH	2.15921	3.32774	5.2081
Apg3211	GH	0.0173482	0.0402698	0.121905
Apg3277	GH	1.4694	4.19965	4.42123
Apg3360	GH	48.8102	728.561	939.067
Apg3409	GH	83.2705	128.79	180.48
Apg3482	GH	0.374753	8.49278	237.181
Apg3676	GH	2.622	13.249	14.4584
Apg3720	GH	9.4248	12.2125	17.5258
Apg3725	GH	2.63411	5.05079	28.5415
Apg3785	GH	0	0.0239607	0.0807008
Apg3797	GH	8.0064	20.5782	23.2757
Apg3848	GH	10.9355	21.6925	21.7664
Apg386	GH	10.3384	13.4405	90.475
Apg3984	GH	2.65451	8.22744	15.7764
Apg4001	GH	14.6352	15.3012	15.9361
Apg4021	GH	20.153	32.0123	45.2262
Apg4075	GH	1.40522	4.70617	68.485
Apg4107	GH	4.75154	114.886	195.817
Apg4437	GH	3.6684	9.9675	22.2705
Apg4553	GH	44.0799	70.9172	89.2341
Apg4591	GH	1.71294	3.72148	8.07678
Apg465	GH	4.78071	16.4453	16.8274
Apg4692	GH	5.54361	21.6095	58.2405
Apg4705	GH	10.1162	30.8256	60.7434
Apg493	GH	4.66288	5.05354	5.49543
Apg498	GH	1.8995	14.9102	22.9083
Apg5100	GH	2.86115	19.6343	44.7914
Apg5103	GH	9.17196	52.303	75.6758
Apg532	GH	0.0890573	0.591194	9.01692
Apg536	GH	61.8856	449.611	472.71
Apg5418	GH	0.569125	0.926004	1.73259
Apg542	GH	0.927011	3.23288	38.2747
Apg5617	GH	16.7775	29.5665	30.2944
Apg5764	GH	29.707	32.4058	51.1478
Apg5864	GH	17.1123	29.6116	35.9888
Apg5915	GH	13.5715	28.3058	44.835
Apg5927	GH	13.8707	50.1712	157.544
Apg6065	GH	84.7985	143.646	339.194
Apg6068	GH	20.3711	23.5439	32.9936
Apg622	GH	65.2997	100.132	111.657
Apg6310	GH	2.1728	6.83971	11.0179
Apg6466	GH	8.41988	17.9121	29.4283
Apg6477	GH	4.75815	341.583	521.501
Apg659	GH	0.224677	1.10953	2.38094
Apg672	GH	4.55957	7.49106	53.9608
Apg6755	GH	97.2496	269.63	294.083
Apg6905	GH	10.7686	26.2466	80.517
Apg6952	GH	92.0486	241.618	791.456
Apg6974	GH	24.4549	28.5042	35.9515
Apg6985	GH	3.41905	13.9441	20.3368
Apg6995	GH	3.33089	11.4818	20.8128
Apg7053	GH	0.0405851	0.0437625	0.207666
Apg7227	GH	10.5798	24.1726	38.489
Apg7397	GH	11.7275	20.6526	105.876
Apg7498	GH	0.337653	1.01379	2.50718
Apg7952	GH	10.8653	14.5167	25.6692
Apg8186	GH	38.2451	144.444	182.376
Apg8251	GH	11.6493	22.0135	22.5285
Apg8266	GH	2.11133	9.76279	14.952
Apg8281	GH	19.9463	22.5775	29.4701
Apg8370	GH	17.7412	23.1821	28.7014
Apg8492	GH	26.4691	27.53	47.0573
Apg85	GH	26.9542	60.034	102.372
Apg8508	GH	6.80454	15.7918	16.1172
Apg8590	GH	10.5094	20.5528	154.534
Apg8708	GH	16.8963	27.6298	32.3849
Apg8814	GH	1.41202	2.01138	2.71427
Apg8859	GH	2.44664	3.11159	13.5082
Apg8992	GH	8.81576	18.2681	25.0546
Apg9179	GH	10.1122	22.7115	22.736
Apg9481	GH	4.2702	6.21696	20.2231
Apg9482	GH	1.07251	22.3943	145.851
Apg9483	GH	2.05688	28.9959	219.217
Apg9516	GH	12.3765	104.018	153.021
Apg9719	GH	3.52233	9.37483	16.2596
Apg9725	GH	2.04269	3.42736	4.61098
Apg9773	GH	1.812	3.039	61.4959
Apg9780	GH	48.0007	61.6398	115.131
Apg9828	GH	1.81396	2.76203	4.31457
Apg986	GH	8.88671	18.3821	18.3935
Apg9895	GH	11.6982	16.0716	17.3502
Apg9987	GH	49.4733	50.0968	83.2585
Apg9986	GH	7.42717	12.6254	13.6845
Apg10012	GT	34.4176	53.0932	57.0004
Apg10302	GT	17.05	19.7901	21.1727
Apg10378	GT	19.8891	44.3023	47.4696
Apg10516	GT	10.7274	18.8636	20.6346
Apg10703	GT	61.8342	69.3884	73.3954
Apg1802	GT	20.1791	29.0727	43.2883
Apg222	GT	62.3125	105.517	153.74
Apg2699	GT	64.8364	74.2982	88.1906
Apg2751	GT	24.9011	30.4338	42.0947
Apg2757	GT	59.8955	64.3007	75.9231
Apg4243	GT	57.857	72.0649	107.393
Apg4984	GT	34.7664	44.8256	78.0387
Apg5005	GT	22.8128	26.2137	27.8273
Apg5079	GT	41.9391	62.3022	100.048
Apg514	GT	0.0151173	0.087984	0.546535
Apg5518	GT	0.961897	2.45606	8.79872
Apg6783	GT	98.9726	152.298	155.874
Apg6930	GT	51.5586	65.5253	121.629
Apg7062	GT	6.71803	12.1185	12.5153
Apg7072	GT	25.3713	28.4436	47.9505
Apg7411	GT	13.9383	23.6539	53.2972
Apg8491	GT	55.0145	89.1111	93.4774
Apg8869	GT	20.8881	30.0252	44.5599
Apg931	GT	34.3488	35.3363	75.2393
Apg9490	GT	89.3812	117.059	126.655
Apg10015	PL	7.13676	20.6052	131.641
Apg10393	PL	7.50831	59.4483	1238.66
Apg2693	PL	6.7401	25.6743	156.838
Apg3441	PL	0.496035	0.967538	4.54128
Apg3771	PL	4.62883	6.37733	70.8568
Apg3779	PL	9.44901	13.5931	41.3009
Apg4339	PL	1.45347	4.333	8.91545
Apg4509	PL	64.0558	109.781	195.669
Apg4601	PL	8.10303	12.4146	17.1328
Apg4602	PL	2.03746	3.00217	25.0357
Apg5094	PL	0.0831104	1.23543	3.77897
Apg6132	PL	0.138254	1.54879	4.65106
Apg6330	PL	0.264808	0.827929	108.466
Apg7387	PL	1.52098	1.98046	6.98047
Apg7395	PL	11.6511	44.3432	737.319
Apg8229	PL	0.229365	0.649951	1.00336
Apg8783	PL	0.154834	2.13111	29.8149
Apg8910	PL	9.20509	10.0987	20.2855
Apg8969	PL	2.95157	5.73631	24.5368
Apg9079	PL	0.57516	1.087	2.04183
