# Supplementary material for: Genome and Transcriptome Analysis of Ascochyta pisi Provides Insights into the Pathogenesis of Ascochyta Blight of Pea
Source: Microbiol Spectr. 2023 Jan 16;11(1):e04488-22. doi: 10.1128/spectrum.04488-22 (PMC9927284; doi:10.1128/spectrum.04488-22)
Supplement: Supplemental file 5 — Table S7. Download spectrum.04488-22-s0005.xlsx, XLSX file, 0.1 MB [file spectrum.04488-22-s0005.xlsx]

## Sheet: A. pisi HNA23
Gene id	Product Description	Signal peptide
Apg905	50S ribosome-binding GTPase	yes
Apg9137	Aldose 1-epimerase	yes
Apg3777	Alkaline phosphatase	yes
Apg7054	allergen asp	yes
Apg316	Alpha galactosidase A	yes
Apg5193	Alpha/beta hydrolase family	yes
Apg8733	Alpha/beta hydrolase family	yes
Apg9546	Alpha-lytic protease prodomain	yes
Apg9924	Alpha-N-acetylglucosaminidase	yes
Apg9903	Alpha-trehalose glucohydrolase	yes
Apg2288	Alternaria alternata allergen 1	yes
Apg6220	Alternaria alternata allergen 1	yes
Apg3441	Amb_all	yes
Apg7985	Amb_all	yes
Apg1128	Amidase	yes
Apg120	Amidase	yes
Apg9281	Amidase	yes
Apg4591	Arabinogalactan endo-beta-1,4-galactanase	yes
Apg2648	Arylsulfotransferase (ASST)	yes
Apg10277	Bacterial extracellular solute-binding protein	yes
Apg9095	Bacterial periplasmic substrate-binding proteins	yes
Apg3792	Belongs to the 5'-nucleotidase family	yes
Apg1933	Belongs to the alkaline phosphatase family	yes
Apg4160	Belongs to the arginase family	yes
Apg7766	Belongs to the arginase family	yes
Apg2829	Belongs to the asparaginase 1 family	yes
Apg5391	Belongs to the CRISP family	yes
Apg72	Belongs to the CRISP family	yes
Apg672	Belongs to the glycosyl hydrolase 1 family	yes
Apg3016	Belongs to the glycosyl hydrolase 11 (cellulase G) family	yes
Apg6993	Belongs to the glycosyl hydrolase 11 (cellulase G) family	yes
Apg868	Belongs to the glycosyl hydrolase 11 (cellulase G) family	yes
Apg1316	Belongs to the glycosyl hydrolase 12 (cellulase H) family	yes
Apg3720	Belongs to the glycosyl hydrolase 12 (cellulase H) family	yes
Apg8016	Belongs to the glycosyl hydrolase 17 family	yes
Apg917	Belongs to the glycosyl hydrolase 18 family	yes
Apg9920	Belongs to the glycosyl hydrolase 26 family	yes
Apg493	Belongs to the glycosyl hydrolase 28 family	yes
Apg7498	Belongs to the glycosyl hydrolase 28 family	yes
Apg2255	Belongs to the glycosyl hydrolase 3 family	yes
Apg5164	Belongs to the glycosyl hydrolase 3 family	yes
Apg9516	Belongs to the glycosyl hydrolase 31 family	yes
Apg468	Belongs to the glycosyl hydrolase 32 family	yes
Apg8748	Belongs to the glycosyl hydrolase 32 family	yes
Apg10374	Belongs to the glycosyl hydrolase 43 family	yes
Apg1616	Belongs to the glycosyl hydrolase 43 family	yes
Apg1993	Belongs to the glycosyl hydrolase 43 family	yes
Apg5418	Belongs to the glycosyl hydrolase 43 family	yes
Apg6135	Belongs to the glycosyl hydrolase 43 family	yes
Apg9719	Belongs to the glycosyl hydrolase 43 family	yes
Apg9902	Belongs to the glycosyl hydrolase 43 family	yes
Apg6974	Belongs to the glycosyl hydrolase 47 family	yes
Apg10593	Belongs to the glycosyl hydrolase 5 (cellulase A) family	yes
Apg2421	Belongs to the glycosyl hydrolase 5 (cellulase A) family	yes
Apg3115	Belongs to the glycosyl hydrolase 5 (cellulase A) family	yes
Apg4386	Belongs to the glycosyl hydrolase 5 (cellulase A) family	yes
Apg5617	Belongs to the glycosyl hydrolase 5 (cellulase A) family	yes
Apg6952	Belongs to the glycosyl hydrolase 5 (cellulase A) family	yes
Apg6985	Belongs to the glycosyl hydrolase 5 (cellulase A) family	yes
Apg7053	Belongs to the glycosyl hydrolase 5 (cellulase A) family	yes
Apg7304	Belongs to the glycosyl hydrolase 5 (cellulase A) family	yes
Apg7397	Belongs to the glycosyl hydrolase 5 (cellulase A) family	yes
Apg9483	Belongs to the glycosyl hydrolase 5 (cellulase A) family	yes
Apg2932	Belongs to the glycosyl hydrolase 7 (cellulase C) family	yes
Apg5915	Belongs to the glycosyl hydrolase 7 (cellulase C) family	yes
Apg659	Belongs to the glycosyl hydrolase 7 (cellulase C) family	yes
Apg1867	Belongs to the glycosyl hydrolase family 6	yes
Apg7227	Belongs to the glycosyl hydrolase family 6	yes
Apg10151	Belongs to the GMC oxidoreductase family	yes
Apg2529	Belongs to the GMC oxidoreductase family	yes
Apg3709	Belongs to the GMC oxidoreductase family	yes
Apg552	Belongs to the GMC oxidoreductase family	yes
Apg596	Belongs to the GMC oxidoreductase family	yes
Apg6154	Belongs to the GMC oxidoreductase family	yes
Apg8846	Belongs to the GMC oxidoreductase family	yes
Apg2105	Belongs to the GST superfamily	yes
Apg2033	Belongs to the histidine acid phosphatase family	yes
Apg2596	Belongs to the histidine acid phosphatase family	yes
Apg748	Belongs to the histidine acid phosphatase family	yes
Apg2585	Belongs to the multicopper oxidase family	yes
Apg3705	Belongs to the multicopper oxidase family	yes
Apg7749	Belongs to the oxygen-dependent FAD-linked oxidoreductase family	yes
Apg2448	Belongs to the oxygen-dependent FAD-linked oxidoreductase family	yes
Apg2624	Belongs to the oxygen-dependent FAD-linked oxidoreductase family	yes
Apg5823	Belongs to the oxygen-dependent FAD-linked oxidoreductase family	yes
Apg6307	Belongs to the oxygen-dependent FAD-linked oxidoreductase family	yes
Apg6391	Belongs to the oxygen-dependent FAD-linked oxidoreductase family	yes
Apg957	Belongs to the oxygen-dependent FAD-linked oxidoreductase family	yes
Apg10377	Belongs to the peptidase A1 family	yes
Apg8784	Belongs to the peptidase A1 family	yes
Apg2513	Belongs to the peptidase M28 family	yes
Apg2632	Belongs to the peptidase M28 family	yes
Apg2867	Belongs to the peptidase M28 family	yes
Apg5919	Belongs to the peptidase M28 family	yes
Apg6325	Belongs to the peptidase M28 family	yes
Apg8082	Belongs to the peptidase M28 family	yes
Apg8206	Belongs to the peptidase M28 family	yes
Apg9211	Belongs to the peptidase M28 family	yes
Apg9938	Belongs to the peptidase M28 family	yes
Apg2530	Belongs to the peptidase M36 family	yes
Apg6864	Belongs to the peptidase M36 family	yes
Apg3930	Belongs to the peptidase S1 family	yes
Apg5481	Belongs to the peptidase S1 family	yes
Apg6592	Belongs to the peptidase S1 family	yes
Apg2677	Belongs to the peptidase S10 family	yes
Apg3846	Belongs to the peptidase S10 family	yes
Apg58	Belongs to the peptidase S10 family	yes
Apg7003	Belongs to the peptidase S10 family	yes
Apg9235	Belongs to the peptidase S10 family	yes
Apg9279	Belongs to the peptidase S10 family	yes
Apg343	Belongs to the peptidase S8 family	yes
Apg5160	Belongs to the peptidase S8 family	yes
Apg2219	Belongs to the polysaccharide lyase 4 family	yes
Apg9738	Belongs to the protein disulfide isomerase family	yes
Apg5304	Belongs to the RNase T2 family	yes
Apg625	Belongs to the small Tim family	yes
Apg626	Belongs to the small Tim family	yes
Apg3787	Belongs to the tannase family	yes
Apg7511	Belongs to the tannase family	yes
Apg764	Belongs to the tannase family	yes
Apg8885	Belongs to the tannase family	yes
Apg104	Belongs to the type-B carboxylesterase lipase family	yes
Apg2423	Belongs to the type-B carboxylesterase lipase family	yes
Apg4046	Belongs to the type-B carboxylesterase lipase family	yes
Apg5551	Belongs to the type-B carboxylesterase lipase family	yes
Apg6104	Belongs to the type-B carboxylesterase lipase family	yes
Apg6128	Belongs to the type-B carboxylesterase lipase family	yes
Apg6405	Belongs to the type-B carboxylesterase lipase family	yes
Apg7620	Belongs to the type-B carboxylesterase lipase family	yes
Apg768	Belongs to the type-B carboxylesterase lipase family	yes
Apg8056	Belongs to the type-B carboxylesterase lipase family	yes
Apg8067	Belongs to the type-B carboxylesterase lipase family	yes
Apg81	Belongs to the type-B carboxylesterase lipase family	yes
Apg8396	Belongs to the type-B carboxylesterase lipase family	yes
Apg9143	Belongs to the type-B carboxylesterase lipase family	yes
Apg9540	Belongs to the type-B carboxylesterase lipase family	yes
Apg7775	Beta-galactosidase	yes
Apg8266	Beta-galactosidase	yes
Apg10603	Beta-glucanases participate in the metabolism of beta- glucan, the main structural component of the cell wall. Acts on lutean, pustulan and 1,6-oligo-beta-D-glucosides	yes
Apg8857	Beta-glucosidase	yes
Apg1333	Beta-lactamase	yes
Apg1581	Beta-lactamase	yes
Apg7953	Beta-lactamase	yes
Apg10560	biological adhesion	yes
Apg6905	bnr asp-box repeat	yes
Apg386	BNR repeat-containing family member	yes
Apg8961	BTB/POZ domain	yes
Apg10760	Calcineurin-like phosphoesterase	yes
Apg6448	Calcineurin-like phosphoesterase	yes
Apg1349	Carbohydrate esterase family 1 protein	yes
Apg3384	Carbohydrate esterase family 1 protein	yes
Apg9578	Carbohydrate esterase family 1 protein	yes
Apg10728	Carbohydrate esterase family 12 protein	yes
Apg6394	Carbohydrate esterase family 12 protein	yes
Apg1539	Carbohydrate esterase family 15 protein	yes
Apg10067	Carbohydrate esterase family 16 protein	yes
Apg418	Carbohydrate esterase family 16 protein	yes
Apg2876	Carbohydrate esterase family 3 protein	yes
Apg89	Carbohydrate esterase family 4 protein	yes
Apg3750	Carbohydrate esterase family 5 protein	yes
Apg4066	Carbohydrate esterase family 5 protein	yes
Apg8342	Carbohydrate esterase family 5 protein	yes
Apg6983	Carbohydrate esterase family 8 protein	yes
Apg4442	Carbohydrate-binding module family 1 protein	yes
Apg4567	Carbohydrate-binding module family 1 protein	yes
Apg8650	Carbohydrate-binding module family 1 protein	yes
Apg4122	Carbohydrate-binding module family 18 protein	yes
Apg1811	Carbohydrate-binding module family 63 protein	yes
Apg9968	Carboxylesterase family	yes
Apg10678	Carboxypeptidase activation peptide	yes
Apg3462	Cas1 appressorium specific protein	yes
Apg4087	Catalyzes the hydrolysis of cutin, a polyester that forms the structure of plant cuticle	yes
Apg4735	Catalyzes the hydrolysis of cutin, a polyester that forms the structure of plant cuticle	yes
Apg4837	Catalyzes the hydrolysis of cutin, a polyester that forms the structure of plant cuticle	yes
Apg9900	Catalyzes the hydrolysis of cutin, a polyester that forms the structure of plant cuticle	yes
Apg2698	CBM18-CE4-CBM18-CBM18. carbohydrate-binding module family 18	yes
Apg6981	CBM18-GH16. carbohydrate-binding module family 18	yes
Apg3241	CBM1-GH10. carbohydrate-binding module family 1	yes
Apg9773	Cell wall glycosyl hydrolase	yes
Apg3048	cell wall protein	yes
Apg8462	cell wall protein	yes
Apg5103	Cellulase (glycosyl hydrolase family 5)	yes
Apg9881	Cellulase (glycosyl hydrolase family 5)	yes
Apg8677	cellulose-binding family ii	yes
Apg761	cellulose-binding family ii	yes
Apg825	Cerato-platanin	yes
Apg3414	CFEM domain	yes
Apg4041	CFEM domain	yes
Apg6544	CFEM domain	yes
Apg6560	CFEM domain	yes
Apg7877	CFEM domain	yes
Apg6654	chitin binding	yes
Apg4817	Chitin binding domain	yes
Apg1297	CHRD domain	yes
Apg10401	Clock-controlled protein 6	yes
Apg10154	Common central domain of tyrosinase	yes
Apg1884	Common central domain of tyrosinase	yes
Apg2042	Common central domain of tyrosinase	yes
Apg2862	Common central domain of tyrosinase	yes
Apg464	Common central domain of tyrosinase	yes
Apg5395	Common central domain of tyrosinase	yes
Apg9871	Common central domain of tyrosinase	yes
Apg589	component of the endoplasmic reticulum- associated degradation (ERAD) pathway	yes
Apg8882	Conserved hypothetical protein	yes
Apg3770	Copper radical oxidase	yes
Apg7283	copper radical oxidase	yes
Apg10491	Cupin	yes
Apg117	Cupin	yes
Apg7902	Cupin	yes
Apg8350	Cupin	yes
Apg9292	Cupin	yes
Apg1120	Cutinase	yes
Apg5417	Cutinase	yes
Apg8383	CVNH domain	yes
Apg1988	Cytochrome P450	yes
Apg5017	Cytochrome P450	yes
Apg2689	Dipeptidyl peptidase IV (DPP IV) N-terminal region	yes
Apg8686	disulfide-isomerase	yes
Apg4262	DJ-1/PfpI family	yes
Apg6228	DJ-1/PfpI family	yes
Apg8444	DnaJ molecular chaperone homology domain	yes
Apg8416	Domain of unknown function (DUF1961)	yes
Apg539	Domain of unknown function (DUF1996)	yes
Apg7437	Domain of unknown function (DUF1996)	yes
Apg3237	Domain of unknown function (DUF4360)	yes
Apg6903	Domain of unknown function (DUF4360)	yes
Apg4640	Domain of unknown function (DUF5127)	yes
Apg114	ectoine synthase activity	yes
Apg2646	emp24/gp25L/p24 family/GOLD	yes
Apg7125	emp24/gp25L/p24 family/GOLD	yes
Apg6120	Endonuclease/Exonuclease/phosphatase family	yes
Apg3795	Endoribonuclease L-PSP	yes
Apg10564	Epidermal growth factor-like domain.	yes
Apg476	Esterase PHB depolymerase	yes
Apg6569	Esterase-like activity of phytase	yes
Apg1100	Eukaryotic-type carbonic anhydrase	yes
Apg4757	Extracellular dioxygenase	yes
Apg7066	Extracellular dioxygenase	yes
Apg2760	extracellular serine-rich protein	yes
Apg7290	extracellular serine-rich protein	yes
Apg10230	FAD binding domain	yes
Apg1108	FAD binding domain	yes
Apg2528	FAD binding domain	yes
Apg3264	FAD binding domain	yes
Apg3644	FAD binding domain	yes
Apg3726	FAD binding domain	yes
Apg3973	FAD binding domain	yes
Apg701	FAD binding domain	yes
Apg7944	FAD binding domain	yes
Apg8739	FAD binding domain	yes
Apg6822	FAD binding domain containing protein	yes
Apg4695	family 18	yes
Apg5271	FAS1 domain-containing protein	yes
Apg10767	Ferritin-like domain	yes
Apg1116	Ferritin-like domain	yes
Apg3794	Flavin containing amine oxidoreductase	yes
Apg7755	Flavin containing amine oxidoreductase	yes
Apg9185	FMN-dependent dehydrogenase	yes
Apg7768	Four repeated domains in the Fasciclin I family of proteins, present in many other contexts.	yes
Apg10428	Fungal hydrophobin	yes
Apg9110	Fungal hydrophobin	yes
Apg3742	Fungal-type cellulose-binding domain	yes
Apg5379	Fungal-type cellulose-binding domain	yes
Apg1263	GDSL-like Lipase/Acylhydrolase family	yes
Apg2613	GDSL-like Lipase/Acylhydrolase family	yes
Apg4188	GDSL-like Lipase/Acylhydrolase family	yes
Apg8603	GDSL-like Lipase/Acylhydrolase family	yes
Apg876	GDSL-like Lipase/Acylhydrolase family	yes
Apg6564	Glucosidase II beta subunit-like protein	yes
Apg3522	glycerophosphoryl diester phosphodiesterase	yes
Apg266	Glycerophosphoryl diester phosphodiesterase family	yes
Apg8823	Glyco_18	yes
Apg9537	glycoside hydrolase family	yes
Apg4544	glycoside hydrolase family 10 protein	yes
Apg634	Glycoside hydrolase family 10 protein	yes
Apg729	Glycoside hydrolase family 10 protein	yes
Apg6867	Glycoside hydrolase family 115 protein	yes
Apg2976	Glycoside hydrolase family 125 protein	yes
Apg10599	Glycoside hydrolase family 128 protein	yes
Apg1150	Glycoside hydrolase family 128 protein	yes
Apg1410	Glycoside hydrolase family 128 protein	yes
Apg2483	Glycoside hydrolase family 128 protein	yes
Apg6065	Glycoside hydrolase family 13	yes
Apg10604	Glycoside hydrolase family 16 protein	yes
Apg10789	Glycoside hydrolase family 16 protein	yes
Apg2347	Glycoside hydrolase family 16 protein	yes
Apg5299	Glycoside hydrolase family 16 protein	yes
Apg7480	Glycoside hydrolase family 16 protein	yes
Apg2480	Glycoside hydrolase family 17 protein	yes
Apg3037	Glycoside hydrolase family 17 protein	yes
Apg5194	Glycoside hydrolase family 17 protein	yes
Apg736	Glycoside hydrolase family 17 protein	yes
Apg8424	Glycoside hydrolase family 17 protein	yes
Apg1759	Glycoside hydrolase family 18 protein	yes
Apg2079	Glycoside hydrolase family 18 protein	yes
Apg2413	Glycoside hydrolase family 2 protein	yes
Apg3409	Glycoside hydrolase family 2 protein	yes
Apg54	Glycoside hydrolase family 20 protein	yes
Apg8492	Glycoside hydrolase family 20 protein	yes
Apg8992	Glycoside hydrolase family 20 protein	yes
Apg4626	Glycoside hydrolase family 28 protein	yes
Apg6992	Glycoside hydrolase family 28 protein	yes
Apg8590	Glycoside hydrolase family 28 protein	yes
Apg9895	Glycoside hydrolase family 28 protein	yes
Apg3907	Glycoside hydrolase family 3 protein	yes
Apg4075	Glycoside hydrolase family 3 protein	yes
Apg4574	Glycoside hydrolase family 3 protein	yes
Apg2447	Glycoside hydrolase family 35 protein	yes
Apg622	Glycoside Hydrolase Family 43	yes
Apg6310	Glycoside Hydrolase Family 43	yes
Apg6995	Glycoside Hydrolase Family 43	yes
Apg3797	Glycoside hydrolase family 43 protein	yes
Apg3277	Glycoside hydrolase family 45 protein	yes
Apg3984	Glycoside hydrolase family 5 protein	yes
Apg3676	Glycoside hydrolase family 51 protein	yes
Apg595	Glycoside Hydrolase family 61	yes
Apg10713	Glycoside hydrolase family 61 protein	yes
Apg10756	Glycoside hydrolase family 61 protein	yes
Apg8327	Glycoside hydrolase family 61 protein	yes
Apg8574	Glycoside hydrolase family 61 protein	yes
Apg9598	Glycoside hydrolase family 61 protein	yes
Apg9857	Glycoside hydrolase family 61 protein	yes
Apg4475	Glycoside hydrolase family 62 protein	yes
Apg8204	Glycoside hydrolase family 63 protein	yes
Apg7432	Glycoside hydrolase family 71 protein	yes
Apg176	Glycoside hydrolase family 76 protein	yes
Apg4001	Glycoside hydrolase family 76 protein	yes
Apg6748	Glycoside hydrolase family 76 protein	yes
Apg9220	Glycoside hydrolase family 76 protein	yes
Apg321	Glycoside hydrolase family 78 protein	yes
Apg411	Glycoside hydrolase family 78 protein	yes
Apg465	Glycoside hydrolase family 78 protein	yes
Apg9828	Glycoside hydrolase family 78 protein	yes
Apg1920	Glycoside hydrolase family 79	yes
Apg4692	Glycoside hydrolase family 79 protein	yes
Apg1408	Glycoside hydrolase family 81 protein	yes
Apg3725	Glycoside hydrolase family 95 protein	yes
Apg4910	Glycosyl hydrolase catalytic core	yes
Apg3383	Glycosyl hydrolase family 10	yes
Apg10216	Glycosyl hydrolase family 61	yes
Apg2117	Glycosyl hydrolase family 61	yes
Apg4736	Glycosyl hydrolase family 61	yes
Apg6904	Glycosyl hydrolase family 61	yes
Apg8241	Glycosyl hydrolase family 61	yes
Apg2822	Glycosyl hydrolase family 62	yes
Apg5822	Glycosyl hydrolase family 71	yes
Apg2260	Glycosyl hydrolase family 92	yes
Apg8792	Glycosyl hydrolase family 92	yes
Apg6222	Glycosyl hydrolases family 16	yes
Apg3785	Glycosyl hydrolases family 28	yes
Apg532	Glycosyl hydrolases family 28	yes
Apg6008	GMC oxidoreductase	yes
Apg6206	GMC oxidoreductase	yes
Apg9685	GMC oxidoreductase	yes
Apg1053	gpi anchored	yes
Apg7396	gpi anchored	yes
Apg7380	GPI anchored cell wall protein	yes
Apg8959	GPI anchored CFEM domain protein	yes
Apg7413	GPI anchored protein	yes
Apg7030	Gpi anchored serine-threonine rich protein	yes
Apg4338	Haem-degrading	yes
Apg5973	HEAT repeat containing 9	yes
Apg6199	hemolysis in other organism	yes
Apg3188	Heterokaryon incompatibility protein Het-C	yes
Apg7435	HI0933-like protein	yes
Apg4705	Hydrolyzes a variety of simple alpha-D-galactoside as well as more complex molecules such as oligosaccharides and polysaccharides	yes
Apg3665	Hydrophobic surface binding protein A	yes
Apg3934	Hydrophobic surface binding protein A	yes
Apg1593	Hypothetical protein	yes
Apg1414	IgE-binding protein	yes
Apg10018	Involved in maceration and soft-rotting of plant tissue	yes
Apg7284	Involved in maceration and soft-rotting of plant tissue	yes
Apg2504	Isochorismatase family	yes
Apg2486	Isocitrate/isopropylmalate dehydrogenase	yes
Apg4443	Jacalin-like lectin domain	yes
Apg765	Kelch	yes
Apg1044	Lactonase, 7-bladed beta-propeller	yes
Apg1385	Lactonase, 7-bladed beta-propeller	yes
Apg9061	Lactonase, 7-bladed beta-propeller	yes
Apg8031	LicD family	yes
Apg1400	Lipase (class 3)	yes
Apg2296	Lipase (class 3)	yes
Apg5543	Lipase (class 3)	yes
Apg6551	Lipase (class 3)	yes
Apg9285	Lipase 3 N-terminal region	yes
Apg6797	Lipase b	yes
Apg3183	Lipocalin-like domain	yes
Apg3043	Lysin motif	yes
Apg4484	Lysin motif	yes
Apg166	LysM domain-containing protein	yes
Apg3695	LysM domain-containing protein	yes
Apg9322	Lysophospholipase	yes
Apg2949	Lytic polysaccharide monooxygenase	yes
Apg2988	Lytic polysaccharide mono-oxygenase, cellulose-degrading	yes
Apg8240	Lytic polysaccharide mono-oxygenase, cellulose-degrading	yes
Apg5955	M6 family metalloprotease domain-containing protein	yes
Apg6160	Major royal jelly protein	yes
Apg6623	Major royal jelly protein	yes
Apg7682	Major royal jelly protein	yes
Apg6872	metalloprotease	yes
Apg5239	microtubule binding	yes
Apg2509	Mortierella verticillata NRRL 6337	yes
Apg10300	Multicopper oxidase	yes
Apg5268	Multicopper oxidase	yes
Apg6803	Multicopper oxidase	yes
Apg3865	N2227	yes
Apg422	oxidoreductase	yes
Apg1256	paf acetylhydrolase family protein	yes
Apg9682	paf acetylhydrolase family protein	yes
Apg5985	Palmitoyl protein thioesterase	yes
Apg6881	Parallel beta-helix repeat	yes
Apg7002	Pectate lyase	yes
Apg7387	Pectate lyase	yes
Apg7564	Pectate lyase	yes
Apg8910	Pectate lyase	yes
Apg9466	Pectate lyase	yes
Apg2693	pectate lyase protein	yes
Apg4509	pectin lyase	yes
Apg421	Pectinesterase	yes
Apg4798	Peptidase A4 family	yes
Apg5653	Peptidase dimerisation domain	yes
Apg5064	Peptidase family S41	yes
Apg5324	Peptidase family S41	yes
Apg8345	Peptidase family S41	yes
Apg8649	Peptidase family S41	yes
Apg4932	Peptidase family S51	yes
Apg2224	Peptidylprolyl isomerase	yes
Apg8750	Peroxidase	yes
Apg4566	Peroxidase	yes
Apg8270	peroxidase	yes
Apg9788	Peroxidase	yes
Apg7127	Peroxidase, family 2	yes
Apg9187	Peroxidase, family 2	yes
Apg9830	Peroxidase, family 2	yes
Apg10424	Pfam:DUF1237	yes
Apg1298	PhoD-like phosphatase, N-terminal domain	yes
Apg6313	PhoD-like phosphatase, N-terminal domain	yes
Apg500	Phosphatidylethanolamine-binding protein	yes
Apg5117	Phosphatidylethanolamine-binding protein	yes
Apg8390	Phosphatidylethanolamine-binding protein	yes
Apg9655	Phosphatidylethanolamine-binding protein	yes
Apg9897	phosphatidylglycerol phosphatidylinositol transfer protein	yes
Apg2210	Phosphoesterase family	yes
Apg2517	Phosphoglycerate mutase family	yes
Apg10576	phosphorylcholine phosphatase	yes
Apg658	Phytase	yes
Apg5254	Platelet-activating factor acetylhydrolase, isoform II	yes
Apg5409	PLC-like phosphodiesterase	yes
Apg8815	PLC-like phosphodiesterase	yes
Apg1147	Podospora anserina S mat genomic DNA chromosome	yes
Apg10015	Polysaccharide lyase family 1	yes
Apg6132	Polysaccharide lyase family 1	yes
Apg7395	Polysaccharide lyase family 1 protein	yes
Apg2799	Polysaccharide lyase family 1 protein	yes
Apg5094	Polysaccharide lyase family 1 protein	yes
Apg6330	Polysaccharide lyase family 1 protein	yes
Apg7255	Polysaccharide lyase family 1 protein	yes
Apg8229	Polysaccharide lyase family 1 protein	yes
Apg8314	Polysaccharide lyase family 1 protein	yes
Apg7455	Polysaccharide lyase family 3 protein	yes
Apg4339	polysaccharide lyase family 4	yes
Apg3548	Polysaccharide lyase family 4 protein	yes
Apg8969	Polysaccharide lyase family 4 protein	yes
Apg9079	Polysaccharide lyase family 4, domain II	yes
Apg8017	Pregnancy-associated plasma protein-A	yes
Apg4580	present in yeast cell wall integrity and stress response component proteins	yes
Apg9060	present in yeast cell wall integrity and stress response component proteins	yes
Apg10252	Pro-kumamolisin, activation domain	yes
Apg2445	Pro-kumamolisin, activation domain	yes
Apg4624	Pro-kumamolisin, activation domain	yes
Apg7153	Pro-kumamolisin, activation domain	yes
Apg6832	Prolyl oligopeptidase family	yes
Apg1440	Protein of unknown function (DUF1524)	yes
Apg2518	Protein of unknown function (DUF1593)	yes
Apg216	Protein of unknown function (DUF3129)	yes
Apg348	Protein of unknown function (DUF3129)	yes
Apg7992	Protein of unknown function (DUF3129)	yes
Apg1271	Protein of unknown function (DUF3455)	yes
Apg3493	Protein of unknown function (DUF3455)	yes
Apg4210	Protein of unknown function (DUF3455)	yes
Apg8954	Putative peptidase family	yes
Apg6425	Putative stress-responsive nuclear envelope protein	yes
Apg4917	Putative TOS1-like glycosyl hydrolase (DUF2401)	yes
Apg4215	Pyridoxamine 5'-phosphate oxidase	yes
Apg9760	Responsible for synthesis of pseudouridine from uracil	yes
Apg5591	Rhamnogalacturonate lyase	yes
Apg9852	ribonuclease	yes
Apg10709	Ribosomal protein s17	yes
Apg2667	Ricin B lectin	yes
Apg3143	S1/P1 Nuclease	yes
Apg1669	Sad1 / UNC-like C-terminal	yes
Apg6081	saponin hydrolase	yes
Apg271	Secreted metalloproteinase that allows assimilation of proteinaceous substrates. Shows high activities on basic nuclear substrates such as histone and protamine	yes
Apg6361	Secreted metalloproteinase that allows assimilation of proteinaceous substrates. Shows high activities on basic nuclear substrates such as histone and protamine	yes
Apg6994	Secreted protein	yes
Apg2923	Secretory pathway protein Ssp120	yes
Apg118	selenium binding protein	yes
Apg9144	Serine aminopeptidase, S33	yes
Apg5516	Serine carboxypeptidase S28	yes
Apg6744	Serine carboxypeptidase S28	yes
Apg5123	Ser-Thr-rich glycosyl-phosphatidyl-inositol-anchored membrane family	yes
Apg6951	Ser-Thr-rich glycosyl-phosphatidyl-inositol-anchored membrane family	yes
Apg2551	SET (Su(var)3-9, Enhancer-of-zeste, Trithorax) domain	yes
Apg250	SET domain	yes
Apg5866	Six-hairpin glycosidase	yes
Apg1358	SnoaL-like domain	yes
Apg7316	SnoaL-like domain	yes
Apg8974	some similarities with uniprot	yes
Apg2759	Splits internally a 1,3-beta-glucan molecule and transfers the newly generated reducing end (the donor) to the non- reducing end of another 1,3-beta-glucan molecule (the acceptor) forming a 1,3-beta linkage, resulting in the elongation of 1,3- beta-glucan chains in the cell wall	yes
Apg2846	Splits internally a 1,3-beta-glucan molecule and transfers the newly generated reducing end (the donor) to the non- reducing end of another 1,3-beta-glucan molecule (the acceptor) forming a 1,3-beta linkage, resulting in the elongation of 1,3- beta-glucan chains in the cell wall	yes
Apg3412	Splits internally a 1,3-beta-glucan molecule and transfers the newly generated reducing end (the donor) to the non- reducing end of another 1,3-beta-glucan molecule (the acceptor) forming a 1,3-beta linkage, resulting in the elongation of 1,3- beta-glucan chains in the cell wall	yes
Apg536	Splits internally a 1,3-beta-glucan molecule and transfers the newly generated reducing end (the donor) to the non- reducing end of another 1,3-beta-glucan molecule (the acceptor) forming a 1,3-beta linkage, resulting in the elongation of 1,3- beta-glucan chains in the cell wall	yes
Apg8625	Splits internally a 1,3-beta-glucan molecule and transfers the newly generated reducing end (the donor) to the non- reducing end of another 1,3-beta-glucan molecule (the acceptor) forming a 1,3-beta linkage, resulting in the elongation of 1,3- beta-glucan chains in the cell wall	yes
Apg6064	Starch binding domain-containing protein	yes
Apg8281	Stretch-activated Ca2+-permeable channel component	yes
Apg10245	subtilisin-like protease	yes
Apg1221	Succinylglutamate desuccinylase / Aspartoacylase family	yes
Apg4966	Survival protein SurE	yes
Apg9128	Survival protein SurE	yes
Apg10000	thaumatin domain protein	yes
Apg4912	Thioredoxin	yes
Apg4258	Transferrin receptor-like dimerisation domain	yes
Apg2989	Ubiquitin 3 binding protein But2 C-terminal domain	yes
Apg4500	Ubiquitin 3 binding protein But2 C-terminal domain	yes
Apg10463	Uncharacterized conserved protein (DUF2183)	yes
Apg4019	WD40-like Beta Propeller Repeat	yes
Apg10499	Wsc domain-containing protein	yes
Apg9922	Yeast cell wall synthesis protein KRE9/KNH1	yes
Apg385	Zinc carboxypeptidase	yes
Apg8858	Zinc carboxypeptidase	yes
Apg4120	Zn_pept	yes
Apg5848	Zn_pept	yes
Apg2544	Hypothetical protein	yes
Apg2933	Hypothetical protein	yes
Apg6778	Hypothetical protein	yes
Apg10001	Hypothetical protein	yes
Apg10034	Hypothetical protein	yes
Apg10050	Hypothetical protein	yes
Apg10052	Hypothetical protein	yes
Apg10053	Hypothetical protein	yes
Apg10076	Hypothetical protein	yes
Apg10116	Hypothetical protein	yes
Apg10135	Hypothetical protein	yes
Apg10217	Hypothetical protein	yes
Apg10257	Hypothetical protein	yes
Apg10263	Hypothetical protein	yes
Apg10299	Hypothetical protein	yes
Apg10407	Hypothetical protein	yes
Apg10425	Hypothetical protein	yes
Apg10450	Hypothetical protein	yes
Apg1062	Hypothetical protein	yes
Apg1063	Hypothetical protein	yes
Apg10665	Hypothetical protein	yes
Apg10676	Hypothetical protein	yes
Apg10677	Hypothetical protein	yes
Apg10679	Hypothetical protein	yes
Apg10684	Hypothetical protein	yes
Apg10690	Hypothetical protein	yes
Apg1070	Hypothetical protein	yes
Apg10739	Hypothetical protein	yes
Apg10768	Hypothetical protein	yes
Apg1089	Hypothetical protein	yes
Apg1093	Hypothetical protein	yes
Apg111	Hypothetical protein	yes
Apg112	Hypothetical protein	yes
Apg115	Hypothetical protein	yes
Apg1154	Hypothetical protein	yes
Apg1161	Hypothetical protein	yes
Apg1166	Hypothetical protein	yes
Apg1216	Hypothetical protein	yes
Apg1218	Hypothetical protein	yes
Apg1228	Hypothetical protein	yes
Apg1257	Hypothetical protein	yes
Apg1347	Hypothetical protein	yes
Apg1390	Hypothetical protein	yes
Apg1432	Hypothetical protein	yes
Apg1457	Hypothetical protein	yes
Apg1505	Hypothetical protein	yes
Apg1546	Hypothetical protein	yes
Apg1555	Hypothetical protein	yes
Apg1635	Hypothetical protein	yes
Apg1686	Hypothetical protein	yes
Apg1687	Hypothetical protein	yes
Apg1880	Hypothetical protein	yes
Apg1910	Hypothetical protein	yes
Apg1917	Hypothetical protein	yes
Apg2070	Hypothetical protein	yes
Apg2138	Hypothetical protein	yes
Apg2168	Hypothetical protein	yes
Apg2201	Hypothetical protein	yes
Apg2223	Hypothetical protein	yes
Apg2299	Hypothetical protein	yes
Apg2311	Hypothetical protein	yes
Apg2324	Hypothetical protein	yes
Apg2356	Hypothetical protein	yes
Apg2361	Hypothetical protein	yes
Apg2444	Hypothetical protein	yes
Apg2491	Hypothetical protein	yes
Apg2508	Hypothetical protein	yes
Apg2542	Hypothetical protein	yes
Apg2543	Hypothetical protein	yes
Apg2545	Hypothetical protein	yes
Apg2546	Hypothetical protein	yes
Apg2620	Hypothetical protein	yes
Apg2631	Hypothetical protein	yes
Apg2662	Hypothetical protein	yes
Apg269	Hypothetical protein	yes
Apg2740	Hypothetical protein	yes
Apg2746	Hypothetical protein	yes
Apg2842	Hypothetical protein	yes
Apg2880	Hypothetical protein	yes
Apg2922	Hypothetical protein	yes
Apg2945	Hypothetical protein	yes
Apg2946	Hypothetical protein	yes
Apg3039	Hypothetical protein	yes
Apg3042	Hypothetical protein	yes
Apg3068	Hypothetical protein	yes
Apg3141	Hypothetical protein	yes
Apg317	Hypothetical protein	yes
Apg3279	Hypothetical protein	yes
Apg3337	Hypothetical protein	yes
Apg336	Hypothetical protein	yes
Apg338	Hypothetical protein	yes
Apg3380	Hypothetical protein	yes
Apg3448	Hypothetical protein	yes
Apg3543	Hypothetical protein	yes
Apg355	Hypothetical protein	yes
Apg3589	Hypothetical protein	yes
Apg3633	Hypothetical protein	yes
Apg3645	Hypothetical protein	yes
Apg3890	Hypothetical protein	yes
Apg3931	Hypothetical protein	yes
Apg3951	Hypothetical protein	yes
Apg3952	Hypothetical protein	yes
Apg3957	Hypothetical protein	yes
Apg4054	Hypothetical protein	yes
Apg4064	Hypothetical protein	yes
Apg4074	Hypothetical protein	yes
Apg412	Hypothetical protein	yes
Apg4177	Hypothetical protein	yes
Apg4281	Hypothetical protein	yes
Apg4293	Hypothetical protein	yes
Apg4307	Hypothetical protein	yes
Apg4330	Hypothetical protein	yes
Apg4376	Hypothetical protein	yes
Apg4387	Hypothetical protein	yes
Apg4397	Hypothetical protein	yes
Apg4468	Hypothetical protein	yes
Apg4495	Hypothetical protein	yes
Apg4601	Hypothetical protein	yes
Apg4616	Hypothetical protein	yes
Apg4632	Hypothetical protein	yes
Apg4791	Hypothetical protein	yes
Apg4862	Hypothetical protein	yes
Apg4897	Hypothetical protein	yes
Apg4981	Hypothetical protein	yes
Apg4986	Hypothetical protein	yes
Apg4987	Hypothetical protein	yes
Apg499	Hypothetical protein	yes
Apg5040	Hypothetical protein	yes
Apg5059	Hypothetical protein	yes
Apg5122	Hypothetical protein	yes
Apg5224	Hypothetical protein	yes
Apg5246	Hypothetical protein	yes
Apg5257	Hypothetical protein	yes
Apg5261	Hypothetical protein	yes
Apg5369	Hypothetical protein	yes
Apg537	Hypothetical protein	yes
Apg5370	Hypothetical protein	yes
Apg5403	Hypothetical protein	yes
Apg5411	Hypothetical protein	yes
Apg5446	Hypothetical protein	yes
Apg5482	Hypothetical protein	yes
Apg5666	Hypothetical protein	yes
Apg579	Hypothetical protein	yes
Apg5868	Hypothetical protein	yes
Apg5898	Hypothetical protein	yes
Apg5940	Hypothetical protein	yes
Apg5942	Hypothetical protein	yes
Apg598	Hypothetical protein	yes
Apg5983	Hypothetical protein	yes
Apg603	Hypothetical protein	yes
Apg6032	Hypothetical protein	yes
Apg6045	Hypothetical protein	yes
Apg6052	Hypothetical protein	yes
Apg6177	Hypothetical protein	yes
Apg6180	Hypothetical protein	yes
Apg6348	Hypothetical protein	yes
Apg6436	Hypothetical protein	yes
Apg645	Hypothetical protein	yes
Apg6456	Hypothetical protein	yes
Apg6469	Hypothetical protein	yes
Apg6673	Hypothetical protein	yes
Apg6727	Hypothetical protein	yes
Apg6732	Hypothetical protein	yes
Apg6804	Hypothetical protein	yes
Apg6805	Hypothetical protein	yes
Apg6924	Hypothetical protein	yes
Apg6945	Hypothetical protein	yes
Apg6960	Hypothetical protein	yes
Apg700	Hypothetical protein	yes
Apg7001	Hypothetical protein	yes
Apg7090	Hypothetical protein	yes
Apg7111	Hypothetical protein	yes
Apg7150	Hypothetical protein	yes
Apg720	Hypothetical protein	yes
Apg7220	Hypothetical protein	yes
Apg7221	Hypothetical protein	yes
Apg724	Hypothetical protein	yes
Apg7267	Hypothetical protein	yes
Apg7319	Hypothetical protein	yes
Apg737	Hypothetical protein	yes
Apg7460	Hypothetical protein	yes
Apg7509	Hypothetical protein	yes
Apg7531	Hypothetical protein	yes
Apg7606	Hypothetical protein	yes
Apg7619	Hypothetical protein	yes
Apg7641	Hypothetical protein	yes
Apg7693	Hypothetical protein	yes
Apg7756	Hypothetical protein	yes
Apg7873	Hypothetical protein	yes
Apg7879	Hypothetical protein	yes
Apg7880	Hypothetical protein	yes
Apg7888	Hypothetical protein	yes
Apg7963	Hypothetical protein	yes
Apg8033	Hypothetical protein	yes
Apg8034	Hypothetical protein	yes
Apg8199	Hypothetical protein	yes
Apg8200	Hypothetical protein	yes
Apg8218	Hypothetical protein	yes
Apg8225	Hypothetical protein	yes
Apg824	Hypothetical protein	yes
Apg826	Hypothetical protein	yes
Apg8272	Hypothetical protein	yes
Apg8353	Hypothetical protein	yes
Apg8363	Hypothetical protein	yes
Apg8366	Hypothetical protein	yes
Apg8430	Hypothetical protein	yes
Apg8456	Hypothetical protein	yes
Apg85	Hypothetical protein	yes
Apg852	Hypothetical protein	yes
Apg8568	Hypothetical protein	yes
Apg8613	Hypothetical protein	yes
Apg863	Hypothetical protein	yes
Apg8642	Hypothetical protein	yes
Apg8643	Hypothetical protein	yes
Apg8714	Hypothetical protein	yes
Apg8764	Hypothetical protein	yes
Apg8793	Hypothetical protein	yes
Apg8799	Hypothetical protein	yes
Apg881	Hypothetical protein	yes
Apg8875	Hypothetical protein	yes
Apg8896	Hypothetical protein	yes
Apg8975	Hypothetical protein	yes
Apg9034	Hypothetical protein	yes
Apg9071	Hypothetical protein	yes
Apg9077	Hypothetical protein	yes
Apg9097	Hypothetical protein	yes
Apg9102	Hypothetical protein	yes
Apg9122	Hypothetical protein	yes
Apg9166	Hypothetical protein	yes
Apg9175	Hypothetical protein	yes
Apg9255	Hypothetical protein	yes
Apg93	Hypothetical protein	yes
Apg934	Hypothetical protein	yes
Apg935	Hypothetical protein	yes
Apg9366	Hypothetical protein	yes
Apg9381	Hypothetical protein	yes
Apg9478	Hypothetical protein	yes
Apg9479	Hypothetical protein	yes
Apg9497	Hypothetical protein	yes
Apg9518	Hypothetical protein	yes
Apg9579	Hypothetical protein	yes
Apg9592	Hypothetical protein	yes
Apg9610	Hypothetical protein	yes
Apg9671	Hypothetical protein	yes
Apg9683	Hypothetical protein	yes
Apg9714	Hypothetical protein	yes
Apg9718	Hypothetical protein	yes
Apg9724	Hypothetical protein	yes
Apg9793	Hypothetical protein	yes
Apg9812	Hypothetical protein	yes
Apg9963	Hypothetical protein	yes
Apg1536	1-(5-phosphoribosyl)-5- (5-phosphoribosylamino)methylideneamino imidazole-4-carboxamide isomerase	no
Apg1205	2'-5' RNA ligase superfamily	no
Apg4805	Alcohol dehydrogenase GroES-like domain	no
Apg6051	Alcohol dehydrogenase GroES-like domain	no
Apg9740	Alcohol dehydrogenase GroES-like domain	no
Apg1498	Aldo/keto reductase family	no
Apg2555	Aldo/keto reductase family	no
Apg482	Aldo/keto reductase family	no
Apg4869	Aldo/keto reductase family	no
Apg6342	Aldo/keto reductase family	no
Apg7484	Aldo/keto reductase family	no
Apg802	Aldo/keto reductase family	no
Apg1381	Aldo-keto reductase (YakC)	no
Apg33	Alpha/beta hydrolase family	no
Apg766	Alpha/beta hydrolase family	no
Apg9004	Alpha/beta hydrolase family	no
Apg10451	alpha/beta hydrolase fold	no
Apg1847	alpha/beta hydrolase fold	no
Apg10399	Amidohydrolase family	no
Apg7209	Anaphase-promoting complex subunit 4 WD40 domain	no
Apg365	ATPsynthase alpha/beta subunit N-term extension	no
Apg2143	Belongs to the aldehyde dehydrogenase family	no
Apg3236	Belongs to the aldehyde dehydrogenase family	no
Apg8599	Belongs to the CDP-alcohol phosphatidyltransferase class-I family	no
Apg6403	Belongs to the class I-like SAM-binding methyltransferase superfamily. Protein arginine N- methyltransferase family	no
Apg10287	Belongs to the cytochrome P450 family	no
Apg4657	Belongs to the DapA family	no
Apg5440	Belongs to the DapA family	no
Apg7625	Belongs to the EF-1-beta EF-1-delta family	no
Apg10183	Belongs to the EMC4 family	no
Apg2257	Belongs to the eukaryotic initiation factor 4E family	no
Apg210	Belongs to the glutathione peroxidase family	no
Apg9088	Belongs to the glycosyl hydrolase 43 family	no
Apg3368	Belongs to the iron ascorbate-dependent oxidoreductase family	no
Apg408	Belongs to the major facilitator superfamily. Sugar transporter (TC 2.A.1.1) family	no
Apg860	Belongs to the mitochondrial carrier (TC 2.A.29) family	no
Apg8604	Belongs to the mitochondrial carrier (TC 2.A.29) family	no
Apg670	Belongs to the nucleosome assembly protein (NAP) family	no
Apg4572	Belongs to the peptidase A1 family	no
Apg5907	Belongs to the peptidase A1 family	no
Apg4474	Belongs to the short-chain dehydrogenases reductases (SDR) family	no
Apg7060	Belongs to the short-chain dehydrogenases reductases (SDR) family	no
Apg255	Belongs to the spermidine spermine synthase family	no
Apg3169	Belongs to the sterol desaturase family	no
Apg1685	Belongs to the ubiquitin-conjugating enzyme family	no
Apg681	Belongs to the ubiquitin-conjugating enzyme family	no
Apg7708	Belongs to the ubiquitin-conjugating enzyme family	no
Apg7128	Belongs to the VPS29 family	no
Apg3011	Beta-lactamase superfamily domain	no
Apg481	Beta-lactamase superfamily domain	no
Apg7087	Broad-Complex, Tramtrack and Bric a brac	no
Apg8964	Broad-Complex, Tramtrack and Bric a brac	no
Apg7050	BTB/POZ domain	no
Apg7334	BTB/POZ domain	no
Apg1028	Calcineurin-like phosphoesterase	no
Apg9611	Carbon-nitrogen hydrolase	no
Apg1217	Catalytic LigB subunit of aromatic ring-opening dioxygenase	no
Apg3860	Catalyzes the conversion of hemimercaptal, formed from methylglyoxal and glutathione, to S-lactoylglutathione	no
Apg9435	Catalyzes the interconversion between the alpha and beta anomers from at least three hexose 6-phosphate sugars (Glc6P, Gal6P, and Man6P)	no
Apg142	Catalyzes the reaction of cyanate with bicarbonate to produce ammonia and carbon dioxide	no
Apg7219	Chitin recognition protein	no
Apg192	chromatin organization	no
Apg2218	Class II Aldolase and Adducin N-terminal domain	no
Apg3055	clavaminate synthase-like protein	no
Apg8470	Conserved hypothetical protein 95	no
Apg2381	C-terminal domain of 1-Cys peroxiredoxin	no
Apg8950	Cyanamide hydratase	no
Apg4432	cyclin-dependent protein serine/threonine kinase activity	no
Apg8772	Cytochrome oxidase c subunit VIb	no
Apg7299	cytochrome P450	no
Apg3458	deacylase	no
Apg4324	Dienelactone hydrolase family	no
Apg7431	Dienelactone hydrolase family	no
Apg10452	Dihydrodipicolinate synthetase family	no
Apg6227	DJ-1/PfpI family	no
Apg229	DNA ligase	no
Apg837	Domain of unknown function (DUF1772)	no
Apg10115	Domain of unknown function (DUF3328)	no
Apg3521	Domain of unknown function (DUF3328)	no
Apg9053	Domain of unknown function (DUF3328)	no
Apg47	Domain of unknown function (DUF427)	no
Apg10594	DSBA-like thioredoxin domain	no
Apg3734	Enoyl-(Acyl carrier protein) reductase	no
Apg4606	Enoyl-(Acyl carrier protein) reductase	no
Apg6760	Enoyl-(Acyl carrier protein) reductase	no
Apg710	Enoyl-(Acyl carrier protein) reductase	no
Apg7527	Enoyl-(Acyl carrier protein) reductase	no
Apg2890	ERG2 and Sigma1 receptor like protein	no
Apg3390	FAD binding domain-containing protein	no
Apg1207	Flavin reductase like domain	no
Apg3764	Fungal specific transcription factor domain	no
Apg5079	galactosyl transferase GMA12/MNN10 family	no
Apg9796	GlcNAc-PI de-N-acetylase	no
Apg4367	Glucose dehydrogenase C-terminus	no
Apg6444	glutamine amidotransferase	no
Apg4802	Glutamine amidotransferase class-I	no
Apg9116	Glutaredoxin	no
Apg5665	Glutathione S-transferase kappa	no
Apg2578	Glutathione S-transferase, C-terminal domain	no
Apg4081	Glutathione S-transferase, C-terminal domain	no
Apg310	Glutathione S-transferase, N-terminal domain	no
Apg7232	Glutathione S-transferase, N-terminal domain	no
Apg1300	Glutathione-dependent formaldehyde-activating enzyme	no
Apg6172	Glutathione-dependent formaldehyde-activating enzyme	no
Apg9153	Glutathione-dependent formaldehyde-activating enzyme	no
Apg5993	Glycolipid transfer protein (GLTP)	no
Apg4243	Glycosyltransferase family 34 protein	no
Apg4868	Glyoxalase-like domain	no
Apg3222	GTP-binding protein involved in nucleocytoplasmic transport. Required for the import of protein into the nucleus and also for RNA export. Involved in chromatin condensation and control of cell cycle	no
Apg6194	Haemolysin-III related	no
Apg268	Haloacid dehalogenase-like hydrolase	no
Apg5829	Haloacid dehalogenase-like hydrolase	no
Apg713	Haloacid dehalogenase-like hydrolase	no
Apg131	Hemerythrin HHE cation binding domain	no
Apg4121	Isochorismatase family	no
Apg2540	Low-density lipoprotein-receptor YWTD domain	no
Apg639	Major Facilitator Superfamily	no
Apg2200	MAPEG family	no
Apg5272	Metallo-beta-lactamase superfamily	no
Apg8543	Metallo-beta-lactamase superfamily	no
Apg8608	Metallo-beta-lactamase superfamily	no
Apg256	Methyltransferase domain	no
Apg3632	Methyltransferase domain	no
Apg4139	Methyltransferase domain	no
Apg6631	Methyltransferase domain	no
Apg8789	Mycolic acid cyclopropane synthetase	no
Apg4119	Myo-inositol oxygenase	no
Apg5472	NAD dependent epimerase dehydratase	no
Apg10032	NAD(P)H-binding	no
Apg3609	NAD(P)H-binding	no
Apg6039	NAD(P)H-binding	no
Apg7147	NAD(P)H-binding	no
Apg8161	NAD(P)H-binding	no
Apg8837	NAD(P)H-binding	no
Apg10569	Nitroreductase family	no
Apg4796	NmrA-like family	no
Apg7010	nmrA-like family	no
Apg8682	NmrA-like family	no
Apg404	NMT1/THI5 like	no
Apg800	N-terminal domain of oxidoreductase	no
Apg5712	Nucleoside 2-deoxyribosyltransferase like	no
Apg5397	Nucleoside-diphosphate-sugar epimerase	no
Apg10203	oxidation-reduction process	no
Apg171	Oxidoreductase family, NAD-binding Rossmann fold	no
Apg6902	Peptide methionine sulfoxide reductase	no
Apg5028	Phenolic acid decarboxylase (PAD)	no
Apg3904	Phosphatidylethanolamine-binding protein	no
Apg4246	Phospholipase/Carboxylesterase	no
Apg3520	Prolyl 4-hydroxylase alpha subunit homologues.	no
Apg9073	Protein of unknown function (DUF1349)	no
Apg1345	Protein of unknown function (DUF3431)	no
Apg10525	Protein of unknown function (DUF952)	no
Apg3171	Protein tyrosine kinase	no
Apg9774	Putative cyclase	no
Apg5473	Putative oxalocrotonate tautomerase enzyme	no
Apg10409	Pyridoxamine 5'-phosphate oxidase like	no
Apg1895	Pyridoxamine phosphate oxidase	no
Apg7474	Pyridoxamine phosphate oxidase	no
Apg1809	Pyrophosphatase that hydrolyzes non-canonical purine nucleotides such as inosine triphosphate (ITP), deoxyinosine triphosphate (dITP) or xanthosine 5'-triphosphate (XTP) to their respective monophosphate derivatives. The enzyme does not distinguish between the deoxy- and ribose forms. Probably excludes non-canonical purines from RNA and DNA precursor pools, thus preventing their incorporation int…	no
Apg6879	Quinone oxidoreductase	no
Apg1816	Ras family	no
Apg9978	Required for normal levels of the cell wall 1,6-beta- glucan. Involved in a protein folding machinery chaperoning proteins acting in various physiological processes including cell wall synthesis and lysis of autophagic bodies	no
Apg7390	Required for the post-translational delivery of tail- anchored (TA) proteins to the endoplasmic reticulum. Acts as a membrane receptor for soluble get3, which recognizes and selectively binds the transmembrane domain of TA proteins in the cytosol	no
Apg4607	Reversible hydration of carbon dioxide	no
Apg2774	RHO protein GDP dissociation inhibitor	no
Apg215	S-adenosyl-L-methionine-dependent protein methyltransferase that trimethylates the N-terminal glycine 'Gly- 2' of elongation factor 1-alpha, before also catalyzing the mono- and dimethylation of 'Lys-3'	no
Apg7257	S-adenosyl-L-methionine-dependent protein-lysine N- methyltransferase that methylates elongation factor 1-alpha	no
Apg8542	S-adenosyl-L-methionine-dependent protein-lysine N- methyltransferase that trimethylates elongation factor 1-alpha at 'Lys-79'	no
Apg2001	SAICAR synthetase	no
Apg4838	ser Thr protein phosphatase family protein	no
Apg2278	Serine hydrolase involved in the detoxification of formaldehyde	no
Apg7204	Shikimate dehydrogenase substrate binding domain	no
Apg10323	short chain dehydrogenase	no
Apg9643	short chain dehydrogenase	no
Apg666	Signal peptidase subunit	no
Apg10055	Signal recognition particle receptor beta subunit	no
Apg2911	Sister chromatid cohesion protein Dcc1	no
Apg2404	SMP-30/Gluconolaconase/LRE-like region	no
Apg3261	SnoaL-like domain	no
Apg2535	Sodium:neurotransmitter symporter family	no
Apg470	Sulfonate biosynthesis enzyme	no
Apg7615	SURF4 family	no
Apg3517	Telomere capping, CST complex subunit	no
Apg3551	Thiopurine S-methyltransferase (TPMT)	no
Apg5046	Thioredoxin	no
Apg8735	Trehalose utilisation	no
Apg9700	ubiE/COQ5 methyltransferase family	no
Apg2044	UDP-galactose 4-epimerase	no
Apg4425	Uncharacterized conserved protein (DUF2183)	no
Apg10751	WD domain, G-beta repeat	no
Apg3413	Zinc finger protein	no
Apg1467	Zinc-binding dehydrogenase	no
Apg2732	Zinc-binding dehydrogenase	no
Apg3136	Zinc-binding dehydrogenase	no
Apg10220	Zinc-binding oxidoreductase	no
Apg7281	Zinc-binding oxidoreductase	no
Apg1069	Hypothetical protein	no
Apg1195	Hypothetical protein	no
Apg1506	Hypothetical protein	no
Apg3228	Hypothetical protein	no
Apg3944	Hypothetical protein	no
Apg3971	Hypothetical protein	no
Apg4018	Hypothetical protein	no
Apg4202	Hypothetical protein	no
Apg4204	Hypothetical protein	no
Apg4597	Hypothetical protein	no
Apg4666	Hypothetical protein	no
Apg5030	Hypothetical protein	no
Apg5401	Hypothetical protein	no
Apg5471	Hypothetical protein	no
Apg5774	Hypothetical protein	no
Apg6581	Hypothetical protein	no
Apg6656	Hypothetical protein	no
Apg6936	Hypothetical protein	no
Apg7287	Hypothetical protein	no
Apg7386	Hypothetical protein	no
Apg7583	Hypothetical protein	no
Apg7691	Hypothetical protein	no
Apg7948	Hypothetical protein	no
Apg8450	Hypothetical protein	no
Apg8842	Hypothetical protein	no
Apg8925	Hypothetical protein	no
Apg9289	Hypothetical protein	no
Apg9935	Hypothetical protein	no
Apg9712	Hypothetical protein

## Sheet: A_fabae
Gene id	Product Description	Signal peptide
g4288	50S ribosome-binding GTPase	yes
g6323	Aldose 1-epimerase	yes
g6549	Alkaline phosphatase	yes
g7121	Alkaline serine protease Alp1	yes
g9492	allergen asp	yes
g4121	Alpha galactosidase A	yes
g2400	Alpha/beta hydrolase family	yes
g2062	Alpha/beta hydrolase family	yes
g7826	alpha-L-rhamnosidase	yes
g12827	Alpha-lytic protease prodomain	yes
g2501	Alternaria alternata allergen 1	yes
g5671	Amb_all	yes
g9236	Amb_all	yes
g4053	Amidase	yes
g8598	Amidase	yes
g4337	antibiotic catabolic process	yes
g5111	Arabinogalactan endo-beta-1,4-galactanase	yes
g12079	Arylsulfotransferase (ASST)	yes
g5382	Autophagy-related protein 27	yes
g6474	Bacterial extracellular solute-binding protein	yes
g6507	belongs to GMC oxidoreductase family (Choline dehydrogenase and related flavoproteins)	yes
g816	Belongs to the arginase family	yes
g4199	Belongs to the arginase family	yes
g6855	Belongs to the asparaginase 1 family	yes
g11674	Belongs to the CRISP family	yes
g1617	Belongs to the CRISP family	yes
g10589	Belongs to the glycosyl hydrolase 1 family	yes
g10524	Belongs to the glycosyl hydrolase 11 (cellulase G) family	yes
g9900	Belongs to the glycosyl hydrolase 11 (cellulase G) family	yes
g9242	Belongs to the glycosyl hydrolase 12 (cellulase H) family	yes
g4427	Belongs to the glycosyl hydrolase 17 family	yes
g12320	Belongs to the glycosyl hydrolase 28 family	yes
g7267	Belongs to the glycosyl hydrolase 28 family	yes
g10720	Belongs to the glycosyl hydrolase 28 family	yes
g3730	Belongs to the glycosyl hydrolase 31 family	yes
g9355	Belongs to the glycosyl hydrolase 32 family	yes
g3886	Belongs to the glycosyl hydrolase 32 family	yes
g2722	Belongs to the glycosyl hydrolase 43 family	yes
g5262	Belongs to the glycosyl hydrolase 43 family	yes
g8374	Belongs to the glycosyl hydrolase 43 family	yes
g3178	Belongs to the glycosyl hydrolase 43 family	yes
g1540	Belongs to the glycosyl hydrolase 5 (cellulase A) family	yes
g5444	Belongs to the glycosyl hydrolase 5 (cellulase A) family	yes
g7828	Belongs to the glycosyl hydrolase 5 (cellulase A) family	yes
g6416	Belongs to the glycosyl hydrolase 5 (cellulase A) family	yes
g3984	Belongs to the glycosyl hydrolase 5 (cellulase A) family	yes
g9491	Belongs to the glycosyl hydrolase 5 (cellulase A) family	yes
g1793	Belongs to the glycosyl hydrolase 7 (cellulase C) family	yes
g8492	Belongs to the glycosyl hydrolase 7 (cellulase C) family	yes
g9915	Belongs to the glycosyl hydrolase 7 (cellulase C) family	yes
g9089	Belongs to the glycosyl hydrolase family 6	yes
g12581	Belongs to the glycosyl hydrolase family 6	yes
g2063	Belongs to the GMC oxidoreductase family	yes
g4447	Belongs to the GMC oxidoreductase family	yes
g12480	Belongs to the GMC oxidoreductase family	yes
g9214	Belongs to the GMC oxidoreductase family	yes
g12739	Belongs to the GMC oxidoreductase family	yes
g3609	Belongs to the GST superfamily	yes
g12553	Belongs to the histidine acid phosphatase family	yes
g12631	Belongs to the major facilitator superfamily. Sugar transporter (TC 2.A.1.1) family	yes
g7155	Belongs to the multicopper oxidase family	yes
g1056	Belongs to the multicopper oxidase family	yes
g10452	Belongs to the multicopper oxidase family	yes
g8325	Belongs to the oxygen-dependent FAD-linked oxidoreductase family	yes
g9223	Belongs to the oxygen-dependent FAD-linked oxidoreductase family	yes
g1311	Belongs to the oxygen-dependent FAD-linked oxidoreductase family	yes
g3368	Belongs to the oxygen-dependent FAD-linked oxidoreductase family	yes
g11531	Belongs to the oxygen-dependent FAD-linked oxidoreductase family	yes
g9111	Belongs to the oxygen-dependent FAD-linked oxidoreductase family	yes
g12274	Belongs to the oxygen-dependent FAD-linked oxidoreductase family	yes
g2542	Belongs to the peptidase A1 family	yes
g5146	Belongs to the peptidase A1 family	yes
g6611	Belongs to the peptidase M28 family	yes
g8156	Belongs to the peptidase M28 family	yes
g1129	Belongs to the peptidase M28 family	yes
g8125	Belongs to the peptidase M28 family	yes
g6176	Belongs to the peptidase M28 family	yes
g3522	Belongs to the peptidase M28 family	yes
g10429	Belongs to the peptidase M36 family	yes
g11447	Belongs to the peptidase M36 family	yes
g6983	Belongs to the peptidase S1 family	yes
g9850	Belongs to the peptidase S10 family	yes
g8430	Belongs to the peptidase S10 family	yes
g11566	Belongs to the peptidase S10 family	yes
g5782	Belongs to the peptidase S10 family	yes
g10725	Belongs to the peptidase S10 family	yes
g5967	Belongs to the peptidase S8 family	yes
g5212	Belongs to the peptidase S8 family	yes
g12049	Belongs to the peptidase S8 family	yes
g12048	Belongs to the peptidase S8 family	yes
g920	Belongs to the peroxidase family	yes
g8913	Belongs to the polysaccharide lyase 4 family	yes
g8466	Belongs to the protein disulfide isomerase family	yes
g10414	Belongs to the RNase T2 family	yes
g10087	Belongs to the RNase T2 family	yes
g1431	Belongs to the small Tim family	yes
g1262	Belongs to the small Tim family	yes
g1430	Belongs to the small Tim family	yes
g6560	Belongs to the tannase family	yes
g11800	Belongs to the tannase family	yes
g6004	Belongs to the tannase family	yes
g9187	Belongs to the type-B carboxylesterase lipase family	yes
g2270	Belongs to the type-B carboxylesterase lipase family	yes
g4151	Belongs to the type-B carboxylesterase lipase family	yes
g3064	Belongs to the type-B carboxylesterase lipase family	yes
g3305	Belongs to the type-B carboxylesterase lipase family	yes
g5588	Belongs to the type-B carboxylesterase lipase family	yes
g8777	Belongs to the type-B carboxylesterase lipase family	yes
g7720	Belongs to the type-B carboxylesterase lipase family	yes
g11052	Belongs to the type-B carboxylesterase lipase family	yes
g1988	Belongs to the type-B carboxylesterase lipase family	yes
g639	Beta-glucanases participate in the metabolism of beta- glucan, the main structural component of the cell wall. Acts on lutean, pustulan and 1,6-oligo-beta-D-glucosides	yes
g5899	beta-glucosidase	yes
g10876	Beta-glucosidase	yes
g7955	Beta-lactamase	yes
g4635	Blastomyces yeast-phase-specific protein	yes
g11761	bnr asp-box repeat	yes
g6898	BNR repeat-containing family member	yes
g8293	Carbohydrate esterase family 1 protein	yes
g4887	Carbohydrate esterase family 15 protein	yes
g259	Carbohydrate esterase family 16 protein	yes
g1714	Carbohydrate esterase family 3 protein	yes
g12731	Carbohydrate esterase family 5 protein	yes
g9062	Carbohydrate esterase family 5 protein	yes
g8922	Carbohydrate esterase family 5 protein	yes
g6418	Carbohydrate esterase family 8 protein	yes
g8764	Carbohydrate-binding module family 1 protein	yes
g2618	Carbohydrate-binding module family 1 protein	yes
g933	Carbohydrate-binding module family 1 protein	yes
g9439	Carbohydrate-binding module family 18 protein	yes
g183	Carbohydrate-binding module family 63 protein	yes
g11837	Carbon-nitrogen hydrolase	yes
g1095	Carboxylesterase family	yes
g2775	Carboxypeptidase activation peptide	yes
g10090	Cas1 appressorium specific protein	yes
g1490	Catalyzes the hydrolysis of cutin, a polyester that forms the structure of plant cuticle	yes
g7994	Catalyzes the hydrolysis of cutin, a polyester that forms the structure of plant cuticle	yes
g8376	Catalyzes the hydrolysis of cutin, a polyester that forms the structure of plant cuticle	yes
g4689	Catalyzes the hydrolysis of cutin, a polyester that forms the structure of plant cuticle	yes
g9807	Catalyzes the hydrolysis of N-formyl-L-kynurenine to L- kynurenine, the second step in the kynurenine pathway of tryptophan degradation. Kynurenine may be further oxidized to nicotinic acid, NAD(H) and NADP(H). Required for elimination of toxic metabolites	yes
g11964	CBM18-CE4-CBM18-CBM18. carbohydrate-binding module family 18	yes
g2917	CBM1-GH10. carbohydrate-binding module family 1	yes
g12673	Cell wall glycosyl hydrolase	yes
g10531	cell wall protein	yes
g11695	cell wall protein	yes
g2254	Cellulase (glycosyl hydrolase family 5)	yes
g6000	cellulose-binding family ii	yes
g337	Cellulose-growth-specific protein	yes
g11079	CFEM domain	yes
g9545	CFEM domain	yes
g9888	CFEM domain	yes
g5329	chitin binding	yes
g332	Chitin binding domain	yes
g7695	Common central domain of tyrosinase	yes
g9509	Common central domain of tyrosinase	yes
g7214	Common central domain of tyrosinase	yes
g1695	Common central domain of tyrosinase	yes
g7098	Common central domain of tyrosinase	yes
g1612	Common central domain of tyrosinase	yes
g2269	Common central domain of tyrosinase	yes
g4453	component of the endoplasmic reticulum- associated degradation (ERAD) pathway	yes
g1194	Copper/zinc superoxide dismutase (SODC)	yes
g1245	Cortical protein marker for cell polarity	yes
g10381	Cupin	yes
g719	Cupin	yes
g4061	Cutinase	yes
g1586	Cutinase	yes
g6608	Destroys radicals which are normally produced within the cells and which are toxic to biological systems	yes
g10830	DHH family	yes
g8540	Dipeptidyl peptidase IV (DPP IV) N-terminal region	yes
g11285	disulfide-isomerase	yes
g9268	DJ-1/PfpI family	yes
g627	DnaJ central domain	yes
g4083	DnaJ molecular chaperone homology domain	yes
g9286	Domain of unknown function (DUF1961)	yes
g2078	Domain of unknown function (DUF1996)	yes
g12576	Domain of unknown function (DUF1996)	yes
g1825	Domain of unknown function (DUF4203)	yes
g11758	Domain of unknown function (DUF4360)	yes
g396	Domain of unknown function (DUF5127)	yes
g9178	ectoine synthase activity	yes
g4963	emp24/gp25L/p24 family/GOLD	yes
g9667	Endonuclease/Exonuclease/phosphatase family	yes
g3257	Endoplasmic Reticulum Oxidoreductin 1 (ERO1)	yes
g698	Essential component of the vacuolar proton pump (V- ATPase), a multimeric enzyme that catalyzes the translocation of protons across the membranes. Required for assembly and activity of the V-ATPase	yes
g3898	Esterase PHB depolymerase	yes
g10347	Esterase-like activity of phytase	yes
g12889	EthD domain	yes
g8581	Extracellular dioxygenase	yes
g7387	Extracellular dioxygenase	yes
g2014	extracellular serine-rich protein	yes
g3849	extracellular serine-rich protein	yes
g10134	FAD binding domain	yes
g12536	FAD binding domain	yes
g2944	FAD binding domain	yes
g10558	FAD binding domain	yes
g8443	FAD binding domain	yes
g2606	FAD binding domain	yes
g9026	FAD binding domain	yes
g7823	FAD binding domain	yes
g8484	FAD binding domain	yes
g9736	Ferric reductase like transmembrane component	yes
g9985	Ferric reductase like transmembrane component	yes
g4066	Ferritin-like domain	yes
g8961	Ferritin-like domain	yes
g6567	Flavin containing amine oxidoreductase	yes
g11053	Flavin containing amine oxidoreductase	yes
g6243	Flavin containing amine oxidoreductase	yes
g4339	FMN-dependent dehydrogenase	yes
g819	Four repeated domains in the Fasciclin I family of proteins, present in many other contexts.	yes
g7492	Functions as a sorting receptor in the Golgi compartment required for the intracellular sorting and delivery of soluble vacuolar proteins, like carboxypeptidase Y (CPY) and proteinase A	yes
g9052	Fungal-type cellulose-binding domain	yes
g9161	Fungal-type cellulose-binding domain	yes
g5456	GDSL-like Lipase/Acylhydrolase family	yes
g5401	GDSL-like Lipase/Acylhydrolase family	yes
g10958	glycerophosphoryl diester phosphodiesterase	yes
g3060	glycoside hydrolase family	yes
g7887	Glycoside hydrolase family 10 protein	yes
g1422	Glycoside hydrolase family 10 protein	yes
g959	glycoside hydrolase family 10 protein	yes
g12522	Glycoside hydrolase family 105 protein	yes
g11697	Glycoside hydrolase family 115 protein	yes
g2197	Glycoside hydrolase family 128 protein	yes
g645	Glycoside hydrolase family 128 protein	yes
g3479	Glycoside hydrolase family 128 protein	yes
g2953	Glycoside hydrolase family 128 protein	yes
g8815	Glycoside hydrolase family 13	yes
g638	Glycoside hydrolase family 16 protein	yes
g10420	Glycoside hydrolase family 16 protein	yes
g5258	Glycoside hydrolase family 16 protein	yes
g978	Glycoside hydrolase family 16 protein	yes
g9674	Glycoside hydrolase family 17 protein	yes
g6636	Glycoside hydrolase family 17 protein	yes
g1270	Glycoside hydrolase family 17 protein	yes
g3425	Glycoside hydrolase family 18 protein	yes
g7742	Glycoside hydrolase family 18 protein	yes
g5563	Glycoside hydrolase family 2 protein	yes
g4041	Glycoside hydrolase family 2 protein	yes
g8435	Glycoside hydrolase family 20 protein	yes
g10657	Glycoside hydrolase family 20 protein	yes
g1935	Glycoside hydrolase family 20 protein	yes
g9871	Glycoside hydrolase family 28 protein	yes
g8380	Glycoside hydrolase family 28 protein	yes
g12834	Glycoside hydrolase family 28 protein	yes
g5824	Glycoside hydrolase family 28 protein	yes
g927	Glycoside hydrolase family 3 protein	yes
g8329	Glycoside hydrolase family 35 protein	yes
g8247	Glycoside hydrolase family 35 protein	yes
g1434	Glycoside Hydrolase Family 43	yes
g5264	Glycoside hydrolase family 43	yes
g10528	Glycoside Hydrolase Family 43	yes
g6569	Glycoside hydrolase family 43 protein	yes
g3396	Glycoside hydrolase family 51 protein	yes
g5263	Glycoside hydrolase family 54	yes
g4057	Glycoside hydrolase family 55	yes
g4449	Glycoside Hydrolase family 61	yes
g4516	Glycoside hydrolase family 61 protein	yes
g3245	Glycoside hydrolase family 61 protein	yes
g10071	Glycoside hydrolase family 61 protein	yes
g10357	Glycoside hydrolase family 62 protein	yes
g10162	Glycoside hydrolase family 63 protein	yes
g4404	Glycoside hydrolase family 76 protein	yes
g5765	Glycoside hydrolase family 76 protein	yes
g8925	Glycoside hydrolase family 78 protein	yes
g8136	Glycoside hydrolase family 78 protein	yes
g12235	Glycoside hydrolase family 79	yes
g2195	Glycoside hydrolase family 81 protein	yes
g3791	Glycosyl hydrolase catalytic core	yes
g6055	Glycosyl hydrolase family 10	yes
g2582	Glycosyl hydrolase family 61	yes
g11760	Glycosyl hydrolase family 61	yes
g10047	Glycosyl hydrolase family 61	yes
g1491	Glycosyl hydrolase family 61	yes
g8995	Glycosyl hydrolase family 62	yes
g9109	Glycosyl hydrolase family 71	yes
g2892	Glycosyl Hydrolase Family 88	yes
g10252	Glycosyl Hydrolase Family 88	yes
g3660	Glycosyl hydrolases family 16	yes
g6557	Glycosyl hydrolases family 28	yes
g11365	GMC oxidoreductase	yes
g11537	GMC oxidoreductase	yes
g867	GMC oxidoreductase	yes
g3990	GMC oxidoreductase	yes
g12401	gnat family	yes
g3982	gpi anchored	yes
g7300	gpi anchored	yes
g3966	GPI anchored cell wall protein	yes
g5128	GPI anchored protein	yes
g6618	Gpi anchored serine-threonine rich protein	yes
g2829	GPI-anchored cell wall organization protein	yes
g5282	GPI-Mannosyltransferase II co-activator	yes
g10256	Haem-degrading	yes
g4759	HEAT repeat containing 9	yes
g12417	hemolysis in other organism	yes
g7669	Heterokaryon incompatibility protein Het-C	yes
g3527	HOOK protein	yes
g10620	Hydrophobic surface binding protein A	yes
g958	Inosine-uridine preferring nucleoside hydrolase	yes
g1593	integral membrane protein	yes
g2011	Involved in maceration and soft-rotting of plant tissue	yes
g311	Involved in maceration and soft-rotting of plant tissue	yes
g8392	Jacalin-like lectin domain	yes
g6007	Kelch	yes
g2714	Lactonase, 7-bladed beta-propeller	yes
g5272	LicD family	yes
g7385	Lipase (class 3)	yes
g7793	Lipase b	yes
g3421	LysM domain-containing protein	yes
g2583	Lytic polysaccharide mono-oxygenase, cellulose-degrading	yes
g3071	Lytic polysaccharide mono-oxygenase, cellulose-degrading	yes
g3433	Major royal jelly protein	yes
g9014	metalloendopeptidase activity	yes
g7993	metalloprotease	yes
g12535	Mucin family signaling protein	yes
g2768	Multicopper oxidase	yes
g12472	Multicopper oxidase	yes
g1564	Multicopper oxidase	yes
g6966	Multicopper oxidase	yes
g7926	N2227	yes
g11406	oxidoreductase	yes
g1054	paf acetylhydrolase family protein	yes
g11542	paf acetylhydrolase family protein	yes
g4747	Palmitoyl protein thioesterase	yes
g1231	PAN domain	yes
g8006	Parallel beta-helix repeat	yes
g8348	Pectate lyase	yes
g7652	Pectate lyase	yes
g10476	pectate lyase protein	yes
g5690	pectin lyase	yes
g6660	PE-PPE domain	yes
g12457	Peptidase A4 family	yes
g11767	Peptidase A4 family	yes
g7503	Peptidase dimerisation domain	yes
g3620	Peptidase dimerisation domain	yes
g3764	Peptidase family S51	yes
g8909	Peptidylprolyl isomerase	yes
g4335	Peroxidase, family 2	yes
g8141	Peroxidase, family 2	yes
g2850	Pfam:DUF1237	yes
g8615	Phosphatidylethanolamine-binding protein	yes
g8378	phosphatidylglycerol phosphatidylinositol transfer protein	yes
g6387	Phosphoesterase family	yes
g6617	Phosphoglycerate mutase family	yes
g673	phosphorylcholine phosphatase	yes
g9912	Phytase	yes
g5931	Platelet-activating factor acetylhydrolase, isoform II	yes
g1597	PLC-like phosphodiesterase	yes
g1636	PLC-like phosphodiesterase	yes
g10872	Polysaccharide lyase family 1	yes
g314	Polysaccharide lyase family 1	yes
g4348	Polysaccharide lyase family 1 protein	yes
g3555	Polysaccharide lyase family 1 protein	yes
g5078	Polysaccharide lyase family 1 protein	yes
g4529	Polysaccharide lyase family 1 protein	yes
g3494	Polysaccharide lyase family 3 protein	yes
g6723	Polysaccharide lyase family 3 protein	yes
g12573	polysaccharide lyase family 4	yes
g9937	Polysaccharide lyase family 4 protein	yes
g3740	Polysaccharide lyase family 4, domain II	yes
g4425	Pregnancy-associated plasma protein-A	yes
g9033	present in yeast cell wall integrity and stress response component proteins	yes
g9810	Pro-kumamolisin, activation domain	yes
g8740	Pro-kumamolisin, activation domain	yes
g6361	Protein of unknown function (DUF1524)	yes
g9013	Protein of unknown function (DUF1593)	yes
g669	Protein of unknown function (DUF1620)	yes
g3717	Protein of unknown function (DUF3129)	yes
g5220	Protein of unknown function (DUF3129)	yes
g5663	Protein of unknown function (DUF3129)	yes
g1070	Protein of unknown function (DUF3455)	yes
g740	Protein of unknown function (DUF3455)	yes
g2904	Protein of unknown function (DUF3455)	yes
g9657	Putative death-receptor fusion protein (DUF2428)	yes
g5851	Putative peptidase family	yes
g747	Pyridoxamine 5'-phosphate oxidase	yes
g6934	Responsible for synthesis of pseudouridine from uracil	yes
g12741	Rhamnogalacturonate lyase	yes
g12545	Ricin B lectin	yes
g5756	Sad1 / UNC-like C-terminal	yes
g1952	saponin hydrolase	yes
g5180	Secreted metalloproteinase that allows assimilation of proteinaceous substrates. Shows high activities on basic nuclear substrates such as histone and protamine	yes
g11197	Secreted metalloproteinase that allows assimilation of proteinaceous substrates. Shows high activities on basic nuclear substrates such as histone and protamine	yes
g8601	selenium binding protein	yes
g4152	Serine aminopeptidase, S33	yes
g8724	Ser-Thr-rich glycosyl-phosphatidyl-inositol-anchored membrane family	yes
g38	single fertilization	yes
g2801	SnoaL-like domain	yes
g7978	SnoaL-like domain	yes
g10201	some similarities with uniprot	yes
g4037	Splits internally a 1,3-beta-glucan molecule and transfers the newly generated reducing end (the donor) to the non- reducing end of another 1,3-beta-glucan molecule (the acceptor) forming a 1,3-beta linkage, resulting in the elongation of 1,3- beta-glucan chains in the cell wall	yes
g11527	Splits internally a 1,3-beta-glucan molecule and transfers the newly generated reducing end (the donor) to the non- reducing end of another 1,3-beta-glucan molecule (the acceptor) forming a 1,3-beta linkage, resulting in the elongation of 1,3- beta-glucan chains in the cell wall	yes
g8816	Starch binding domain-containing protein	yes
g2623	Strictosidine synthase	yes
g9506	subtilisin-like protease	yes
g7148	Succinylglutamate desuccinylase / Aspartoacylase family	yes
g6336	Survival protein SurE	yes
g9151	Survival protein SurE	yes
g11050	TAP-like protein	yes
g9264	Transferrin receptor-like dimerisation domain	yes
g3070	Ubiquitin 3 binding protein But2 C-terminal domain	yes
g5699	Ubiquitin 3 binding protein But2 C-terminal domain	yes
g8944	Yeast cell wall synthesis protein KRE9/KNH1	yes
g6897	Zinc carboxypeptidase	yes
g10874	Zn_pept	yes
g4280	Zn_pept	yes
g7593	Zn_pept	yes
g8413	Zn_pept	yes
g12697	Hypothetical protein	yes
g10451	Hypothetical protein	yes
g8737	Hypothetical protein	yes
g759	Hypothetical protein	yes
g9943	Hypothetical protein	yes
g1770	Hypothetical protein	yes
g8962	Hypothetical protein	yes
g77	Hypothetical protein	yes
g6964	Hypothetical protein	yes
g12680	Hypothetical protein	yes
g4911	Hypothetical protein	yes
g5090	Hypothetical protein	yes
g3165	Hypothetical protein	yes
g10546	Hypothetical protein	yes
g10667	Hypothetical protein	yes
g7139	Hypothetical protein	yes
g4489	Hypothetical protein	yes
g10697	Hypothetical protein	yes
g10216	Hypothetical protein	yes
g8585	Hypothetical protein	yes
g11994	Hypothetical protein	yes
g2397	Hypothetical protein	yes
g5274	Hypothetical protein	yes
g12403	Hypothetical protein	yes
g3863	Hypothetical protein	yes
g7882	Hypothetical protein	yes
g12724	Hypothetical protein	yes
g4792	Hypothetical protein	yes
g10137	Hypothetical protein	yes
g2315	Hypothetical protein	yes
g1101	Hypothetical protein	yes
g6342	Hypothetical protein	yes
g1344	Hypothetical protein	yes
g4598	Hypothetical protein	yes
g5927	Hypothetical protein	yes
g6604	Hypothetical protein	yes
g6122	Hypothetical protein	yes
g1525	Hypothetical protein	yes
g2421	Hypothetical protein	yes
g1547	Hypothetical protein	yes
g6502	Hypothetical protein	yes
g6662	Hypothetical protein	yes
g5473	Hypothetical protein	yes
g2877	Hypothetical protein	yes
g9654	Hypothetical protein	yes
g277	Hypothetical protein	yes
g3034	Hypothetical protein	yes
g4894	Hypothetical protein	yes
g8028	Hypothetical protein	yes
g6987	Hypothetical protein	yes
g6816	Hypothetical protein	yes
g9924	Hypothetical protein	yes
g2767	Hypothetical protein	yes
g3998	Hypothetical protein	yes
g2895	Hypothetical protein	yes
g9383	Hypothetical protein	yes
g275	Hypothetical protein	yes
g2120	Hypothetical protein	yes
g3304	Hypothetical protein	yes
g343	Hypothetical protein	yes
g11784	Hypothetical protein	yes
g7317	Hypothetical protein	yes
g10037	Hypothetical protein	yes
g804	Hypothetical protein	yes
g406	Hypothetical protein	yes
g1666	Hypothetical protein	yes
g12307	Hypothetical protein	yes
g5098	Hypothetical protein	yes
g2511	Hypothetical protein	yes
g9218	Hypothetical protein	yes
g2398	Hypothetical protein	yes
g901	Hypothetical protein	yes
g7878	Hypothetical protein	yes
g2442	Hypothetical protein	yes
g5700	Hypothetical protein	yes
g3467	Hypothetical protein	yes
g4292	Hypothetical protein	yes
g61	Hypothetical protein	yes
g8839	Hypothetical protein	yes
g12921	Hypothetical protein	yes
g6236	Hypothetical protein	yes
g12729	Hypothetical protein	yes
g5275	Hypothetical protein	yes
g8417	Hypothetical protein	yes
g10255	Hypothetical protein	yes
g1671	Hypothetical protein	yes
g12874	Hypothetical protein	yes
g7031	Hypothetical protein	yes
g5056	Hypothetical protein	yes
g5101	Hypothetical protein	yes
g11752	Hypothetical protein	yes
g11426	Hypothetical protein	yes
g1345	Hypothetical protein	yes
g12294	Hypothetical protein	yes
g9579	Hypothetical protein	yes
g274	Hypothetical protein	yes
g12206	Hypothetical protein	yes
g8479	Hypothetical protein	yes
g10213	Hypothetical protein	yes
g11422	Hypothetical protein	yes
g4201	Hypothetical protein	yes
g5092	Hypothetical protein	yes
g7745	Hypothetical protein	yes
g10940	Hypothetical protein	yes
g9646	Hypothetical protein	yes
g12912	Hypothetical protein	yes
g3133	Hypothetical protein	yes
g1657	Hypothetical protein	yes
g3255	Hypothetical protein	yes
g5865	Hypothetical protein	yes
g2621	Hypothetical protein	yes
g12813	Hypothetical protein	yes
g9180	Hypothetical protein	yes
g8878	Hypothetical protein	yes
g11408	Hypothetical protein	yes
g7750	Hypothetical protein	yes
g9193	Hypothetical protein	yes
g8883	Hypothetical protein	yes
g3474	Hypothetical protein	yes
g11488	Hypothetical protein	yes
g5369	Hypothetical protein	yes
g4989	Hypothetical protein	yes
g5433	Hypothetical protein	yes
g12590	Hypothetical protein	yes
g3694	Hypothetical protein	yes
g4579	Hypothetical protein	yes
g4071	Hypothetical protein	yes
g10066	Hypothetical protein	yes
g9527	Hypothetical protein	yes
g2379	Hypothetical protein	yes
g8895	Hypothetical protein	yes
g3182	Hypothetical protein	yes
g3291	Hypothetical protein	yes
g12144	Hypothetical protein	yes
g8206	Hypothetical protein	yes
g8422	Hypothetical protein	yes
g6235	Hypothetical protein	yes
g9861	Hypothetical protein	yes
g11712	Hypothetical protein	yes
g7419	Hypothetical protein	yes
g12722	Hypothetical protein	yes
g11954	Hypothetical protein	yes
g12374	Hypothetical protein	yes
g1408	Hypothetical protein	yes
g3225	Hypothetical protein	yes
g12262	Hypothetical protein	yes
g8472	Hypothetical protein	yes
g7151	Hypothetical protein	yes
g8379	Hypothetical protein	yes
g292	Hypothetical protein	yes
g2788	Hypothetical protein	yes
g459	Hypothetical protein	yes
g10011	Hypothetical protein	yes
g9502	Hypothetical protein	yes
g12353	Hypothetical protein	yes
g6086	Hypothetical protein	yes
g7120	Hypothetical protein	yes
g12503	Hypothetical protein	yes
g6400	Hypothetical protein	yes
g12190	Hypothetical protein	yes
g8648	Hypothetical protein	yes
g3185	Hypothetical protein	yes
g2805	Hypothetical protein	yes
g2080	Hypothetical protein	yes
g12264	Hypothetical protein	yes
g447	Hypothetical protein	yes
g9570	Hypothetical protein	yes
g11548	Hypothetical protein	yes
g7632	Hypothetical protein	yes
g11164	Hypothetical protein	yes
g10246	Hypothetical protein	yes
g1055	Hypothetical protein	yes
g7374	Hypothetical protein	yes
g653	Hypothetical protein	yes
g6773	Hypothetical protein	yes
g6158	Hypothetical protein	yes
g1728	Acetyltransferase (GNAT) domain	no
g4962	Acetyltransferase (GNAT) domain	no
g5781	Activator of Hsp90 ATPase, N-terminal	no
g1449	Alcohol dehydrogenase GroES-like domain	no
g6121	Alcohol dehydrogenase GroES-like domain	no
g7432	Alcohol dehydrogenase GroES-like domain	no
g8397	Alcohol dehydrogenase GroES-like domain	no
g12476	Alcohol dehydrogenase GroES-like domain	no
g9625	Aldo keto reductase	no
g3910	Aldo/keto reductase family	no
g4910	Aldo/keto reductase family	no
g5395	Aldo/keto reductase family	no
g8451	Aldo/keto reductase family	no
g11581	Aldo/keto reductase family	no
g12172	Aldo/keto reductase family	no
g10749	Alpha and gamma adaptin binding protein p34	no
g6008	Alpha/beta hydrolase family	no
g8174	Alpha/beta hydrolase family	no
g8822	Alpha/beta hydrolase family	no
g10817	Alpha/beta hydrolase family	no
g12492	AMP-binding enzyme C-terminal domain	no
g12493	AMP-binding enzyme C-terminal domain	no
g8057	Anaphase-promoting complex subunit 4 WD40 domain	no
g3077	Argonaute siRNA chaperone (ARC) complex subunit Arb1	no
g9273	ATP binding	no
g6700	Belongs to the aldehyde dehydrogenase family	no
g9093	Belongs to the aldehyde dehydrogenase family	no
g9103	Belongs to the argonaute family	no
g12520	Belongs to the ATCase OTCase family	no
g1294	Belongs to the class I-like SAM-binding methyltransferase superfamily. Protein arginine N- methyltransferase family	no
g12199	Belongs to the class-I aminoacyl-tRNA synthetase family	no
g380	Belongs to the DapA family	no
g4165	Belongs to the glutamine synthetase family	no
g3753	Belongs to the glycosyl hydrolase 43 family	no
g8861	Belongs to the GPI family	no
g8862	Belongs to the GPI family	no
g7144	Belongs to the histidine acid phosphatase family	no
g3767	Belongs to the iron ascorbate-dependent oxidoreductase family	no
g4822	Belongs to the iron ascorbate-dependent oxidoreductase family	no
g10591	Belongs to the nucleosome assembly protein (NAP) family	no
g928	Belongs to the peptidase A1 family	no
g6638	Belongs to the peptidase S1 family	no
g4001	Belongs to the short-chain dehydrogenases reductases (SDR) family	no
g84	Belongs to the sterol desaturase family	no
g8306	Belongs to the sterol desaturase family	no
g11738	Belongs to the TCTP family	no
g7547	Belongs to the ubiquitin-conjugating enzyme family	no
g4667	Belongs to the uroporphyrinogen decarboxylase family	no
g3908	Beta-lactamase superfamily domain	no
g9460	Beta-lactamase superfamily domain	no
g12038	Beta-lactamase superfamily domain	no
g5024	Broad-Complex, Tramtrack and Bric a brac	no
g10229	Broad-Complex, Tramtrack and Bric a brac	no
g9719	Calcineurin-like phosphoesterase	no
g5568	Carbohydrate-binding module family 1 protein	no
g6462	Carbon-nitrogen hydrolase	no
g7152	Catalytic LigB subunit of aromatic ring-opening dioxygenase	no
g520	Catalyzes the oxidative decarboxylation of 6- phosphogluconate to ribulose 5-phosphate and CO(2), with concomitant reduction of NADP to NADPH	no
g6442	Catalyzes the reaction of cyanate with bicarbonate to produce ammonia and carbon dioxide	no
g10687	Class II Aldolase and Adducin N-terminal domain	no
g11059	clavaminate synthase-like protein	no
g11156	Conserved hypothetical protein 95	no
g8602	Cupin	no
g5847	Cyanamide hydratase	no
g4444	cytochrome P450	no
g3747	Destroys radicals which are normally produced within the cells and which are toxic to biological systems	no
g10887	Dienelactone hydrolase family	no
g2089	Dihydrodipicolinate synthetase family	no
g6762	DJ-1/PfpI family	no
g7714	DNA replication origin binding	no
g6582	Domain of unknown function (DUF1772)	no
g1144	Domain with 2 conserved Trp (W) residues	no
g10273	Enoyl-(Acyl carrier protein) reductase	no
g3007	Epoxide hydrolase N terminus	no
g5313	FGGY family of carbohydrate kinases, N-terminal domain	no
g2517	flavin oxidoreductase	no
g3144	Flavin reductase like domain	no
g836	Fungal specific transcription factor domain	no
g10541	Fungal specific transcription factor domain	no
g12293	Fungal specific transcription factor domain	no
g3279	galactosyl transferase GMA12/MNN10 family	no
g11356	Glutamine amidotransferases class-II	no
g6999	Glutaredoxin	no
g6138	Glutathione S-transferase, C-terminal domain	no
g10554	Glutathione S-transferase, C-terminal domain	no
g11685	Glutathione S-transferase, C-terminal domain	no
g2784	Glutathione S-transferase, N-terminal domain	no
g9834	Glutathione S-transferase, N-terminal domain	no
g12335	Glutathione S-transferase, N-terminal domain	no
g3006	Glutathione-dependent formaldehyde-activating enzyme	no
g4738	Glycolipid transfer protein (GLTP)	no
g6749	Glycosyl hydrolase family 61	no
g780	Glycosyltransferase family 34 protein	no
g11373	Glycosyltransferase family 4 protein	no
g5183	Haloacid dehalogenase-like hydrolase	no
g7172	Haloacid dehalogenase-like hydrolase	no
g9120	Haloacid dehalogenase-like hydrolase	no
g11975	Haloacid dehalogenase-like hydrolase	no
g6903	Heterokaryon incompatibility protein (HET)	no
g7554	Histone-binding protein RBBP4 or subunit C of CAF1 complex	no
g2187	Inositol monophosphatase family	no
g8843	Involved in biosynthesis of the thiamine precursor thiazole. Catalyzes the conversion of NAD and glycine to adenosine diphosphate 5-(2-hydroxyethyl)-4-methylthiazole-2-carboxylic acid (ADT), an adenylated thiazole intermediate. The reaction includes an iron-dependent sulfide transfer from a conserved cysteine residue of the protein to a thiazole intermediate. The enzyme can only undergo a single …	no
g2401	Isochorismatase family	no
g728	Lipase 3 N-terminal region	no
g2809	Lipoate-protein ligase	no
g10820	Major Facilitator Superfamily	no
g3525	Male sterility protein	no
g4843	Metallo-beta-lactamase superfamily	no
g5841	Methyltransferase domain	no
g6257	Methyltransferase domain	no
g8266	Methyltransferase domain	no
g5876	Mitochondrial inner membrane protease subunit	no
g445	MmgE/PrpD family	no
g11928	monooxygenase	no
g10447	MYND finger	no
g7591	Myo-inositol oxygenase	no
g1949	nad dependent epimerase	no
g9729	NAD dependent epimerase dehydratase	no
g11376	NAD dependent epimerase dehydratase family protein	no
g11377	NAD dependent epimerase dehydratase family protein	no
g293	NAD(P)H-binding	no
g909	NAD(P)H-binding	no
g7897	NAD(P)H-binding	no
g10951	NAD(P)H-binding	no
g11174	NAD(P)H-binding	no
g4932	Nitroreductase family	no
g12621	NmrA-like family	no
g11409	NMT1/THI5 like	no
g10637	N-terminal domain of oxidoreductase	no
g12807	Nucleoside diphosphate kinase	no
g10984	Nucleotide-diphospho-sugar transferase	no
g2700	O-methyltransferase	no
g6973	O-methyltransferase	no
g7906	oxidation-reduction process	no
g3648	Oxidoreductase family, C-terminal alpha/beta domain	no
g4410	Oxidoreductase family, NAD-binding Rossmann fold	no
g12940	Peptidylprolyl isomerase	no
g6386	Phosphoesterase family	no
g6443	Phospholipase D Active site motif	no
g6133	Phytanoyl-CoA dioxygenase (PhyH)	no
g5352	Polyketide cyclase / dehydrase and lipid transport	no
g7690	Polysaccharide deacetylase	no
g10219	Presenilin, signal peptide peptidase, family	no
g10961	Prolyl 4-hydroxylase alpha subunit homologues.	no
g12248	protein dimerization activity	no
g12872	Protein kinase domain	no
g10167	Protein of unknown function (DUF1295)	no
g11873	Protein of unknown function (DUF1349)	no
g10488	Protein of unknown function (DUF1479)	no
g4831	Protein of unknown function (DUF1769)	no
g3996	Protein of unknown function (DUF3605)	no
g3284	Protein of unknown function (DUF4243)	no
g2983	Protein of unknown function (DUF952)	no
g7225	Protein tyrosine kinase	no
g8371	Protein-L-isoaspartate(D-aspartate) O-methyltransferase (PCMT)	no
g11075	Pyridine nucleotide-disulphide oxidoreductase	no
g11865	Pyridine nucleotide-disulphide oxidoreductase	no
g9644	Pyridoxamine 5'-phosphate oxidase like	no
g12021	Pyridoxamine phosphate oxidase	no
g4146	Reversible hydration of carbon dioxide	no
g9709	Reversible hydration of carbon dioxide	no
g5080	S-adenosyl-L-methionine-dependent protein-lysine N- methyltransferase that methylates elongation factor 1-alpha	no
g2731	SAICAR synthetase	no
g1804	Secretory pathway protein Ssp120	no
g4690	ser Thr protein phosphatase family protein	no
g11321	Serine hydrolase (FSH1)	no
g500	short chain dehydrogenase	no
g4191	short chain dehydrogenase	no
g11251	short chain dehydrogenase	no
g574	SMP-30/Gluconolaconase/LRE-like region	no
g6531	SnoaL-like domain	no
g736	Soluble NSF attachment protein, SNAP	no
g3888	Sulfonate biosynthesis enzyme	no
g2781	The amino acid sequence converted into a structural homology model presents the general folding and conserved residues forming the active site of a typical dye-decolorizing-type	no
g7620	Thioredoxin	no
g10798	Transport protein Avl9	no
g2404	Trehalose utilisation	no
g8257	tRNA synthetases class II core domain (F)	no
g4844	Type IV dipeptidyl-peptidase which removes N-terminal dipeptides sequentially from polypeptides having unsubstituted N- termini provided that the penultimate residue is proline	no
g7216	UDP-galactose 4-epimerase	no
g2616	Uncharacterized protein conserved in bacteria (DUF2237)	no
g11886	WD domain, G-beta repeat	no
g2454	Zinc-binding dehydrogenase	no
g6907	Zinc-binding dehydrogenase	no
g8671	Zinc-binding dehydrogenase	no
g2008	Zinc-binding oxidoreductase	no
g313	Hypothetical protein	no
g1394	Hypothetical protein	no
g1595	Hypothetical protein	no
g2019	Hypothetical protein	no
g2402	Hypothetical protein	no
g2566	Hypothetical protein	no
g3232	Hypothetical protein	no
g3273	Hypothetical protein	no
g3331	Hypothetical protein	no
g3979	Hypothetical protein	no
g4064	Hypothetical protein	no
g4471	Hypothetical protein	no
g4473	Hypothetical protein	no
g4670	Hypothetical protein	no
g4684	Hypothetical protein	no
g5106	Hypothetical protein	no
g5421	Hypothetical protein	no
g5539	Hypothetical protein	no
g6627	Hypothetical protein	no
g6782	Hypothetical protein	no
g6935	Hypothetical protein	no
g7149	Hypothetical protein	no
g7283	Hypothetical protein	no
g7348	Hypothetical protein	no
g7407	Hypothetical protein	no
g7473	Hypothetical protein	no
g7776	Hypothetical protein	no
g8201	Hypothetical protein	no
g8202	Hypothetical protein	no
g8238	Hypothetical protein	no
g8387	Hypothetical protein	no
g8953	Hypothetical protein	no
g9173	Hypothetical protein	no
g9175	Hypothetical protein	no
g9296	Hypothetical protein	no
g9903	Hypothetical protein	no
g9992	Hypothetical protein	no
g10111	Hypothetical protein	no
g10689	Hypothetical protein	no
g10690	Hypothetical protein	no
g11147	Hypothetical protein	no
g11208	Hypothetical protein	no
g11212	Hypothetical protein	no
g11334	Hypothetical protein	no
g11491	Hypothetical protein	no
g11734	Hypothetical protein	no
g11805	Hypothetical protein	no
g12477	Hypothetical protein	no
g12628	Hypothetical protein	no
g12947	Hypothetical protein	no

## Sheet: A_koolunga
Gene id	Product Description	Signal peptide
g4546	Zn_pept	yes
g8348	Zn_pept	yes
g9341	Zn_pept	yes
g9409	Zinc carboxypeptidase	yes
g10899	Zinc carboxypeptidase	yes
g5771	Yeast cell wall synthesis protein KRE9/KNH1	yes
g6250	WSC domain	yes
g8486	Ubiquitin 3 binding protein But2 C-terminal domain	yes
g10565	Transferrin receptor-like dimerisation domain	yes
g65	thaumatin domain protein	yes
g10479	TFIIS helical bundle-like domain	yes
g4375	TAP-like protein	yes
g281	Survival protein SurE	yes
g1336	Succinylglutamate desuccinylase / Aspartoacylase family	yes
g7704	Stretch-activated Ca2+-permeable channel component	yes
g5742	Starch binding domain-containing protein	yes
g8009	Splits internally a 1,3-beta-glucan molecule and transfers the newly generated reducing end (the donor) to the non- reducing end of another 1,3-beta-glucan molecule (the acceptor) forming a 1,3-beta linkage, resulting in the elongation of 1,3- beta-glucan chains in the cell wall	yes
g8240	Splits internally a 1,3-beta-glucan molecule and transfers the newly generated reducing end (the donor) to the non- reducing end of another 1,3-beta-glucan molecule (the acceptor) forming a 1,3-beta linkage, resulting in the elongation of 1,3- beta-glucan chains in the cell wall	yes
g5305	Splits internally a 1,3-beta-glucan molecule and transfers the newly generated reducing end (the donor) to the non- reducing end of another 1,3-beta-glucan molecule (the acceptor) forming a 1,3-beta linkage, resulting in the elongation of 1,3- beta-glucan chains in the cell wall	yes
g5029	some similarities with uniprot	yes
g2870	SET (Su(var)3-9, Enhancer-of-zeste, Trithorax) domain	yes
g6409	Ser-Thr-rich glycosyl-phosphatidyl-inositol-anchored membrane family	yes
g8524	Serine carboxypeptidase S28	yes
g1830	Serine carboxypeptidase S28	yes
g263	Serine aminopeptidase, S33	yes
g3188	selenium binding protein	yes
g10387	Secreted protein	yes
g11520	Secreted metalloproteinase that allows assimilation of proteinaceous substrates. Shows high activities on basic nuclear substrates such as histone and protamine	yes
g11521	Secreted in xylem	yes
g1287	Sad1 / UNC-like C-terminal	yes
g2811	Ricin B lectin	yes
g9609	Responsible for synthesis of pseudouridine from uracil	yes
g10437	Putative stress-responsive nuclear envelope protein	yes
g5006	Putative peptidase family	yes
g3738	Protein of unknown function (DUF3455)	yes
g1589	Protein of unknown function (DUF3455)	yes
g7653	Protein of unknown function (DUF3129)	yes
g7048	Protein of unknown function (DUF3129)	yes
g5537	Protein of unknown function (DUF1524)	yes
g8028	Protein of unknown function (DUF1349)	yes
g7642	Prolyl oligopeptidase family	yes
g6455	Pro-kumamolisin, activation domain	yes
g10205	Pregnancy-associated plasma protein-A	yes
g11445	Polysaccharide lyase family 4 protein	yes
g11618	polysaccharide lyase family 4	yes
g6207	Polysaccharide lyase family 3 protein	yes
g792	Polysaccharide lyase family 3 protein	yes
g5647	Polysaccharide lyase family 1 protein	yes
g3443	Polysaccharide lyase family 1 protein	yes
g5246	Polysaccharide lyase family 1 protein	yes
g1541	Polysaccharide lyase family 1 protein	yes
g9146	Polysaccharide lyase family 1 protein	yes
g5764	Polysaccharide lyase family 1	yes
g4371	Polysaccharide lyase family 1	yes
g4183	PLC-like phosphodiesterase	yes
g6510	PLC-like phosphodiesterase	yes
g609	Phytase	yes
g4819	phosphorylcholine phosphatase	yes
g10748	Phosphoglycerate mutase family	yes
g2532	phosphatidylglycerol phosphatidylinositol transfer protein	yes
g8977	PhoD-like phosphatase, N-terminal domain	yes
g7957	PhoD-like phosphatase, N-terminal domain	yes
g5117	Pfam:DUF1237	yes
g8266	Peroxidase, family 2	yes
g4113	Peroxidase, family 2	yes
g5949	Peroxidase	yes
g11381	Peroxidase	yes
g9781	Peroxidase	yes
g2250	Peptidase family S51	yes
g6850	Peptidase family S41	yes
g924	Peptidase family S41	yes
g7690	Peptidase family S41	yes
g83	Peptidase dimerisation domain	yes
g8722	Peptidase dimerisation domain	yes
g9369	Peptidase C13 family	yes
g11424	Peptidase A4 family	yes
g11496	Peptidase A4 family	yes
g6738	Peptidase A4 family	yes
g2199	pectin lyase	yes
g2782	pectate lyase protein	yes
g4562	Pectate lyase	yes
g1473	pci domain-containing protein	yes
g11577	Parallel beta-helix repeat	yes
g2848	Palmitoyl protein thioesterase	yes
g3548	paf acetylhydrolase family protein	yes
g1227	oxidoreductase	yes
g10252	Necrosis inducing protein (NPP1)	yes
g9438	Necrosis inducing protein (NPP1)	yes
g11834	N2227	yes
g8846	Multicopper oxidase	yes
g8168	Mortierella verticillata NRRL 6337	yes
g3653	metalloprotease	yes
g10750	metalloendopeptidase activity	yes
g2987	Melibiase	yes
g5275	Major royal jelly protein	yes
g9026	M6 family metalloprotease domain-containing protein	yes
g351	Lytic polysaccharide mono-oxygenase, cellulose-degrading	yes
g9371	Lytic polysaccharide monooxygenase	yes
g9625	LysM domain-containing protein	yes
g3167	Lactonase, 7-bladed beta-propeller	yes
g8866	Jacalin-like lectin domain	yes
g11266	Involved in maceration and soft-rotting of plant tissue	yes
g10695	Hydrolyzes a variety of simple alpha-D-galactoside as well as more complex molecules such as oligosaccharides and polysaccharides	yes
g126	HSA	yes
g10353	Heterokaryon incompatibility protein Het-C	yes
g9651	hemolysis in other organism	yes
g2859	HEAT repeat containing 9	yes
g11236	GPI-anchored cell wall organization protein	yes
g10326	gpi anchored	yes
g3544	GMC oxidoreductase	yes
g4860	GMC oxidoreductase	yes
g4834	Glycosyl hydrolases family 16	yes
g7302	Glycosyl hydrolase family 62	yes
g6424	Glycosyl hydrolase family 61	yes
g10826	Glycosyl hydrolase family 61	yes
g11931	Glycosyl hydrolase family 61	yes
g2176	Glycosyl hydrolase family 61	yes
g352	Glycosyl hydrolase family 61	yes
g4846	Glycosyl hydrolase family 61	yes
g7734	Glycosyl hydrolase catalytic core	yes
g1847	Glycoside hydrolase family 92 protein	yes
g7187	Glycoside hydrolase family 81 protein	yes
g10991	Glycoside hydrolase family 78 protein	yes
g6187	Glycoside hydrolase family 76 protein	yes
g9524	Glycoside hydrolase family 76 protein	yes
g9432	Glycoside hydrolase family 62 protein	yes
g4224	Glycoside hydrolase family 61 protein	yes
g1601	Glycoside hydrolase family 61 protein	yes
g7013	Glycoside hydrolase family 61 protein	yes
g8387	Glycoside hydrolase family 61 protein	yes
g1874	Glycoside Hydrolase family 61	yes
g11673	Glycoside hydrolase family 55 protein	yes
g7577	Glycoside hydrolase family 55	yes
g11705	Glycoside hydrolase family 54	yes
g8136	Glycoside hydrolase family 51 protein	yes
g8872	Glycoside hydrolase family 45 protein	yes
g7876	Glycoside hydrolase family 43 protein	yes
g650	Glycoside Hydrolase Family 43	yes
g8540	Glycoside Hydrolase Family 43	yes
g8976	Glycoside hydrolase family 43	yes
g11704	Glycoside hydrolase family 43	yes
g401	Glycoside hydrolase family 35 protein	yes
g8498	Glycoside hydrolase family 35 protein	yes
g10722	glycoside hydrolase family 3 protein	yes
g2228	Glycoside hydrolase family 28 protein	yes
g1921	Glycoside hydrolase family 28 protein	yes
g2530	Glycoside hydrolase family 28 protein	yes
g2970	Glycoside hydrolase family 20 protein	yes
g6770	Glycoside hydrolase family 20 protein	yes
g6991	Glycoside hydrolase family 20 protein	yes
g4412	Glycoside hydrolase family 2 protein	yes
g10868	Glycoside hydrolase family 18 protein	yes
g8432	Glycoside hydrolase family 18 protein	yes
g9939	Glycoside hydrolase family 18 protein	yes
g10871	Glycoside hydrolase family 18	yes
g8746	Glycoside hydrolase family 17 protein	yes
g696	Glycoside hydrolase family 17 protein	yes
g2621	Glycoside hydrolase family 16 protein	yes
g9507	Glycoside hydrolase family 16 protein	yes
g1024	Glycoside hydrolase family 16 protein	yes
g7933	Glycoside hydrolase family 16 protein	yes
g5683	Glycoside hydrolase family 131 protein	yes
g5741	Glycoside hydrolase family 13	yes
g1016	Glycoside hydrolase family 128 protein	yes
g7190	Glycoside hydrolase family 128 protein	yes
g5450	Glycoside hydrolase family 128 protein	yes
g6733	Glycoside hydrolase family 105 protein	yes
g2472	glycoside hydrolase family 10 protein	yes
g640	Glycoside hydrolase family 10 protein	yes
g600	Glycoside hydrolase family 1 protein	yes
g8738	glycoside hydrolase family	yes
g5325	Glycerophosphoryl diester phosphodiesterase family	yes
g4268	glycerophosphoryl diester phosphodiesterase	yes
g6801	GH27-CBM35. glycoside hydrolase family 27	yes
g969	GDSL-like Lipase/Acylhydrolase family	yes
g2264	Gamma-glutamyltranspeptidase	yes
g9418	Fungal-type cellulose-binding domain	yes
g9008	Fungal-type cellulose-binding domain	yes
g743	Functions as a sorting receptor in the Golgi compartment required for the intracellular sorting and delivery of soluble vacuolar proteins, like carboxypeptidase Y (CPY) and proteinase A	yes
g4377	Flavin containing amine oxidoreductase	yes
g7879	Flavin containing amine oxidoreductase	yes
g10386	Flavin containing amine oxidoreductase	yes
g4235	Ferritin-like domain	yes
g3954	FAS1 domain-containing protein	yes
g6401	FAD binding domain	yes
g8637	FAD binding domain	yes
g3490	FAD binding domain	yes
g10497	FAD binding domain	yes
g23	extracellular serine-rich protein	yes
g3159	extracellular serine-rich protein	yes
g8946	Extracellular dioxygenase	yes
g6043	Esterase-like activity of phytase	yes
g6064	Esterase PHB depolymerase	yes
g4806	Epidermal growth factor-like domain.	yes
g7878	Endoribonuclease L-PSP	yes
g3061	Endoplasmic Reticulum Oxidoreductin 1 (ERO1)	yes
g4386	Endonuclease/Exonuclease/phosphatase family	yes
g6580	emp24/gp25L/p24 family/GOLD	yes
g3183	ectoine synthase activity	yes
g4547	Domain of unknown function (DUF5127)	yes
g4041	Domain of unknown function (DUF1996)	yes
g3893	Domain of unknown function (DUF1961)	yes
g3871	DnaJ molecular chaperone homology domain	yes
g1036	DnaJ central domain	yes
g889	disulfide-isomerase	yes
g2785	Dipeptidyl peptidase IV (DPP IV) N-terminal region	yes
g6263	DHH family	yes
g6863	Destroys radicals which are normally produced within the cells and which are toxic to biological systems	yes
g2538	cytochrome p450	yes
g9832	Cutinase	yes
g6796	Cupin	yes
g3187	Cupin	yes
g11104	Cupin	yes
g7686	Cupin	yes
g4618	Cortical protein marker for cell polarity	yes
g1956	Copper/zinc superoxide dismutase (SODC)	yes
g9768	copper radical oxidase	yes
g9077	Copper radical oxidase	yes
g1868	component of the endoplasmic reticulum- associated degradation (ERAD) pathway	yes
g7061	Common central domain of tyrosinase	yes
g6500	Common central domain of tyrosinase	yes
g5286	Common central domain of tyrosinase	yes
g7958	CHRD domain	yes
g5012	CFEM domain	yes
g3400	Cerato-platanin	yes
g2587	Cellulose-growth-specific protein	yes
g2444	cellulose-binding family ii	yes
g10475	Cellulase (glycosyl hydrolase family 5)	yes
g9873	cell wall protein	yes
g9099	Cell wall glycosyl hydrolase	yes
g10765	Catalyzes the hydrolysis of cutin, a polyester that forms the structure of plant cuticle	yes
g3652	Catalyzes the hydrolysis of cutin, a polyester that forms the structure of plant cuticle	yes
g10827	Catalyzes the hydrolysis of cutin, a polyester that forms the structure of plant cuticle	yes
g6926	Carboxylesterase family	yes
g1416	Carbohydrate-binding module family 63 protein	yes
g8346	Carbohydrate-binding module family 18 protein	yes
g8868	Carbohydrate-binding module family 1 protein	yes
g4686	Carbohydrate-binding module family 1 protein	yes
g922	Carbohydrate-binding module family 1 protein	yes
g11374	Carbohydrate-binding module family 1 protein	yes
g9801	Carbohydrate esterase family 8 protein	yes
g11616	Carbohydrate esterase family 5 protein	yes
g9216	Carbohydrate esterase family 5 protein	yes
g5971	Carbohydrate esterase family 4 protein	yes
g5559	Carbohydrate esterase family 3 protein	yes
g3231	Carbohydrate esterase family 16 protein	yes
g1231	Carbohydrate esterase family 16 protein	yes
g2503	Carbohydrate esterase family 15 protein	yes
g11259	Carbohydrate esterase family 12 protein	yes
g9984	Carbohydrate esterase family 12 protein	yes
g8468	Carbohydrate esterase family 1 protein	yes
g7515	Carbohydrate esterase family 1 protein	yes
g5575	Carbohydrate esterase family 1 protein	yes
g8324	Carbohydrate esterase family 1 protein	yes
g9410	BNR repeat-containing family member	yes
g1989	bnr asp-box repeat	yes
g11453	binding of sperm to zona pellucida	yes
g6336	Beta-lactamase	yes
g9389	beta-glucosidase	yes
g5196	Belongs to the type-B carboxylesterase lipase family	yes
g7288	Belongs to the type-B carboxylesterase lipase family	yes
g1750	Belongs to the type-B carboxylesterase lipase family	yes
g11604	Belongs to the type-B carboxylesterase lipase family	yes
g10996	Belongs to the type-B carboxylesterase lipase family	yes
g4376	Belongs to the type-B carboxylesterase lipase family	yes
g10555	Belongs to the type-B carboxylesterase lipase family	yes
g6535	Belongs to the type-B carboxylesterase lipase family	yes
g5922	Belongs to the type-B carboxylesterase lipase family	yes
g264	Belongs to the type-B carboxylesterase lipase family	yes
g2435	Belongs to the type-B carboxylesterase lipase family	yes
g10970	Belongs to the tannase family	yes
g3283	Belongs to the tannase family	yes
g2440	Belongs to the tannase family	yes
g7884	Belongs to the tannase family	yes
g649	Belongs to the small Tim family	yes
g687	Belongs to the small Tim family	yes
g9837	Belongs to the protein disulfide isomerase family	yes
g7400	Belongs to the peroxidase family	yes
g740	Belongs to the peptidase S8 family	yes
g10407	Belongs to the peptidase S8 family	yes
g2798	Belongs to the peptidase S10 family	yes
g3832	Belongs to the peptidase S10 family	yes
g6785	Belongs to the peptidase S10 family	yes
g5699	Belongs to the peptidase S10 family	yes
g6997	Belongs to the peptidase S10 family	yes
g9739	Belongs to the peptidase S1 family	yes
g5548	Belongs to the peptidase M28 family	yes
g6860	Belongs to the peptidase M28 family	yes
g8429	Belongs to the peptidase M28 family	yes
g7914	Belongs to the peptidase M28 family	yes
g7099	Belongs to the peptidase M28 family	yes
g7828	Belongs to the peptidase M28 family	yes
g8907	Belongs to the peptidase M28 family	yes
g8724	Belongs to the peptidase A1 family	yes
g4491	Belongs to the peptidase A1 family	yes
g5713	Belongs to the peptidase A1 family	yes
g11427	Belongs to the peptidase A1 family	yes
g7689	Belongs to the oxygen-dependent FAD-linked oxidoreductase family	yes
g9517	Belongs to the oxygen-dependent FAD-linked oxidoreductase family	yes
g4094	Belongs to the oxygen-dependent FAD-linked oxidoreductase family	yes
g7087	Belongs to the oxygen-dependent FAD-linked oxidoreductase family	yes
g8972	Belongs to the oxygen-dependent FAD-linked oxidoreductase family	yes
g7441	Belongs to the oxygen-dependent FAD-linked oxidoreductase family	yes
g961	Belongs to the multicopper oxidase family	yes
g1290	Belongs to the histidine acid phosphatase family	yes
g11329	Belongs to the histidine acid phosphatase family	yes
g9509	Belongs to the GST superfamily	yes
g6235	Belongs to the GMC oxidoreductase family	yes
g1875	Belongs to the GMC oxidoreductase family	yes
g3310	Belongs to the GMC oxidoreductase family	yes
g1876	Belongs to the GMC oxidoreductase family	yes
g9601	Belongs to the GMC oxidoreductase family	yes
g11249	Belongs to the GMC oxidoreductase family	yes
g6705	Belongs to the glycosyl hydrolase family 6	yes
g6372	Belongs to the glycosyl hydrolase family 6	yes
g9379	Belongs to the glycosyl hydrolase 7 (cellulase C) family	yes
g10233	Belongs to the glycosyl hydrolase 7 (cellulase C) family	yes
g1022	Belongs to the glycosyl hydrolase 5 (cellulase A) family	yes
g3674	Belongs to the glycosyl hydrolase 5 (cellulase A) family	yes
g6408	Belongs to the glycosyl hydrolase 5 (cellulase A) family	yes
g429	Belongs to the glycosyl hydrolase 5 (cellulase A) family	yes
g2092	Belongs to the glycosyl hydrolase 43 family	yes
g9778	Belongs to the glycosyl hydrolase 32 family	yes
g1853	Belongs to the glycosyl hydrolase 28 family	yes
g7777	Belongs to the glycosyl hydrolase 28 family	yes
g4079	Belongs to the glycosyl hydrolase 28 family	yes
g5774	Belongs to the glycosyl hydrolase 26 family	yes
g10208	Belongs to the glycosyl hydrolase 17 family	yes
g10400	Belongs to the glycosyl hydrolase 12 (cellulase H) family	yes
g11653	Belongs to the glycosyl hydrolase 12 (cellulase H) family	yes
g2681	Belongs to the glycosyl hydrolase 11 (cellulase G) family	yes
g8545	Belongs to the glycosyl hydrolase 11 (cellulase G) family	yes
g8195	Belongs to the CRISP family	yes
g7308	Belongs to the asparaginase 1 family	yes
g1700	Belongs to the arginase family	yes
g11154	Bacterial extracellular solute-binding protein	yes
g7496	Autophagy-related protein 27	yes
g4015	ATP synthase regulation protein NCA2	yes
g3466	Arabinogalactan endo-beta-1,4-galactanase	yes
g7573	Amidase	yes
g11110	Amb_all	yes
g9563	Alternaria alternata allergen 1	yes
g4844	Alternaria alternata allergen 1	yes
g5789	Alpha-trehalose glucohydrolase	yes
g4398	Alpha/beta hydrolase family	yes
g2716	allergen asp	yes
g269	Aldose 1-epimerase	yes
g222	50S ribosome-binding GTPase	yes
g4784	Hypothetical protein	yes
g1339	Hypothetical protein	yes
g1632	Hypothetical protein	yes
g3184	Hypothetical protein	yes
g1698	Hypothetical protein	yes
g9936	Hypothetical protein	yes
g3306	Hypothetical protein	yes
g3343	Hypothetical protein	yes
g7782	Hypothetical protein	yes
g190	Hypothetical protein	yes
g9055	Hypothetical protein	yes
g9090	Hypothetical protein	yes
g10767	Hypothetical protein	yes
g9899	Hypothetical protein	yes
g3457	Hypothetical protein	yes
g9350	Hypothetical protein	yes
g4248	Hypothetical protein	yes
g11625	Hypothetical protein	yes
g4690	Hypothetical protein	yes
g648	Hypothetical protein	yes
g3495	Hypothetical protein	yes
g9161	Hypothetical protein	yes
g5681	Hypothetical protein	yes
g7216	Hypothetical protein	yes
g3908	Hypothetical protein	yes
g3778	Hypothetical protein	yes
g1663	Hypothetical protein	yes
g1314	Hypothetical protein	yes
g1942	Hypothetical protein	yes
g4163	Hypothetical protein	yes
g3487	Hypothetical protein	yes
g8566	Hypothetical protein	yes
g6403	Hypothetical protein	yes
g7545	Hypothetical protein	yes
g9575	Hypothetical protein	yes
g2098	Hypothetical protein	yes
g8097	Hypothetical protein	yes
g3825	Hypothetical protein	yes
g2372	Hypothetical protein	yes
g3251	Hypothetical protein	yes
g1170	Hypothetical protein	yes
g622	Hypothetical protein	yes
g6639	Hypothetical protein	yes
g2591	Hypothetical protein	yes
g10953	Hypothetical protein	yes
g1980	Hypothetical protein	yes
g11431	Hypothetical protein	yes
g11570	Hypothetical protein	yes
g9159	Hypothetical protein	yes
g2088	Hypothetical protein	yes
g11820	Hypothetical protein	yes
g1145	Hypothetical protein	yes
g2096	Hypothetical protein	yes
g8953	Hypothetical protein	yes
g9892	Hypothetical protein	yes
g3326	Hypothetical protein	yes
g9595	Hypothetical protein	yes
g8362	Hypothetical protein	yes
g11430	Hypothetical protein	yes
g3455	Hypothetical protein	yes
g3250	Hypothetical protein	yes
g7007	Hypothetical protein	yes
g1539	Hypothetical protein	yes
g11872	Hypothetical protein	yes
g5843	Hypothetical protein	yes
g11149	Hypothetical protein	yes
g4108	Hypothetical protein	yes
g4836	Hypothetical protein	yes
g3626	Hypothetical protein	yes
g2319	Hypothetical protein	yes
g5974	Hypothetical protein	yes
g4953	Hypothetical protein	yes
g11425	Hypothetical protein	yes
g8445	Hypothetical protein	yes
g11098	Hypothetical protein	yes
g7833	Hypothetical protein	yes
g8628	Hypothetical protein	yes
g9202	Hypothetical protein	yes
g11194	Hypothetical protein	yes
g9835	Hypothetical protein	yes
g4236	Hypothetical protein	yes
g1790	Hypothetical protein	yes
g8170	Hypothetical protein	yes
g3915	Hypothetical protein	yes
g3249	Hypothetical protein	yes
g3547	Hypothetical protein	yes
g8573	Hypothetical protein	yes
g5495	Hypothetical protein	yes
g4925	Hypothetical protein	yes
g5750	Hypothetical protein	yes
g1721	Hypothetical protein	yes
g2213	Hypothetical protein	yes
g2820	Hypothetical protein	yes
g1324	Hypothetical protein	yes
g285	Hypothetical protein	yes
g1538	Hypothetical protein	yes
g3399	Hypothetical protein	yes
g2350	Hypothetical protein	yes
g2011	Hypothetical protein	yes
g10367	Hypothetical protein	yes
g2312	Hypothetical protein	yes
g1792	Hypothetical protein	yes
g20	Hypothetical protein	yes
g9617	Hypothetical protein	yes
g7620	Hypothetical protein	yes
g9949	Hypothetical protein	yes
g2902	Hypothetical protein	yes
g4447	Hypothetical protein	yes
g5414	Hypothetical protein	yes
g6152	Hypothetical protein	yes
g11591	Hypothetical protein	yes
g2509	Hypothetical protein	yes
g8984	Hypothetical protein	yes
g8563	Hypothetical protein	yes
g8523	Hypothetical protein	yes
g7532	Hypothetical protein	yes
g5320	Hypothetical protein	yes
g8408	Hypothetical protein	yes
g5896	Hypothetical protein	yes
g3824	Hypothetical protein	yes
g10124	Hypothetical protein	yes
g2209	Hypothetical protein	yes
g932	Hypothetical protein	yes
g11157	Hypothetical protein	yes
g4628	Hypothetical protein	yes
g6097	Hypothetical protein	yes
g5415	Hypothetical protein	yes
g8060	Hypothetical protein	yes
g3065	Hypothetical protein	yes
g7538	Hypothetical protein	yes
g2748	Hypothetical protein	yes
g4112	Hypothetical protein	yes
g6755	Hypothetical protein	yes
g7813	Hypothetical protein	yes
g10528	Hypothetical protein	yes
g8276	Hypothetical protein	yes
g11178	Hypothetical protein	yes
g1370	Zinc-finger of mitochondrial splicing suppressor 51	no
g2643	Zinc-binding dehydrogenase	no
g5274	Zinc-binding dehydrogenase	no
g9668	Zinc-binding dehydrogenase	no
g11695	WD domain, G-beta repeat	no
g582	UDP-galactose 4-epimerase	no
g6398	Trehalose utilisation	no
g2864	Transport protein Avl9	no
g968	to salicylate	no
g7635	Thioredoxin	no
g3309	Thioesterase superfamily	no
g9733	tam domain methyltransferase protein	no
g7275	Starter unit:ACP transacylase in aflatoxin biosynthesis	no
g5093	Sister chromatid cohesion protein Dcc1	no
g2934	Serine/Threonine protein kinases, catalytic domain	no
g6644	Serine hydrolase involved in the detoxification of formaldehyde	no
g1144	Serine aminopeptidase, S33	no
g9376	Secretory pathway protein Ssp120	no
g10572	scytalone dehydratase	no
g1198	S-adenosyl-L-methionine-dependent protein-lysine N- methyltransferase that trimethylates elongation factor 1-alpha at 'Lys-79'	no
g7046	S-adenosyl-L-methionine-dependent protein methyltransferase that trimethylates the N-terminal glycine 'Gly- 2' of elongation factor 1-alpha, before also catalyzing the mono- and dimethylation of 'Lys-3'	no
g9628	RmlD substrate binding domain	no
g2687	Ribonuclease H2 non-catalytic subunit (Ylr154p-like)	no
g3177	RHO protein GDP dissociation inhibitor	no
g3451	Reversible hydration of carbon dioxide	no
g11575	Quinone oxidoreductase	no
g6346	Putative oxalocrotonate tautomerase enzyme	no
g9098	Putative cyclase	no
g4192	Protein tyrosine kinase	no
g5533	Protein tyrosine kinase	no
g6893	Protein of unknown function (DUF952)	no
g2014	Protein of unknown function (DUF3605)	no
g6759	Presenilin, signal peptide peptidase, family	no
g11401	Phosphotransferase enzyme family	no
g11412	Phosphotransferase enzyme family	no
g8800	phospholipase	no
g10879	P21-Rho-binding domain	no
g9673	O-methyltransferase	no
g5572	NUDIX domain	no
g2219	Nucleotide-diphospho-sugar transferase	no
g9919	NMT1/THI5 like	no
g893	NmrA-like family	no
g8732	NmrA-like family	no
g9004	NmrA-like family	no
g10287	NmrA-like family	no
g8249	NADH:flavin oxidoreductase / NADH oxidase family	no
g5751	NAD(P)H-binding	no
g5891	NAD(P)H-binding	no
g6493	NAD(P)H-binding	no
g8005	NAD(P)H-binding	no
g8212	NAD(P)H-binding	no
g3877	motif in proteasome subunits, Int-6, Nip-1 and TRIP-15	no
g1648	Methyltransferase domain	no
g5266	Methyltransferase domain	no
g5334	Methyltransferase domain	no
g3953	Metallo-beta-lactamase superfamily	no
g8449	Major facilitator superfamily transporter	no
g1223	Major Facilitator Superfamily	no
g10549	Lumazine binding domain	no
g2684	Isochorismatase family	no
g3727	Inositol-1-monophosphatase	no
g11394	Histone-binding protein RBBP4 or subunit C of CAF1 complex	no
g5092	Hemerythrin HHE cation binding domain	no
g2761	Haloacid dehalogenase-like hydrolase	no
g3853	Haloacid dehalogenase-like hydrolase	no
g5282	haloacid dehalogenase-like hydrolase	no
g10004	haloacid dehalogenase	no
g5761	Haem-containing dehydratase	no
g8696	Glycosyltransferase family 34 protein	no
g2366	Glycoside hydrolase family 88 protein	no
g1935	Glycoside hydrolase family 61 protein	no
g3102	Glycoside hydrolase family 18 protein	no
g2839	Glycolipid transfer protein (GLTP)	no
g4787	Glutathione S-transferase, N-terminal domain	no
g9264	Glutathione S-transferase, N-terminal domain	no
g997	Glutathione S-transferase, C-terminal domain	no
g10468	Glutathione S-transferase, C-terminal domain	no
g295	Glutaredoxin	no
g10102	GDP-mannose 4,6 dehydratase	no
g3039	galactosyl transferase GMA12/MNN10 family	no
g10792	GAL4-like Zn(II)2Cys6 (or C6 zinc) binuclear cluster DNA-binding domain	no
g2777	Fungal trichothecene efflux pump (TRI12)	no
g7692	Fungal specific transcription factor domain	no
g1657	Flavoprotein (FP) subunit of succinate dehydrogenase (SDH) that is involved in complex II of the mitochondrial electron transport chain and is responsible for transferring electrons from succinate to ubiquinone (coenzyme Q)	no
g4790	Flavin-binding monooxygenase-like	no
g9208	FAD binding domain	no
g874	Excises uracil residues from the DNA which can arise as a result of misincorporation of dUMP residues by DNA polymerase or due to deamination of cytosine	no
g5098	Etoposide-induced protein 2.4 (EI24)	no
g6977	Enoyl-(Acyl carrier protein) reductase	no
g11118	Endonuclease that specifically degrades the RNA of RNA- DNA hybrids	no
g5820	EF-hand domain	no
g4374	D-xylose 1-dehydrogenase (NADP+) activity	no
g1010	DSBA-like thioredoxin domain	no
g2606	Domain in Tre-2, BUB2p, and Cdc16p. Probable Rab-GAPs.	no
g2281	Dihydrodipicolinate synthetase family	no
g3785	Dienelactone hydrolase family	no
g4046	Dienelactone hydrolase family	no
g7669	Dienelactone hydrolase family	no
g7772	Destroys radicals which are normally produced within the cells and which are toxic to biological systems	no
g10070	DDE superfamily endonuclease	no
g5982	Cytochrome P450	no
g9494	Conserved hypothetical protein 95	no
g6778	Cofilin/tropomyosin-type actin-binding protein	no
g3634	CoA-transferase family III	no
g2572	Class II Aldolase and Adducin N-terminal domain	no
g11681	Class II Aldolase and Adducin N-terminal domain	no
g5775	Chitin recognition protein	no
g896	cellulose-binding family ii	no
g10511	Catechol dioxygenase N terminus	no
g1143	Carboxylesterase family	no
g11683	Carbon-nitrogen hydrolase	no
g4105	Caleosin related protein	no
g5017	Broad-Complex, Tramtrack and Bric a brac	no
g7910	Broad-Complex, Tramtrack and Bric a brac	no
g967	Beta-lactamase	no
g4607	Belongs to the ubiquitin-conjugating enzyme family	no
g7713	Belongs to the TCTP family	no
g3275	Belongs to the sterol desaturase family	no
g4440	Belongs to the sterol desaturase family	no
g5335	Belongs to the spermidine spermine synthase family	no
g4679	Belongs to the OSBP family	no
g3811	Belongs to the mitochondrial carrier (TC 2.A.29) family	no
g6908	Belongs to the mitochondrial carrier (TC 2.A.29) family	no
g140	Belongs to the metallo-dependent hydrolases superfamily. Peptidase M19 family	no
g7550	Belongs to the major facilitator superfamily. Sugar transporter (TC 2.A.1.1) family	no
g2253	Belongs to the iron ascorbate-dependent oxidoreductase family	no
g11790	Belongs to the GPI family	no
g11792	Belongs to the GPI family	no
g3837	Belongs to the glycosyl hydrolase 5 (cellulase A) family	no
g11140	Belongs to the glycosyl hydrolase 5 (cellulase A) family	no
g4181	Belongs to the glycosyl hydrolase 47 family	no
g7767	Belongs to the glycosyl hydrolase 43 family	no
g4734	Belongs to the glycosyl hydrolase 31 family	no
g7033	Belongs to the glycosyl hydrolase 31 family	no
g7037	Belongs to the glutathione peroxidase family	no
g253	Belongs to the glutamine synthetase family	no
g10788	Belongs to the FMO family	no
g5475	Belongs to the EF-1-beta EF-1-delta family	no
g4527	Belongs to the DapA family	no
g7265	Belongs to the cytochrome P450 family	no
g10551	Belongs to the class I-like SAM-binding methyltransferase superfamily. Protein arginine N- methyltransferase family	no
g11718	Belongs to the ATCase OTCase family	no
g11294	Belongs to the actin family	no
g3339	ATP citrate lyase citrate-binding	no
g1885	ATP binding	no
g6349	AMP-binding enzyme C-terminal domain	no
g6350	AMP-binding enzyme C-terminal domain	no
g4231	Aminotransferase class-V	no
g2437	Alpha/beta hydrolase family	no
g4902	Alpha/beta hydrolase family	no
g8376	Alpha and gamma adaptin binding protein p34	no
g2903	Aldo/keto reductase family	no
g3125	Aldo/keto reductase family	no
g5132	Aldo/keto reductase family	no
g9184	Aldo/keto reductase family	no
g11626	Aldo/keto reductase family	no
g7264	Alcohol dehydrogenase GroES-like domain	no
g9188	Alcohol dehydrogenase GroES-like domain	no
g5605	Adds multiple copies of isopentenyl pyrophosphate (IPP) to farnesyl pyrophosphate (FPP) to produce dehydrodolichyl diphosphate (Dedol-PP), a precursor of dolichol which is utilized as a sugar carrier in protein glycosylation in the endoplasmic reticulum (ER)	no
g2619	Acyl-CoA dehydrogenase, C-terminal domain	no
g5698	Activator of Hsp90 ATPase, N-terminal	no
g11148	Acid Phosphatase	no
g11797	Acetyltransferase (GNAT) domain	no
g11839	Acetyltransferase (GNAT) domain	no
g456	Hypothetical protein	no
g1186	Hypothetical protein	no
g1730	Hypothetical protein	no
g1978	Hypothetical protein	no
g2084	Hypothetical protein	no
g2143	Hypothetical protein	no
g2200	Hypothetical protein	no
g2595	Hypothetical protein	no
g2952	Hypothetical protein	no
g3459	Hypothetical protein	no
g3550	Hypothetical protein	no
g3879	Hypothetical protein	no
g4279	Hypothetical protein	no
g5071	Hypothetical protein	no
g5382	Hypothetical protein	no
g5609	Hypothetical protein	no
g5645	Hypothetical protein	no
g5834	Hypothetical protein	no
g6030	Hypothetical protein	no
g6916	Hypothetical protein	no
g6925	Hypothetical protein	no
g7068	Hypothetical protein	no
g7237	Hypothetical protein	no
g7263	Hypothetical protein	no
g7433	Hypothetical protein	no
g7458	Hypothetical protein	no
g8358	Hypothetical protein	no
g8510	Hypothetical protein	no
g9036	Hypothetical protein	no
g9222	Hypothetical protein	no
g9333	Hypothetical protein	no
g9701	Hypothetical protein	no
g10655	Hypothetical protein	no
g10866	Hypothetical protein	no
g10912	Hypothetical protein	no
g11241	Hypothetical protein	no
g11881	Hypothetical protein	no

## Sheet: A_lentis
Gene id	Product Description	Signal peptide
KAF9693251.1	Zn_pept	yes
KAF9691822.1	Zn_pept	yes
KAF9698310.1	Zn_pept	yes
KAF9701470.1	Zinc carboxypeptidase	yes
KAF9691250.1	Zinc carboxypeptidase	yes
KAF9693943.1	Yeast cell wall synthesis protein KRE9/KNH1	yes
KAF9696805.1	Wsc domain-containing protein	yes
KAF9698128.1	WD40-like Beta Propeller Repeat	yes
KAF9693646.1	WD40 repeats	yes
KAF9696294.1	Uncharacterized conserved protein (DUF2183)	yes
KAF9694567.1	Ubiquitin 3 binding protein But2 C-terminal domain	yes
KAF9690780.1	Ubiquitin 3 binding protein But2 C-terminal domain	yes
KAF9698551.1	Transferrin receptor-like dimerisation domain	yes
KAF9699548.1	Thioredoxin	yes
KAF9694217.1	thaumatin domain protein	yes
KAF9693161.1	TAP-like protein	yes
KAF9700357.1	Survival protein SurE	yes
KAF9699617.1	Survival protein SurE	yes
KAF9695713.1	Succinylglutamate desuccinylase / Aspartoacylase family	yes
KAF9693968.1	subtilisin-like protease	yes
KAF9698206.1	Strictosidine synthase	yes
KAF9693304.1	Starch binding domain-containing protein	yes
KAF9701995.1	Splits internally a 1,3-beta-glucan molecule and transfers the newly generated reducing end (the donor) to the non- reducing end of another 1,3-beta-glucan molecule (the acceptor) forming a 1,3-beta linkage, resulting in the elongation of 1,3- beta-glucan chains in the cell wall	yes
KAF9691275.1	Splits internally a 1,3-beta-glucan molecule and transfers the newly generated reducing end (the donor) to the non- reducing end of another 1,3-beta-glucan molecule (the acceptor) forming a 1,3-beta linkage, resulting in the elongation of 1,3- beta-glucan chains in the cell wall	yes
KAF9701654.1	Splits internally a 1,3-beta-glucan molecule and transfers the newly generated reducing end (the donor) to the non- reducing end of another 1,3-beta-glucan molecule (the acceptor) forming a 1,3-beta linkage, resulting in the elongation of 1,3- beta-glucan chains in the cell wall	yes
KAF9694648.1	Splits internally a 1,3-beta-glucan molecule and transfers the newly generated reducing end (the donor) to the non- reducing end of another 1,3-beta-glucan molecule (the acceptor) forming a 1,3-beta linkage, resulting in the elongation of 1,3- beta-glucan chains in the cell wall	yes
KAF9694478.1	Splits internally a 1,3-beta-glucan molecule and transfers the newly generated reducing end (the donor) to the non- reducing end of another 1,3-beta-glucan molecule (the acceptor) forming a 1,3-beta linkage, resulting in the elongation of 1,3- beta-glucan chains in the cell wall	yes
KAF9701141.1	some similarities with uniprot	yes
KAF9695650.1	SnoaL-like domain	yes
KAF9693470.1	SnoaL-like domain	yes
KAF9693203.1	Six-hairpin glycosidase	yes
KAF9699466.1	Ser-Thr-rich glycosyl-phosphatidyl-inositol-anchored membrane family	yes
KAF9690602.1	Ser-Thr-rich glycosyl-phosphatidyl-inositol-anchored membrane family	yes
KAF9690554.1	Serine carboxypeptidase S28	yes
KAF9692347.1	Serine carboxypeptidase S28	yes
KAF9700139.1	Serine aminopeptidase, S33	yes
KAF9692946.1	selenium binding protein	yes
KAF9694717.1	Secretory pathway protein Ssp120	yes
KAF9696903.1	Secreted metalloproteinase that allows assimilation of proteinaceous substrates. Shows high activities on basic nuclear substrates such as histone and protamine	yes
KAF9692898.1	Secreted metalloproteinase that allows assimilation of proteinaceous substrates. Shows high activities on basic nuclear substrates such as histone and protamine	yes
KAF9694815.1	Sad1 / UNC-like C-terminal	yes
KAF9691912.1	S1/P1 Nuclease	yes
KAF9696758.1	Ribosomal protein s17	yes
KAF9700370.1	ribonuclease	yes
KAF9692427.1	Rhamnogalacturonate lyase	yes
KAF9698350.1	Pyridoxamine 5'-phosphate oxidase	yes
KAF9699574.1	Putative TOS1-like glycosyl hydrolase (DUF2401)	yes
KAF9697231.1	Putative stress-responsive nuclear envelope protein	yes
KAF9700981.1	Putative peptidase family	yes
KAF9697768.1	Protein of unknown function (DUF3455)	yes
KAF9698304.1	Protein of unknown function (DUF3455)	yes
KAF9695707.1	Protein of unknown function (DUF3455)	yes
KAF9692751.1	Protein of unknown function (DUF3129)	yes
KAF9691297.1	Protein of unknown function (DUF3129)	yes
KAF9701627.1	Protein of unknown function (DUF3129)	yes
KAF9699112.1	Protein of unknown function (DUF1593)	yes
KAF9691195.1	Protein of unknown function (DUF1593)	yes
KAF9695104.1	Protein of unknown function (DUF1524)	yes
KAF9700534.1	Protein of unknown function (DUF1349)	yes
KAF9693864.1	Protein kinase domain	yes
KAF9690503.1	Prolyl oligopeptidase family	yes
KAF9701194.1	Prolyl oligopeptidase family	yes
KAF9690760.1	Pro-kumamolisin, activation domain	yes
KAF9700351.1	Pro-kumamolisin, activation domain	yes
KAF9701644.1	Pregnancy-associated plasma protein-A	yes
KAF9700517.1	Polysaccharide lyase family 4, domain II	yes
KAF9697793.1	Polysaccharide lyase family 4 protein	yes
KAF9702009.1	Polysaccharide lyase family 4 protein	yes
KAF9698269.1	polysaccharide lyase family 4	yes
KAF9695811.1	Polysaccharide lyase family 3 protein	yes
KAF9696926.1	Polysaccharide lyase family 1 protein	yes
KAF9701223.1	Polysaccharide lyase family 1 protein	yes
KAF9693594.1	Polysaccharide lyase family 1 protein	yes
KAF9690677.1	Polysaccharide lyase family 1 protein	yes
KAF9699898.1	Polysaccharide lyase family 1 protein	yes
KAF9701512.1	Polysaccharide lyase family 1 protein	yes
KAF9694469.1	Polysaccharide lyase family 1 protein	yes
KAF9693617.1	Polysaccharide lyase family 1 protein	yes
KAF9694006.1	Polysaccharide lyase family 1	yes
KAF9693272.1	Polysaccharide lyase family 1	yes
KAF9695402.1	Podospora anserina S mat genomic DNA chromosome	yes
KAF9692499.1	PLC-like phosphodiesterase	yes
KAF9701312.1	PLC-like phosphodiesterase	yes
KAF9699346.1	Platelet-activating factor acetylhydrolase, isoform II	yes
KAF9691223.1	Phytase	yes
KAF9696279.1	phosphorylcholine phosphatase	yes
KAF9698771.1	Phosphoglycerate mutase family	yes
KAF9698690.1	Phosphoesterase family	yes
KAF9694177.1	phosphatidylglycerol phosphatidylinositol transfer protein	yes
KAF9700344.1	Phosphatidylethanolamine-binding protein	yes
KAF9700847.1	Phosphatidylethanolamine-binding protein	yes
KAF9691303.1	Phosphatidylethanolamine-binding protein	yes
KAF9697466.1	PhoD-like phosphatase, N-terminal domain	yes
KAF9695596.1	PhoD-like phosphatase, N-terminal domain	yes
KAF9696772.1	Pfam:DUF1237	yes
KAF9699984.1	Peroxidase, family 2	yes
KAF9693546.1	Peroxidase, family 2	yes
KAF9700425.1	Peroxidase	yes
KAF9694309.1	Peroxidase	yes
KAF9700857.1	peroxidase	yes
KAF9701023.1	Peroxidase	yes
KAF9690820.1	Peroxidase	yes
KAF9699427.1	Peptidase family S51	yes
KAF9701200.1	Peptidase family S41	yes
KAF9699862.1	Peptidase family S41	yes
KAF9692389.1	Peptidase dimerisation domain	yes
KAF9695334.1	Peptidase A4 family	yes
KAF9690931.1	Peptidase A4 family	yes
KAF9691180.1	Pectinesterase	yes
KAF9690873.1	pectin lyase	yes
KAF9694369.1	pectate lyase protein	yes
KAF9693874.1	Pectate lyase	yes
KAF9700600.1	Pectate lyase	yes
KAF9695931.1	Pectate lyase	yes
KAF9701426.1	Pectate lyase	yes
KAF9699290.1	PBP superfamily domain	yes
KAF9690570.1	Parallel beta-helix repeat	yes
KAF9696109.1	PAN domain	yes
KAF9693128.1	Palmitoyl protein thioesterase	yes
KAF9700589.1	paf acetylhydrolase family protein	yes
KAF9695497.1	paf acetylhydrolase family protein	yes
KAF9691228.1	oxidoreductase	yes
KAF9698530.1	Nascent polypeptide-associated complex subunit beta	yes
KAF9700913.1	Multicopper oxidase	yes
KAF9700228.1	Multicopper oxidase	yes
KAF9690491.1	Multicopper oxidase	yes
KAF9696314.1	Multicopper oxidase	yes
KAF9699521.1	Multicopper oxidase	yes
KAF9699292.1	Mortierella verticillata NRRL 6337	yes
KAF9699784.1	microtubule binding	yes
KAF9699504.1	methyltransferase	yes
KAF9690530.1	metalloprotease	yes
KAF9695960.1	Major royal jelly protein	yes
KAF9697111.1	Major royal jelly protein	yes
KAF9693353.1	Major royal jelly protein	yes
KAF9693107.1	M6 family metalloprotease domain-containing protein	yes
KAF9694541.1	Lytic polysaccharide mono-oxygenase, cellulose-degrading	yes
KAF9701971.1	Lytic polysaccharide mono-oxygenase, cellulose-degrading	yes
KAF9694762.1	Lytic polysaccharide monooxygenase	yes
KAF9700774.1	Lysophospholipase	yes
KAF9697488.1	LysM domain-containing protein	yes
KAF9691929.1	Lysin motif	yes
KAF9691954.1	Lipocalin-like domain	yes
KAF9690598.1	Lipase b	yes
KAF9700749.1	Lipase 3 N-terminal region	yes
KAF9699096.1	Lipase (class 3)	yes
KAF9692559.1	Lipase (class 3)	yes
KAF9695266.1	Lipase (class 3)	yes
KAF9700967.1	LicD family	yes
KAF9695562.1	Lactonase, 7-bladed beta-propeller	yes
KAF9695666.1	Lactonase, 7-bladed beta-propeller	yes
KAF9697467.1	Kelch domain-containing protein	yes
KAF9691645.1	Kelch	yes
KAF9698559.1	Jacalin-like lectin domain	yes
KAF9698969.1	Isochorismatase family	yes
KAF9695614.1	Involved in maceration and soft-rotting of plant tissue	yes
KAF9693948.1	Involved in maceration and soft-rotting of plant tissue	yes
KAF9693648.1	Involved in maceration and soft-rotting of plant tissue	yes
KAF9695210.1	IgE-binding protein	yes
KAF9697538.1	Hydrophobic surface binding protein A	yes
KAF9690754.1	Hydrolyzes a variety of simple alpha-D-galactoside as well as more complex molecules such as oligosaccharides and polysaccharides	yes
KAF9693635.1	HI0933-like protein	yes
KAF9692123.1	Heterokaryon incompatibility protein Het-C	yes
KAF9697153.1	hemolysis in other organism	yes
KAF9693336.1	HEAT repeat containing 9	yes
KAF9698387.1	Haem-degrading	yes
KAF9693822.1	GPI-anchored cell wall organization protein	yes
KAF9693561.1	Gpi anchored serine-threonine rich protein	yes
KAF9693729.1	GPI anchored protein	yes
KAF9701072.1	GPI anchored CFEM domain protein	yes
KAF9693591.1	GPI anchored cell wall protein	yes
KAF9693741.1	gpi anchored	yes
KAF9695664.1	gpi anchored	yes
KAF9701110.1	gpi anchored	yes
KAF9697272.1	GMC oxidoreductase	yes
KAF9699576.1	GMC oxidoreductase	yes
KAF9700666.1	GMC oxidoreductase	yes
KAF9693375.1	GMC oxidoreductase	yes
KAF9700411.1	GMC oxidoreductase	yes
KAF9700449.1	GMC oxidoreductase	yes
KAF9701202.1	GMC oxidoreductase	yes
KAF9700493.1	Glyoxal oxidase N-terminus	yes
KAF9697856.1	Glycosyl hydrolases family 28	yes
KAF9697327.1	Glycosyl hydrolases family 16	yes
KAF9699251.1	Glycosyl hydrolase family 92	yes
KAF9701700.1	Glycosyl hydrolase family 92	yes
KAF9694656.1	Glycosyl hydrolase family 62	yes
KAF9698685.1	Glycosyl hydrolase family 61	yes
KAF9694148.1	Glycosyl hydrolase family 61	yes
KAF9698889.1	Glycosyl hydrolase family 61	yes
KAF9701396.1	Glycosyl hydrolase family 61	yes
KAF9691015.1	Glycosyl hydrolase family 61	yes
KAF9690575.1	Glycosyl hydrolase family 61	yes
KAF9697059.1	Glycosyl hydrolase family 61	yes
KAF9691969.1	Glycosyl hydrolase family 10	yes
KAF9699550.1	Glycosyl hydrolase catalytic core	yes
KAF9697577.1	Glycoside hydrolase family 95 protein	yes
KAF9698011.1	Glycoside hydrolase family 92 protein	yes
KAF9691309.1	Glycoside hydrolase family 92 protein	yes
KAF9694859.1	Glycoside hydrolase family 81 protein	yes
KAF9699291.1	Glycoside hydrolase family 79	yes
KAF9691207.1	Glycoside hydrolase family 78 protein	yes
KAF9691094.1	Glycoside hydrolase family 78 protein	yes
KAF9692958.1	Glycoside hydrolase family 76 protein	yes
KAF9700130.1	Glycoside hydrolase family 76 protein	yes
KAF9690569.1	Glycoside hydrolase family 76 protein	yes
KAF9698146.1	Glycoside hydrolase family 76 protein	yes
KAF9693508.1	Glycoside hydrolase family 71 protein	yes
KAF9701060.1	Glycoside hydrolase family 63 protein	yes
KAF9698159.1	Glycoside hydrolase family 62 protein	yes
KAF9701937.1	Glycoside hydrolase family 61 protein	yes
KAF9696553.1	Glycoside hydrolase family 61 protein	yes
KAF9701022.1	Glycoside hydrolase family 61 protein	yes
KAF9700375.1	Glycoside hydrolase family 61 protein	yes
KAF9700423.1	Glycoside hydrolase family 61 protein	yes
KAF9696709.1	Glycoside hydrolase family 61 protein	yes
KAF9691198.1	Glycoside Hydrolase family 61	yes
KAF9697393.1	Glycoside hydrolase family 55 protein	yes
KAF9696776.1	Glycoside hydrolase family 54	yes
KAF9697945.1	Glycoside hydrolase family 51 protein	yes
KAF9698655.1	Glycoside hydrolase family 5 protein	yes
KAF9692094.1	Glycoside hydrolase family 45 protein	yes
KAF9697733.1	Glycoside hydrolase family 43 protein	yes
KAF9690531.1	Glycoside Hydrolase Family 43	yes
KAF9691417.1	Glycoside Hydrolase Family 43	yes
KAF9696807.1	Glycoside hydrolase family 43	yes
KAF9697434.1	Glycoside Hydrolase Family 43	yes
KAF9698798.1	Glycoside hydrolase family 35 protein	yes
KAF9698205.1	Glycoside hydrolase family 35 protein	yes
KAF9700799.1	glycoside hydrolase family 3 protein	yes
KAF9690812.1	Glycoside hydrolase family 3 protein	yes
KAF9697591.1	Glycoside hydrolase family 3 protein	yes
KAF9691028.1	Glycoside hydrolase family 28 protein	yes
KAF9701643.1	Glycoside hydrolase family 28 protein	yes
KAF9690522.1	Glycoside hydrolase family 28 protein	yes
KAF9694286.1	Glycoside hydrolase family 28 protein	yes
KAF9702003.1	Glycoside hydrolase family 20 protein	yes
KAF9700928.1	Glycoside hydrolase family 20 protein	yes
KAF9692882.1	Glycoside hydrolase family 20 protein	yes
KAF9699002.1	Glycoside hydrolase family 2 protein	yes
KAF9697765.1	Glycoside hydrolase family 2 protein	yes
KAF9698721.1	Glycoside hydrolase family 18 protein	yes
KAF9695330.1	Glycoside hydrolase family 18 protein	yes
KAF9701340.1	Glycoside hydrolase family 17 protein	yes
KAF9699819.1	Glycoside hydrolase family 17 protein	yes
KAF9691748.1	Glycoside hydrolase family 17 protein	yes
KAF9699307.1	Glycoside hydrolase family 17 protein	yes
KAF9696410.1	Glycoside hydrolase family 16 protein	yes
KAF9699541.1	Glycoside hydrolase family 16 protein	yes
KAF9699022.1	Glycoside hydrolase family 16 protein	yes
KAF9696766.1	Glycoside hydrolase family 16 protein	yes
KAF9695773.1	Glycoside hydrolase family 16 protein	yes
KAF9693270.1	Glycoside hydrolase family 13	yes
KAF9695021.1	Glycoside hydrolase family 128 protein	yes
KAF9695407.1	Glycoside hydrolase family 128 protein	yes
KAF9696788.1	Glycoside hydrolase family 128 protein	yes
KAF9698854.1	Glycoside hydrolase family 128 protein	yes
KAF9694488.1	Glycoside hydrolase family 125 protein	yes
KAF9690712.1	Glycoside hydrolase family 115 protein	yes
KAF9695341.1	Glycoside hydrolase family 105 protein	yes
KAF9691211.1	Glycoside hydrolase family 10 protein	yes
KAF9691685.1	Glycoside hydrolase family 10 protein	yes
KAF9690928.1	glycoside hydrolase family 10 protein	yes
KAF9700169.1	glycoside hydrolase family	yes
KAF9696769.1	Glyco_18	yes
KAF9701801.1	Glyco_18	yes
KAF9692801.1	Glycerophosphoryl diester phosphodiesterase family	yes
KAF9697936.1	glycerophosphoryl diester phosphodiesterase	yes
KAF9697048.1	Glucosidase II beta subunit-like protein	yes
KAF9691797.1	GDSL-like Lipase/Acylhydrolase family	yes
KAF9694703.1	GDSL-like Lipase/Acylhydrolase family	yes
KAF9701892.1	GDSL-like Lipase/Acylhydrolase family	yes
KAF9695504.1	GDSL-like Lipase/Acylhydrolase family	yes
KAF9697756.1	Fungal-type cellulose-binding domain	yes
KAF9692637.1	Fungal-type cellulose-binding domain	yes
KAF9700293.1	Fungal hydrophobin	yes
KAF9696509.1	Fungal hydrophobin	yes
KAF9699941.1	FMN-dependent dehydrogenase	yes
KAF9697612.1	Flavin containing amine oxidoreductase	yes
KAF9693075.1	Flavin containing amine oxidoreductase	yes
KAF9696049.1	Flavin containing amine oxidoreductase	yes
KAF9691540.1	Flavin containing amine oxidoreductase	yes
KAF9695634.1	Ferritin-like domain	yes
KAF9696535.1	Ferritin-like domain	yes
KAF9699361.1	FAS1 domain-containing protein	yes
KAF9695449.1	FAD binding domain	yes
KAF9699020.1	FAD binding domain	yes
KAF9698508.1	FAD binding domain	yes
KAF9698012.1	FAD binding domain	yes
KAF9690380.1	FAD binding domain	yes
KAF9691935.1	FAD binding domain	yes
KAF9694388.1	extracellular serine-rich protein	yes
KAF9693551.1	extracellular serine-rich protein	yes
KAF9693759.1	Extracellular dioxygenase	yes
KAF9690977.1	Extracellular dioxygenase	yes
KAF9695601.1	Eukaryotic-type carbonic anhydrase	yes
KAF9697309.1	Esterase-like activity of phytase	yes
KAF9691123.1	Esterase PHB depolymerase	yes
KAF9696728.1	Epidermal growth factor-like domain.	yes
KAF9697481.1	Endoribonuclease L-PSP	yes
KAF9699593.1	Endoplasmic Reticulum Oxidoreductin 1 (ERO1)	yes
KAF9693398.1	Endonuclease/Exonuclease/phosphatase family	yes
KAF9693624.1	emp24/gp25L/p24 family/GOLD	yes
KAF9694700.1	emp24/gp25L/p24 family/GOLD	yes
KAF9692931.1	ectoine synthase activity	yes
KAF9700350.1	Domain of unknown function (DUF5127)	yes
KAF9691868.1	Domain of unknown function (DUF4360)	yes
KAF9690743.1	Domain of unknown function (DUF4360)	yes
KAF9691249.1	Domain of unknown function (DUF1996)	yes
KAF9693768.1	Domain of unknown function (DUF1996)	yes
KAF9701484.1	Domain of unknown function (DUF1961)	yes
KAF9701729.1	DnaJ molecular chaperone homology domain	yes
KAF9697340.1	DJ-1/PfpI family	yes
KAF9698237.1	DJ-1/PfpI family	yes
KAF9701462.1	disulfide-isomerase	yes
KAF9694362.1	Dipeptidyl peptidase IV (DPP IV) N-terminal region	yes
KAF9699852.1	DHH family	yes
KAF9699280.1	Destroys radicals which are normally produced within the cells and which are toxic to biological systems	yes
KAF9697160.1	Cytochrome P450	yes
KAF9699163.1	Cytochrome P450	yes
KAF9701120.1	CVNH domain	yes
KAF9692501.1	Cutinase	yes
KAF9695406.1	Cutinase	yes
KAF9700605.1	Cupin	yes
KAF9696739.1	Cupin	yes
KAF9701633.1	Cupin	yes
KAF9692986.1	Cupin	yes
KAF9696234.1	Copper/zinc superoxide dismutase (SODC)	yes
KAF9697597.1	Copper radical oxidase	yes
KAF9691243.1	component of the endoplasmic reticulum- associated degradation (ERAD) pathway	yes
KAF9699999.1	Common central domain of tyrosinase	yes
KAF9699590.1	Common central domain of tyrosinase	yes
KAF9695132.1	Common central domain of tyrosinase	yes
KAF9691299.1	Common central domain of tyrosinase	yes
KAF9693937.1	Common central domain of tyrosinase	yes
KAF9700238.1	Common central domain of tyrosinase	yes
KAF9692494.1	Common central domain of tyrosinase	yes
KAF9694665.1	Common central domain of tyrosinase	yes
KAF9699242.1	Common central domain of tyrosinase	yes
KAF9696321.1	Clock-controlled protein 6	yes
KAF9695463.1	CHRD domain	yes
KAF9699920.1	Chitin binding domain	yes
KAF9698041.1	CFEM domain	yes
KAF9692552.1	CFEM domain	yes
KAF9697004.1	CFEM domain	yes
KAF9698666.1	CFEM domain	yes
KAF9696225.1	CFEM domain	yes
KAF9697236.1	CFEM domain	yes
KAF9691632.1	Cerato-platanin	yes
KAF9690966.1	Cellulose-growth-specific protein	yes
KAF9691672.1	cellulose-binding family ii	yes
KAF9701894.1	cellulose-binding family ii	yes
KAF9700127.1	Cellulase (glycosyl hydrolase family 5)	yes
KAF9699872.1	Cellulase (glycosyl hydrolase family 5)	yes
KAF9690601.1	cellobiose dehydrogenase	yes
KAF9700918.1	cell wall protein	yes
KAF9692188.1	cell wall protein	yes
KAF9692058.1	CBM1-GH10. carbohydrate-binding module family 1	yes
KAF9690661.1	CBM18-GH16. carbohydrate-binding module family 18	yes
KAF9698323.1	Catalyzes the hydrolysis of cutin, a polyester that forms the structure of plant cuticle	yes
KAF9690990.1	Catalyzes the hydrolysis of cutin, a polyester that forms the structure of plant cuticle	yes
KAF9690495.1	Catalyzes the hydrolysis of cutin, a polyester that forms the structure of plant cuticle	yes
KAF9693997.1	Catalyzes the hydrolysis of cutin, a polyester that forms the structure of plant cuticle	yes
KAF9699393.1	Catalyzes the hydrolysis of cutin, a polyester that forms the structure of plant cuticle	yes
KAF9696477.1	Carboxypeptidase activation peptide	yes
KAF9694104.1	Carboxylesterase family	yes
KAF9694880.1	Carbohydrate-binding module family 63 protein	yes
KAF9698157.1	Carbohydrate-binding module family 18 protein	yes
KAF9701161.1	Carbohydrate-binding module family 1 protein	yes
KAF9698096.1	Carbohydrate-binding module family 1 protein	yes
KAF9698339.1	Carbohydrate-binding module family 1 protein	yes
KAF9690818.1	Carbohydrate-binding module family 1 protein	yes
KAF9690463.1	Carbohydrate esterase family 8 protein	yes
KAF9697698.1	Carbohydrate esterase family 5 protein	yes
KAF9697643.1	Carbohydrate esterase family 5 protein	yes
KAF9698572.1	Carbohydrate esterase family 5 protein	yes
KAF9692990.1	Carbohydrate esterase family 4 protein	yes
KAF9694782.1	Carbohydrate esterase family 3 protein	yes
KAF9691406.1	Carbohydrate esterase family 16 protein	yes
KAF9695244.1	Carbohydrate esterase family 15 protein	yes
KAF9696516.1	Carbohydrate esterase family 12 protein	yes
KAF9691971.1	Carbohydrate esterase family 1 protein	yes
KAF9695481.1	Carbohydrate esterase family 1 protein	yes
KAF9695139.1	Carbohydrate esterase family 1 protein	yes
KAF9700611.1	Carbohydrate esterase family 1 protein	yes
KAF9696914.1	Calcineurin-like phosphoesterase	yes
KAF9690897.1	Calcineurin-like phosphoesterase	yes
KAF9696842.1	Calcineurin-like phosphoesterase	yes
KAF9691138.1	BNR repeat-containing family member	yes
KAF9690609.1	bnr asp-box repeat	yes
KAF9701514.1	Blastomyces yeast-phase-specific protein	yes
KAF9696839.1	biological adhesion	yes
KAF9690644.1	Beta-L-arabinofuranosidase, GH127	yes
KAF9693334.1	Beta-lactamase	yes
KAF9701819.1	Beta-lactamase	yes
KAF9695638.1	Beta-lactamase	yes
KAF9701149.1	Beta-glucosidase	yes
KAF9693953.1	beta-glucosidase	yes
KAF9696466.1	Beta-glucanases participate in the metabolism of beta- glucan, the main structural component of the cell wall. Acts on lutean, pustulan and 1,6-oligo-beta-D-glucosides	yes
KAF9701865.1	Beta-galactosidase	yes
KAF9696246.1	Beta-galactosidase	yes
KAF9700764.1	Belongs to the type-B carboxylesterase lipase family	yes
KAF9698279.1	Belongs to the type-B carboxylesterase lipase family	yes
KAF9691588.1	Belongs to the type-B carboxylesterase lipase family	yes
KAF9693294.1	Belongs to the type-B carboxylesterase lipase family	yes
KAF9692554.1	Belongs to the type-B carboxylesterase lipase family	yes
KAF9701247.1	Belongs to the type-B carboxylesterase lipase family	yes
KAF9693193.1	Belongs to the type-B carboxylesterase lipase family	yes
KAF9692933.1	Belongs to the type-B carboxylesterase lipase family	yes
KAF9699968.1	Belongs to the type-B carboxylesterase lipase family	yes
KAF9691276.1	Belongs to the type-B carboxylesterase lipase family	yes
KAF9701169.1	Belongs to the type-B carboxylesterase lipase family	yes
KAF9693049.1	Belongs to the type-B carboxylesterase lipase family	yes
KAF9701533.1	Belongs to the type-B carboxylesterase lipase family	yes
KAF9695949.1	Belongs to the type-B carboxylesterase lipase family	yes
KAF9693039.1	Belongs to the type-B carboxylesterase lipase family	yes
KAF9697118.1	Belongs to the type-B carboxylesterase lipase family	yes
KAF9700837.1	Belongs to the type-B carboxylesterase lipase family	yes
KAF9697864.1	Belongs to the tannase family	yes
KAF9692124.1	Belongs to the tannase family	yes
KAF9693089.1	Belongs to the tannase family	yes
KAF9695989.1	Belongs to the tannase family	yes
KAF9691116.1	Belongs to the small Tim family	yes
KAF9691407.1	Belongs to the small Tim family	yes
KAF9698275.1	Belongs to the small GTPase superfamily. SAR1 family	yes
KAF9699724.1	Belongs to the RNase T2 family	yes
KAF9693167.1	Belongs to the RNase T2 family	yes
KAF9700033.1	Belongs to the protein disulfide isomerase family	yes
KAF9699229.1	Belongs to the polysaccharide lyase 4 family	yes
KAF9690923.1	Belongs to the peroxidase family	yes
KAF9699412.1	Belongs to the peptidase S8 family	yes
KAF9691272.1	Belongs to the peptidase S8 family	yes
KAF9700553.1	Belongs to the peptidase S8 family	yes
KAF9700167.1	Belongs to the peptidase S8 family	yes
KAF9690673.1	Belongs to the peptidase S10 family	yes
KAF9700063.1	Belongs to the peptidase S10 family	yes
KAF9700088.1	Belongs to the peptidase S10 family	yes
KAF9693004.1	Belongs to the peptidase S10 family	yes
KAF9694581.1	Belongs to the peptidase S10 family	yes
KAF9692617.1	Belongs to the peptidase S1 family	yes
KAF9694611.1	Belongs to the peptidase S1 family	yes
KAF9697331.1	Belongs to the peptidase S1 family	yes
KAF9695620.1	Belongs to the peptidase S1 family	yes
KAF9690490.1	Belongs to the peptidase M36 family	yes
KAF9695938.1	Belongs to the peptidase M36 family	yes
KAF9700176.1	Belongs to the peptidase M28 family	yes
KAF9701728.1	Belongs to the peptidase M28 family	yes
KAF9694196.1	Belongs to the peptidase M28 family	yes
KAF9701258.1	Belongs to the peptidase M28 family	yes
KAF9694590.1	Belongs to the peptidase M28 family	yes
KAF9699266.1	Belongs to the peptidase M28 family	yes
KAF9694608.1	Belongs to the peptidase M28 family	yes
KAF9693195.1	Belongs to the peptidase M28 family	yes
KAF9696887.1	Belongs to the peptidase M28 family	yes
KAF9694721.1	Belongs to the peptidase M28 family	yes
KAF9701605.1	Belongs to the peptidase A1 family	yes
KAF9693333.1	Belongs to the peptidase A1 family	yes
KAF9697328.1	Belongs to the oxygen-dependent FAD-linked oxidoreductase family	yes
KAF9698040.1	Belongs to the oxygen-dependent FAD-linked oxidoreductase family	yes
KAF9694659.1	Belongs to the oxygen-dependent FAD-linked oxidoreductase family	yes
KAF9693118.1	Belongs to the oxygen-dependent FAD-linked oxidoreductase family	yes
KAF9700952.1	Belongs to the oxygen-dependent FAD-linked oxidoreductase family	yes
KAF9697449.1	Belongs to the oxygen-dependent FAD-linked oxidoreductase family	yes
KAF9698915.1	Belongs to the oxygen-dependent FAD-linked oxidoreductase family	yes
KAF9697951.1	Belongs to the oxygen-dependent FAD-linked oxidoreductase family	yes
KAF9691487.1	Belongs to the oxygen-dependent FAD-linked oxidoreductase family	yes
KAF9696447.1	Belongs to the multicopper oxidase family	yes
KAF9695660.1	Belongs to the multicopper oxidase family	yes
KAF9696035.1	Belongs to the multicopper oxidase family	yes
KAF9697623.1	Belongs to the multicopper oxidase family	yes
KAF9699050.1	Belongs to the histidine acid phosphatase family	yes
KAF9691526.1	Belongs to the histidine acid phosphatase family	yes
KAF9699223.1	Belongs to the GST superfamily	yes
KAF9694077.1	Belongs to the GMC oxidoreductase family	yes
KAF9690533.1	Belongs to the GMC oxidoreductase family	yes
KAF9701311.1	Belongs to the GMC oxidoreductase family	yes
KAF9697516.1	Belongs to the GMC oxidoreductase family	yes
KAF9698923.1	Belongs to the GMC oxidoreductase family	yes
KAF9691227.1	Belongs to the GMC oxidoreductase family	yes
KAF9693172.1	Belongs to the GMC oxidoreductase family	yes
KAF9693544.1	Belongs to the glycosyl hydrolase family 6	yes
KAF9694845.1	Belongs to the glycosyl hydrolase family 6	yes
KAF9701053.1	Belongs to the glycosyl hydrolase family 6	yes
KAF9694576.1	Belongs to the glycosyl hydrolase 7 (cellulase C) family	yes
KAF9693358.1	Belongs to the glycosyl hydrolase 7 (cellulase C) family	yes
KAF9691424.1	Belongs to the glycosyl hydrolase 7 (cellulase C) family	yes
KAF9693524.1	Belongs to the glycosyl hydrolase 5 (cellulase A) family	yes
KAF9700752.1	Belongs to the glycosyl hydrolase 5 (cellulase A) family	yes
KAF9693530.1	Belongs to the glycosyl hydrolase 5 (cellulase A) family	yes
KAF9696566.1	Belongs to the glycosyl hydrolase 5 (cellulase A) family	yes
KAF9690668.1	Belongs to the glycosyl hydrolase 5 (cellulase A) family	yes
KAF9700348.1	Belongs to the glycosyl hydrolase 5 (cellulase A) family	yes
KAF9697944.1	Belongs to the glycosyl hydrolase 5 (cellulase A) family	yes
KAF9693722.1	Belongs to the glycosyl hydrolase 5 (cellulase A) family	yes
KAF9690560.1	Belongs to the glycosyl hydrolase 5 (cellulase A) family	yes
KAF9692584.1	Belongs to the glycosyl hydrolase 5 (cellulase A) family	yes
KAF9698538.1	Belongs to the glycosyl hydrolase 5 (cellulase A) family	yes
KAF9690582.1	Belongs to the glycosyl hydrolase 47 family	yes
KAF9693077.1	Belongs to the glycosyl hydrolase 43 family	yes
KAF9695073.1	Belongs to the glycosyl hydrolase 43 family	yes
KAF9696757.1	Belongs to the glycosyl hydrolase 43 family	yes
KAF9699252.1	Belongs to the glycosyl hydrolase 43 family	yes
KAF9696355.1	Belongs to the glycosyl hydrolase 43 family	yes
KAF9700109.1	Belongs to the glycosyl hydrolase 43 family	yes
KAF9694043.1	Belongs to the glycosyl hydrolase 43 family	yes
KAF9692611.1	Belongs to the glycosyl hydrolase 43 family	yes
KAF9701415.1	Belongs to the glycosyl hydrolase 32 family	yes
KAF9691261.1	Belongs to the glycosyl hydrolase 32 family	yes
KAF9692870.1	Belongs to the glycosyl hydrolase 31 family	yes
KAF9699933.1	Belongs to the glycosyl hydrolase 31 family	yes
KAF9699357.1	Belongs to the glycosyl hydrolase 3 family	yes
KAF9698671.1	Belongs to the glycosyl hydrolase 3 family	yes
KAF9691440.1	Belongs to the glycosyl hydrolase 28 family	yes
KAF9697730.1	Belongs to the glycosyl hydrolase 28 family	yes
KAF9695961.1	Belongs to the glycosyl hydrolase 28 family	yes
KAF9693967.1	Belongs to the glycosyl hydrolase 26 family	yes
KAF9701361.1	Belongs to the glycosyl hydrolase 18 family	yes
KAF9691758.1	Belongs to the glycosyl hydrolase 18 family	yes
KAF9696463.1	Belongs to the glycosyl hydrolase 18 family	yes
KAF9701921.1	Belongs to the glycosyl hydrolase 17 family	yes
KAF9697664.1	Belongs to the glycosyl hydrolase 12 (cellulase H) family	yes
KAF9690483.1	Belongs to the glycosyl hydrolase 11 (cellulase G) family	yes
KAF9694785.1	Belongs to the glycosyl hydrolase 11 (cellulase G) family	yes
KAF9691637.1	Belongs to the glycosyl hydrolase 11 (cellulase G) family	yes
KAF9691131.1	Belongs to the glycosyl hydrolase 1 family	yes
KAF9692438.1	Belongs to the CRISP family	yes
KAF9692955.1	Belongs to the CRISP family	yes
KAF9694641.1	Belongs to the asparaginase 1 family	yes
KAF9698077.1	Belongs to the arginase family	yes
KAF9695861.1	Belongs to the arginase family	yes
KAF9699270.1	Belongs to the alkaline phosphatase family	yes
KAF9697813.1	Belongs to the 5'-nucleotidase family	yes
KAF9691236.1	belongs to GMC oxidoreductase family (Choline dehydrogenase and related flavoproteins)	yes
KAF9700208.1	Bacterial periplasmic substrate-binding proteins	yes
KAF9696850.1	Bacterial extracellular solute-binding protein	yes
KAF9694596.1	Arylsulfotransferase (ASST)	yes
KAF9690991.1	Arabinogalactan endo-beta-1,4-galactanase	yes
KAF9700446.1	antibiotic catabolic process	yes
KAF9692866.1	Amidase	yes
KAF9695574.1	Amidase	yes
KAF9700229.1	Amidase	yes
KAF9701610.1	Amb_all	yes
KAF9697794.1	Amb_all	yes
KAF9699084.1	Alternaria alternata allergen 1	yes
KAF9697020.1	Alternaria alternata allergen 1	yes
KAF9694147.1	Alpha-trehalose glucohydrolase	yes
KAF9694202.1	Alpha-N-acetylglucosaminidase	yes
KAF9700171.1	Alpha-lytic protease prodomain	yes
KAF9698024.1	alpha-L-rhamnosidase	yes
KAF9701996.1	Alpha/beta hydrolase family	yes
KAF9693028.1	Alpha galactosidase A	yes
KAF9693579.1	allergen asp	yes
KAF9699240.1	Alkaline serine protease Alp1	yes
KAF9697993.1	Alkaline phosphatase	yes
KAF9700654.1	Aldose 1-epimerase	yes
KAF9691494.1	Acetyltransferase (GNAT) family	yes
KAF9691664.1	50S ribosome-binding GTPase	yes
KAF9690588.1	Hypothetical protein	yes
KAF9700041.1	Hypothetical protein	yes
KAF9699948.1	Hypothetical protein	yes
KAF9691385.1	Hypothetical protein	yes
KAF9701553.1	Hypothetical protein	yes
KAF9694061.1	Hypothetical protein	yes
KAF9696604.1	Hypothetical protein	yes
KAF9691379.1	Hypothetical protein	yes
KAF9690666.1	Hypothetical protein	yes
KAF9696375.1	Hypothetical protein	yes
KAF9693750.1	Hypothetical protein	yes
KAF9692997.1	Hypothetical protein	yes
KAF9698998.1	Hypothetical protein	yes
KAF9691421.1	Hypothetical protein	yes
KAF9695699.1	Hypothetical protein	yes
KAF9695280.1	Hypothetical protein	yes
KAF9700888.1	Hypothetical protein	yes
KAF9701264.1	Hypothetical protein	yes
KAF9701448.1	Hypothetical protein	yes
KAF9691329.1	Hypothetical protein	yes
KAF9696599.1	Hypothetical protein	yes
KAF9694929.1	Hypothetical protein	yes
KAF9697637.1	Hypothetical protein	yes
KAF9700668.1	Hypothetical protein	yes
KAF9695491.1	Hypothetical protein	yes
KAF9691937.1	Hypothetical protein	yes
KAF9696167.1	Hypothetical protein	yes
KAF9692355.1	Hypothetical protein	yes
KAF9698954.1	Hypothetical protein	yes
KAF9691569.1	Hypothetical protein	yes
KAF9699132.1	Hypothetical protein	yes
KAF9696532.1	Hypothetical protein	yes
KAF9695628.1	Hypothetical protein	yes
KAF9693623.1	Hypothetical protein	yes
KAF9701166.1	Hypothetical protein	yes
KAF9695825.1	Hypothetical protein	yes
KAF9690858.1	Hypothetical protein	yes
KAF9691125.1	Hypothetical protein	yes
KAF9698102.1	Hypothetical protein	yes
KAF9695477.1	Hypothetical protein	yes
KAF9693992.1	Hypothetical protein	yes
KAF9694536.1	Hypothetical protein	yes
KAF9700846.1	Hypothetical protein	yes
KAF9691458.1	Hypothetical protein	yes
KAF9695317.1	Hypothetical protein	yes
KAF9699263.1	Hypothetical protein	yes
KAF9700343.1	Hypothetical protein	yes
KAF9701233.1	Hypothetical protein	yes
KAF9699133.1	Hypothetical protein	yes
KAF9701408.1	Hypothetical protein	yes
KAF9691635.1	Hypothetical protein	yes
KAF9690550.1	Hypothetical protein	yes
KAF9690807.1	Hypothetical protein	yes
KAF9699928.1	Hypothetical protein	yes
KAF9695162.1	Hypothetical protein	yes
KAF9700528.1	Hypothetical protein	yes
KAF9694022.1	Hypothetical protein	yes
KAF9699568.1	Hypothetical protein	yes
KAF9697312.1	Hypothetical protein	yes
KAF9697851.1	Hypothetical protein	yes
KAF9690994.1	Hypothetical protein	yes
KAF9696123.1	Hypothetical protein	yes
KAF9698168.1	Hypothetical protein	yes
KAF9696586.1	Hypothetical protein	yes
KAF9697625.1	Hypothetical protein	yes
KAF9699285.1	Hypothetical protein	yes
KAF9692773.1	Hypothetical protein	yes
KAF9701035.1	Hypothetical protein	yes
KAF9700667.1	Hypothetical protein	yes
KAF9691676.1	Hypothetical protein	yes
KAF9690628.1	Hypothetical protein	yes
KAF9696677.1	Hypothetical protein	yes
KAF9698104.1	Hypothetical protein	yes
KAF9700390.1	Hypothetical protein	yes
KAF9700476.1	Hypothetical protein	yes
KAF9695695.1	Hypothetical protein	yes
KAF9694495.1	Hypothetical protein	yes
KAF9695434.1	Hypothetical protein	yes
KAF9698363.1	Hypothetical protein	yes
KAF9693565.1	Hypothetical protein	yes
KAF9690576.1	Hypothetical protein	yes
KAF9701736.1	Hypothetical protein	yes
KAF9700819.1	Hypothetical protein	yes
KAF9700726.1	Hypothetical protein	yes
KAF9690657.1	Hypothetical protein	yes
KAF9691555.1	Hypothetical protein	yes
KAF9695848.1	Hypothetical protein	yes
KAF9696115.1	Hypothetical protein	yes
KAF9695420.1	Hypothetical protein	yes
KAF9694724.1	Hypothetical protein	yes
KAF9699429.1	Hypothetical protein	yes
KAF9690610.1	Hypothetical protein	yes
KAF9695501.1	Hypothetical protein	yes
KAF9697859.1	Hypothetical protein	yes
KAF9691768.1	Hypothetical protein	yes
KAF9697433.1	Hypothetical protein	yes
KAF9690782.1	Hypothetical protein	yes
KAF9696055.1	Hypothetical protein	yes
KAF9695734.1	Hypothetical protein	yes
KAF9699246.1	Hypothetical protein	yes
KAF9696394.1	Hypothetical protein	yes
KAF9692991.1	Hypothetical protein	yes
KAF9694419.1	Hypothetical protein	yes
KAF9701217.1	Hypothetical protein	yes
KAF9700331.1	Hypothetical protein	yes
KAF9693845.1	Hypothetical protein	yes
KAF9695576.1	Hypothetical protein	yes
KAF9693951.1	Hypothetical protein	yes
KAF9699802.1	Hypothetical protein	yes
KAF9694657.1	Hypothetical protein	yes
KAF9692513.1	Hypothetical protein	yes
KAF9694197.1	Hypothetical protein	yes
KAF9695716.1	Hypothetical protein	yes
KAF9699900.1	Hypothetical protein	yes
KAF9701337.1	Hypothetical protein	yes
KAF9701116.1	Hypothetical protein	yes
KAF9690543.1	Hypothetical protein	yes
KAF9701717.1	Hypothetical protein	yes
KAF9694615.1	Hypothetical protein	yes
KAF9692012.1	Hypothetical protein	yes
KAF9693305.1	Hypothetical protein	yes
KAF9701681.1	Hypothetical protein	yes
KAF9693844.1	Hypothetical protein	yes
KAF9693204.1	Hypothetical protein	yes
KAF9701724.1	Hypothetical protein	yes
KAF9692417.1	Hypothetical protein	yes
KAF9696615.1	Hypothetical protein	yes
KAF9697471.1	Hypothetical protein	yes
KAF9693867.1	Hypothetical protein	yes
KAF9700281.1	Hypothetical protein	yes
KAF9699977.1	Hypothetical protein	yes
KAF9700004.1	Hypothetical protein	yes
KAF9698556.1	Hypothetical protein	yes
KAF9698148.1	Hypothetical protein	yes
KAF9697216.1	Hypothetical protein	yes
KAF9693207.1	Hypothetical protein	yes
KAF9697589.1	Hypothetical protein	yes
KAF9695704.1	Hypothetical protein	yes
KAF9691873.1	Hypothetical protein	yes
KAF9695450.1	Hypothetical protein	yes
KAF9697254.1	Hypothetical protein	yes
KAF9691601.1	Hypothetical protein	yes
KAF9695886.1	Hypothetical protein	yes
KAF9699814.1	Hypothetical protein	yes
KAF9693259.1	Hypothetical protein	yes
KAF9692340.1	Hypothetical protein	yes
KAF9695964.1	Hypothetical protein	yes
KAF9693005.1	Hypothetical protein	yes
KAF9700741.1	Hypothetical protein	yes
KAF9690805.1	Hypothetical protein	yes
KAF9701446.1	Hypothetical protein	yes
KAF9700503.1	Hypothetical protein	yes
KAF9695808.1	Hypothetical protein	yes
KAF9695708.1	Hypothetical protein	yes
KAF9700686.1	Hypothetical protein	yes
KAF9693319.1	Hypothetical protein	yes
KAF9690842.1	Hypothetical protein	yes
KAF9692686.1	Hypothetical protein	yes
KAF9690596.1	Hypothetical protein	yes
KAF9695854.1	Hypothetical protein	yes
KAF9700196.1	Hypothetical protein	yes
KAF9693040.1	Hypothetical protein	yes
KAF9692125.1	Hypothetical protein	yes
KAF9699927.1	Hypothetical protein	yes
KAF9695779.1	Hypothetical protein	yes
KAF9692778.1	Hypothetical protein	yes
KAF9696699.1	Hypothetical protein	yes
KAF9694858.1	Hypothetical protein	yes
KAF9699529.1	Hypothetical protein	yes
KAF9700243.1	Hypothetical protein	yes
KAF9694593.1	Hypothetical protein	yes
KAF9693360.1	Hypothetical protein	yes
KAF9696782.1	Hypothetical protein	yes
KAF9690851.1	Hypothetical protein	yes
KAF9696873.1	Hypothetical protein	yes
KAF9694947.1	Hypothetical protein	yes
KAF9696691.1	Hypothetical protein	yes
KAF9698084.1	Hypothetical protein	yes
KAF9690792.1	Hypothetical protein	yes
KAF9694979.1	Hypothetical protein	yes
KAF9696230.1	Hypothetical protein	yes
KAF9700464.1	Hypothetical protein	yes
KAF9700077.1	Hypothetical protein	yes
KAF9693872.1	Hypothetical protein	yes
KAF9692703.1	Hypothetical protein	yes
KAF9698142.1	Hypothetical protein	yes
KAF9698384.1	Hypothetical protein	yes
KAF9693275.1	Hypothetical protein	yes
KAF9691415.1	Hypothetical protein	yes
KAF9691533.1	Hypothetical protein	yes
KAF9693067.1	Hypothetical protein	yes
KAF9701052.1	Hypothetical protein	yes
KAF9699172.1	Hypothetical protein	yes
KAF9701918.1	Hypothetical protein	yes
KAF9696050.1	Hypothetical protein	yes
KAF9698931.1	Hypothetical protein	yes
KAF9701645.1	Hypothetical protein	yes
KAF9691742.1	Hypothetical protein	yes
KAF9694060.1	Hypothetical protein	yes
KAF9690975.1	Hypothetical protein	yes
KAF9696320.1	Hypothetical protein	yes
KAF9698705.1	Hypothetical protein	yes
KAF9698566.1	Hypothetical protein	yes
KAF9696506.1	Hypothetical protein	yes
KAF9698750.1	Hypothetical protein	yes
KAF9691235.1	Hypothetical protein	yes
KAF9690953.1	Hypothetical protein	yes
KAF9697310.1	Hypothetical protein	yes
KAF9696718.1	Hypothetical protein	yes
KAF9692392.1	Hypothetical protein	yes
KAF9694585.1	Hypothetical protein	yes
KAF9700207.1	Hypothetical protein	yes
KAF9694186.1	Hypothetical protein	yes
KAF9701249.1	Hypothetical protein	yes
KAF9698262.1	Hypothetical protein	yes
KAF9698901.1	Hypothetical protein	yes
KAF9691788.1	Hypothetical protein	yes
KAF9691215.1	Hypothetical protein	yes
KAF9701929.1	Hypothetical protein	yes
KAF9694957.1	Hypothetical protein	yes
KAF9697888.1	Hypothetical protein	yes
KAF9701857.1	Hypothetical protein	yes
KAF9694930.1	Hypothetical protein	yes
KAF9692771.1	Hypothetical protein	yes
KAF9698968.1	Hypothetical protein	yes
KAF9695680.1	Hypothetical protein	yes
KAF9695186.1	Hypothetical protein	yes
KAF9701686.1	Hypothetical protein	yes
KAF9691892.1	Hypothetical protein	yes
KAF9698383.1	Hypothetical protein	yes
KAF9698486.1	Hypothetical protein	yes
KAF9701306.1	Hypothetical protein	yes
KAF9696487.1	Hypothetical protein	yes
KAF9695972.1	Hypothetical protein	yes
KAF9694849.1	Hypothetical protein	yes
KAF9694059.1	Hypothetical protein	yes
KAF9700456.1	Hypothetical protein	yes
KAF9691631.1	Hypothetical protein	yes
KAF9699041.1	Hypothetical protein	yes
KAF9701074.1	Hypothetical protein	yes
KAF9693949.1	Hypothetical protein	yes
KAF9698377.1	Hypothetical protein	yes
KAF9699426.1	Hypothetical protein	yes
KAF9694994.1	Hypothetical protein	yes
KAF9694188.1	Hypothetical protein	yes
KAF9693654.1	Zinc-binding oxidoreductase	no
KAF9691861.1	Zinc-binding dehydrogenase	no
KAF9694801.1	Zinc-binding dehydrogenase	no
KAF9692709.1	zinc finger	no
KAF9696794.1	WD domain, G-beta repeat	no
KAF9698927.1	UDP-galactose 4-epimerase	no
KAF9701695.1	Trehalose utilisation	no
KAF9699353.1	Thioredoxin	no
KAF9697687.1	Telomere capping, CST complex subunit	no
KAF9691176.1	Sulfonate biosynthesis enzyme	no
KAF9694194.1	Stress responsive A/B Barrel Domain	no
KAF9691913.1	SnoaL-like domain	no
KAF9699098.1	SMP-30/Gluconolaconase/LRE-like region	no
KAF9696844.1	short chain dehydrogenase	no
KAF9693606.1	Shikimate dehydrogenase substrate binding domain	no
KAF9699019.1	Serine hydrolase involved in the detoxification of formaldehyde	no
KAF9691773.1	Serine hydrolase (FSH1)	no
KAF9699708.1	ser Thr protein phosphatase family protein	no
KAF9699100.1	SAICAR synthetase	no
KAF9700947.1	S-adenosyl-L-methionine-dependent protein-lysine N- methyltransferase that trimethylates elongation factor 1-alpha at 'Lys-79'	no
KAF9693634.1	S-adenosyl-L-methionine-dependent protein-lysine N- methyltransferase that methylates elongation factor 1-alpha	no
KAF9692784.1	S-adenosyl-L-methionine-dependent protein methyltransferase that trimethylates the N-terminal glycine 'Gly- 2' of elongation factor 1-alpha, before also catalyzing the mono- and dimethylation of 'Lys-3'	no
KAF9694497.1	RHO protein GDP dissociation inhibitor	no
KAF9691021.1	Reversible hydration of carbon dioxide	no
KAF9695091.1	Ras family	no
KAF9690547.1	Quinone oxidoreductase	no
KAF9694562.1	Pyruvate formate lyase activating enzyme	no
KAF9695277.1	Pyrophosphatase that hydrolyzes non-canonical purine nucleotides such as inosine triphosphate (ITP), deoxyinosine triphosphate (dITP) or xanthosine 5'-triphosphate (XTP) to their respective monophosphate derivatives. The enzyme does not distinguish between the deoxy- and ribose forms. Probably excludes non-canonical purines from RNA and DNA precursor pools, thus preventing their incorporation int…	no
KAF9696004.1	Pyridoxamine phosphate oxidase	no
KAF9692631.1	Putative oxalocrotonate tautomerase enzyme	no
KAF9700715.1	Putative cyclase	no
KAF9696496.1	Protein of unknown function (DUF952)	no
KAF9701704.1	Protein of unknown function (DUF3237)	no
KAF9697678.1	Prolyl 4-hydroxylase alpha subunit homologues.	no
KAF9699372.1	Polysaccharide deacetylase	no
KAF9698628.1	Phospholipase/Carboxylesterase	no
KAF9699622.1	Phenolic acid decarboxylase (PAD)	no
KAF9690521.1	Peptide methionine sulfoxide reductase	no
KAF9692995.1	Oxidoreductase family, NAD-binding Rossmann fold	no
KAF9692418.1	Oxidoreductase family, C-terminal alpha/beta domain	no
KAF9694044.1	oxidation-reduction process	no
KAF9691296.1	NMT1/THI5 like	no
KAF9690987.1	NmrA-like family	no
KAF9691024.1	NmrA-like family	no
KAF9693840.1	nmrA-like family	no
KAF9701623.1	NmrA-like family	no
KAF9696316.1	Nitroreductase family	no
KAF9693440.1	NADP-retinol dehydrogenase activity	no
KAF9693061.1	NAD(P)H-binding	no
KAF9693673.1	NAD(P)H-binding	no
KAF9694128.1	NAD(P)H-binding	no
KAF9698019.1	NAD(P)H-binding	no
KAF9701696.1	NAD(P)H-binding	no
KAF9698613.1	Myo-inositol oxygenase	no
KAF9696413.1	MYND finger	no
KAF9691856.1	Methyltransferase domain	no
KAF9692920.1	Methyltransferase domain	no
KAF9697749.1	Methyltransferase domain	no
KAF9698637.1	Methyltransferase domain	no
KAF9701167.1	Methyltransferase domain	no
KAF9699627.1	Metallo-beta-lactamase superfamily	no
KAF9701315.1	Metallo-beta-lactamase superfamily	no
KAF9701680.1	Metallo-beta-lactamase superfamily	no
KAF9695917.1	Low-density lipoprotein-receptor YWTD domain	no
KAF9698483.1	Isochorismatase family	no
KAF9691412.1	Heterokaryon incompatibility protein (HET)	no
KAF9701084.1	Heterokaryon incompatibility protein (HET)	no
KAF9691816.1	Haloacid dehalogenase-like hydrolase	no
KAF9692823.1	Haloacid dehalogenase-like hydrolase	no
KAF9693387.1	Haloacid dehalogenase-like hydrolase	no
KAF9696931.1	Haemolysin-III related	no
KAF9691847.1	GTP-binding protein involved in nucleocytoplasmic transport. Required for the import of protein into the nucleus and also for RNA export. Involved in chromatin condensation and control of cell cycle	no
KAF9694885.1	Glycoside hydrolase family 18 protein	no
KAF9693257.1	Glycolipid transfer protein (GLTP)	no
KAF9693091.1	Glutathione-dependent formaldehyde-activating enzyme	no
KAF9695368.1	Glutathione-dependent formaldehyde-activating enzyme	no
KAF9700701.1	Glutathione-dependent formaldehyde-activating enzyme	no
KAF9693027.1	Glutathione S-transferase, N-terminal domain	no
KAF9693497.1	Glutathione S-transferase, N-terminal domain	no
KAF9696250.1	Glutathione S-transferase, C-terminal domain	no
KAF9698320.1	Glutathione S-transferase, C-terminal domain	no
KAF9692482.1	Glutathione S-transferase kappa	no
KAF9700671.1	Glutaredoxin	no
KAF9697040.1	glutamine amidotransferase	no
KAF9698336.1	Glucose dehydrogenase C-terminus	no
KAF9697491.1	Fungal specific transcription factor domain	no
KAF9696462.1	Flavin-binding monooxygenase-like	no
KAF9695553.1	Flavin reductase like domain	no
KAF9696714.1	flavin oxidoreductase	no
KAF9694573.1	ERG2 and Sigma1 receptor like protein	no
KAF9696124.1	Enoyl-(Acyl carrier protein) reductase	no
KAF9697810.1	Enoyl-(Acyl carrier protein) reductase	no
KAF9701103.1	DUF1907	no
KAF9696596.1	DSBA-like thioredoxin domain	no
KAF9691819.1	Domain of unknown function (DUF1772)	no
KAF9697407.1	DJ-1/PfpI family	no
KAF9696282.1	Dihydrodipicolinate synthetase family	no
KAF9693885.1	Dienelactone hydrolase family	no
KAF9700110.1	Destroys radicals which are normally produced within the cells and which are toxic to biological systems	no
KAF9697549.1	deacylase	no
KAF9699318.1	C-terminal domain of 1-Cys peroxiredoxin	no
KAF9701953.1	Conserved hypothetical protein 95	no
KAF9692201.1	clavaminate synthase-like protein	no
KAF9698980.1	Class II Aldolase and Adducin N-terminal domain	no
KAF9692954.1	chromatin organization	no
KAF9700527.1	Catalyzes the interconversion between the alpha and beta anomers from at least three hexose 6-phosphate sugars (Glc6P, Gal6P, and Man6P)	no
KAF9697916.1	Catalyzes the conversion of hemimercaptal, formed from methylglyoxal and glutathione, to S-lactoylglutathione	no
KAF9695518.1	Catalytic LigB subunit of aromatic ring-opening dioxygenase	no
KAF9700719.1	Carbon-nitrogen hydrolase	no
KAF9701864.1	BTB/POZ domain	no
KAF9701867.1	BTB/POZ domain	no
KAF9693806.1	Broad-Complex, Tramtrack and Bric a brac	no
KAF9691206.1	Beta-lactamase superfamily domain	no
KAF9695528.1	Beta-lactamase	no
KAF9691356.1	Belongs to the ubiquitin-conjugating enzyme family	no
KAF9695036.1	Belongs to the ubiquitin-conjugating enzyme family	no
KAF9695731.1	Belongs to the ubiquitin-conjugating enzyme family	no
KAF9691900.1	Belongs to the sterol desaturase family	no
KAF9692912.1	Belongs to the spermidine spermine synthase family	no
KAF9693909.1	Belongs to the short-chain dehydrogenases reductases (SDR) family	no
KAF9690946.1	Belongs to the peptidase A1 family	no
KAF9691485.1	Belongs to the mitochondrial carrier (TC 2.A.29) family	no
KAF9702005.1	Belongs to the mitochondrial carrier (TC 2.A.29) family	no
KAF9694243.1	Belongs to the glycosyl hydrolase 43 family	no
KAF9700804.1	Belongs to the glycosyl hydrolase 43 family	no
KAF9692903.1	Belongs to the glutathione peroxidase family	no
KAF9696137.1	Belongs to the EF-1-beta EF-1-delta family	no
KAF9690791.1	Belongs to the DapA family	no
KAF9692288.1	Belongs to the DapA family	no
KAF9697431.1	Belongs to the class I-like SAM-binding methyltransferase superfamily. Protein arginine N- methyltransferase family	no
KAF9694811.1	alpha/beta hydrolase fold	no
KAF9696683.1	alpha/beta hydrolase fold	no
KAF9691577.1	Alpha/beta hydrolase family	no
KAF9692835.1	Alpha/beta hydrolase family	no
KAF9701635.1	Alpha/beta hydrolase family	no
KAF9700287.1	Alpha and gamma adaptin binding protein p34	no
KAF9695723.1	Aldo-keto reductase (YakC)	no
KAF9691350.1	Aldo/keto reductase family	no
KAF9691772.1	Aldo/keto reductase family	no
KAF9695014.1	Aldo/keto reductase family	no
KAF9696030.1	Aldo/keto reductase family	no
KAF9696150.1	Aldo/keto reductase family	no
KAF9697432.1	Aldo/keto reductase family	no
KAF9699415.1	Aldo/keto reductase family	no
KAF9699877.1	Aldo/keto reductase family	no
KAF9693378.1	Alcohol dehydrogenase GroES-like domain	no
KAF9699887.1	Alcohol dehydrogenase GroES-like domain	no
KAF9700491.1	Alcohol dehydrogenase GroES-like domain	no
KAF9700610.1	Activator of Hsp90 ATPase, N-terminal	no
KAF9700539.1	Acetyltransferase (GNAT) family	no
KAF9694797.1	1-(5-phosphoribosyl)-5- (5-phosphoribosylamino)methylideneamino imidazole-4-carboxamide isomerase	no
KAF9690763.1	Hypothetical protein	no
KAF9690906.1	Hypothetical protein	no
KAF9692394.1	Hypothetical protein	no
KAF9692469.1	Hypothetical protein	no
KAF9692581.1	Hypothetical protein	no
KAF9693490.1	Hypothetical protein	no
KAF9694326.1	Hypothetical protein	no
KAF9694411.1	Hypothetical protein	no
KAF9694828.1	Hypothetical protein	no
KAF9695651.1	Hypothetical protein	no
KAF9696128.1	Hypothetical protein	no
KAF9696287.1	Hypothetical protein	no
KAF9697054.1	Hypothetical protein	no
KAF9697063.1	Hypothetical protein	no
KAF9697610.1	Hypothetical protein	no
KAF9698220.1	Hypothetical protein	no
KAF9698366.1	Hypothetical protein	no
KAF9698374.1	Hypothetical protein	no
KAF9698936.1	Hypothetical protein	no
KAF9699643.1	Hypothetical protein	no
KAF9701784.1	Hypothetical protein	no
KAF9701797.1	Hypothetical protein	no
KAF9701990.1	Hypothetical protein	no

## Sheet: A_rabiei
Gene id	Product Description	Signal peptide
XP_038792531.1	50S ribosome-binding GTPase	yes
XP_038798690.1	Aldose 1-epimerase	yes
XP_038793663.1	Alkaline phosphatase	yes
XP_038793838.1	allergen asp	yes
XP_038796943.1	Alpha galactosidase A	yes
XP_038799125.1	Alpha galactosidase A	yes
XP_038802534.1	Alpha/beta hydrolase family	yes
XP_038794624.1	Alpha/beta hydrolase family	yes
XP_038794861.1	Alpha/beta hydrolase family	yes
XP_038802558.1	alpha-L-rhamnosidase	yes
XP_038800723.1	Alpha-lytic protease prodomain	yes
XP_038799696.1	Alternaria alternata allergen 1	yes
XP_038799990.1	Alternaria alternata allergen 1	yes
XP_038796036.1	Amb_all	yes
XP_038799256.1	Amidohydrolase	yes
XP_038800832.1	Arabinogalactan endo-beta-1,4-galactanase	yes
XP_038799790.1	Asparaginase	yes
XP_038801333.1	Bacterial extracellular solute-binding protein	yes
XP_038802410.1	Belongs to the arginase family	yes
XP_038795749.1	Belongs to the arginase family	yes
XP_038797876.1	Belongs to the arginase family	yes
XP_038795783.1	Belongs to the asparaginase 1 family	yes
XP_038797173.1	Belongs to the CRISP family	yes
XP_038795965.1	Belongs to the glycosyl hydrolase 11 (cellulase G) family	yes
XP_038792572.1	Belongs to the glycosyl hydrolase 11 (cellulase G) family	yes
XP_038801303.1	Belongs to the glycosyl hydrolase 11 (cellulase G) family	yes
XP_038797567.1	Belongs to the glycosyl hydrolase 12 (cellulase H) family	yes
XP_038795083.1	Belongs to the glycosyl hydrolase 18 family	yes
XP_038792520.1	Belongs to the glycosyl hydrolase 18 family	yes
XP_038793431.1	Belongs to the glycosyl hydrolase 26 family	yes
XP_038802136.1	Belongs to the glycosyl hydrolase 28 family	yes
XP_038801899.1	Belongs to the glycosyl hydrolase 28 family	yes
XP_038794555.1	Belongs to the glycosyl hydrolase 28 family	yes
XP_038793599.1	Belongs to the glycosyl hydrolase 28 family	yes
XP_038800026.1	Belongs to the glycosyl hydrolase 3 family	yes
XP_038799094.1	Belongs to the glycosyl hydrolase 31 family	yes
XP_038794847.1	Belongs to the glycosyl hydrolase 32 family	yes
XP_038793449.1	Belongs to the glycosyl hydrolase 43 family	yes
XP_038796480.1	Belongs to the glycosyl hydrolase 43 family	yes
XP_038802594.1	Belongs to the glycosyl hydrolase 43 family	yes
XP_038800237.1	Belongs to the glycosyl hydrolase 43 family	yes
XP_038803016.1	Belongs to the glycosyl hydrolase 43 family	yes
XP_038803235.1	Belongs to the glycosyl hydrolase 43 family	yes
XP_038803496.1	Belongs to the glycosyl hydrolase 43 family	yes
XP_038799853.1	Belongs to the glycosyl hydrolase 5 (cellulase A) family	yes
XP_038801267.1	Belongs to the glycosyl hydrolase 5 (cellulase A) family	yes
XP_038798967.1	Belongs to the glycosyl hydrolase 5 (cellulase A) family	yes
XP_038794101.1	Belongs to the glycosyl hydrolase 5 (cellulase A) family	yes
XP_038792353.1	Belongs to the glycosyl hydrolase 5 (cellulase A) family	yes
XP_038796696.1	Belongs to the glycosyl hydrolase 5 (cellulase A) family	yes
XP_038801295.1	Belongs to the glycosyl hydrolase 5 (cellulase A) family	yes
XP_038793773.1	Belongs to the glycosyl hydrolase 5 (cellulase A) family	yes
XP_038798102.1	Belongs to the glycosyl hydrolase 5 (cellulase A) family	yes
XP_038802789.1	Belongs to the glycosyl hydrolase 5 (cellulase A) family	yes
XP_038799063.1	Belongs to the glycosyl hydrolase 5 (cellulase A) family	yes
XP_038794469.1	Belongs to the glycosyl hydrolase 7 (cellulase C) family	yes
XP_038803279.1	Belongs to the glycosyl hydrolase 7 (cellulase C) family	yes
XP_038795889.1	Belongs to the glycosyl hydrolase 7 (cellulase C) family	yes
XP_038794025.1	Belongs to the glycosyl hydrolase family 6	yes
XP_038801731.1	Belongs to the glycosyl hydrolase family 6	yes
XP_038796350.1	Belongs to the glycosyl hydrolase family 6	yes
XP_038803515.1	Belongs to the GMC oxidoreductase family	yes
XP_038794532.1	Belongs to the GMC oxidoreductase family	yes
XP_038796923.1	Belongs to the GMC oxidoreductase family	yes
XP_038793725.1	Belongs to the GMC oxidoreductase family	yes
XP_038801113.1	Belongs to the GMC oxidoreductase family	yes
XP_038801962.1	Belongs to the GMC oxidoreductase family	yes
XP_038798615.1	Belongs to the GMC oxidoreductase family	yes
XP_038794792.1	Belongs to the GMC oxidoreductase family	yes
XP_038800180.1	Belongs to the GST superfamily	yes
XP_038800277.1	Belongs to the histidine acid phosphatase family	yes
XP_038802075.1	Belongs to the histidine acid phosphatase family	yes
XP_038793434.1	Belongs to the histidine acid phosphatase family	yes
XP_038802066.1	Belongs to the multicopper oxidase family	yes
XP_038793729.1	Belongs to the multicopper oxidase family	yes
XP_038797508.1	Belongs to the multicopper oxidase family	yes
XP_038799577.1	Belongs to the oxygen-dependent FAD-linked oxidoreductase family	yes
XP_038795551.1	Belongs to the oxygen-dependent FAD-linked oxidoreductase family	yes
XP_038796403.1	Belongs to the oxygen-dependent FAD-linked oxidoreductase family	yes
XP_038793632.1	Belongs to the peptidase A1 family	yes
XP_038795694.1	Belongs to the peptidase M28 family	yes
XP_038796133.1	Belongs to the peptidase M28 family	yes
XP_038795818.1	Belongs to the peptidase M28 family	yes
XP_038794182.1	Belongs to the peptidase M28 family	yes
XP_038803284.1	Belongs to the peptidase M28 family	yes
XP_038793416.1	Belongs to the peptidase M28 family	yes
XP_038799758.1	Belongs to the peptidase M28 family	yes
XP_038797643.1	Belongs to the peptidase M36 family	yes
XP_038793509.1	Belongs to the peptidase S1 family	yes
XP_038800935.1	Belongs to the peptidase S1 family	yes
XP_038798793.1	Belongs to the peptidase S10 family	yes
XP_038798839.1	Belongs to the peptidase S10 family	yes
XP_038795608.1	Belongs to the peptidase S10 family	yes
XP_038802018.1	Belongs to the peptidase S10 family	yes
XP_038797188.1	Belongs to the peptidase S10 family	yes
XP_038792897.1	Belongs to the peptidase S8 family	yes
XP_038798198.1	Belongs to the peptidase S8 family	yes
XP_038799043.1	Belongs to the peptidase S8 family	yes
XP_038800820.1	Belongs to the peroxidase family	yes
XP_038800062.1	Belongs to the polysaccharide lyase 4 family	yes
XP_038798455.1	Belongs to the protein disulfide isomerase family	yes
XP_038793050.1	Belongs to the RNase T2 family	yes
XP_038797664.1	Belongs to the RNase T2 family	yes
XP_038800603.1	Belongs to the tannase family	yes
XP_038802150.1	Belongs to the tannase family	yes
XP_038792695.1	Belongs to the tannase family	yes
XP_038793489.1	Belongs to the tannase family	yes
XP_038797164.1	Belongs to the type-B carboxylesterase lipase family	yes
XP_038795204.1	Belongs to the type-B carboxylesterase lipase family	yes
XP_038798696.1	Belongs to the type-B carboxylesterase lipase family	yes
XP_038800101.1	Belongs to the type-B carboxylesterase lipase family	yes
XP_038797069.1	Belongs to the type-B carboxylesterase lipase family	yes
XP_038792700.1	Belongs to the type-B carboxylesterase lipase family	yes
XP_038793796.1	Belongs to the type-B carboxylesterase lipase family	yes
XP_038796120.1	Belongs to the type-B carboxylesterase lipase family	yes
XP_038802241.1	Belongs to the type-B carboxylesterase lipase family	yes
XP_038796108.1	Belongs to the type-B carboxylesterase lipase family	yes
XP_038799472.1	Belongs to the type-B carboxylesterase lipase family	yes
XP_038794779.1	Belongs to the type-B carboxylesterase lipase family	yes
XP_038802420.1	Beta-galactosidase	yes
XP_038796334.1	Beta-galactosidase	yes
XP_038802779.1	Beta-glucanases participate in the metabolism of beta- glucan, the main structural component of the cell wall. Acts on lutean, pustulan and 1,6-oligo-beta-D-glucosides	yes
XP_038793243.1	beta-glucosidase	yes
XP_038803521.1	Beta-lactamase	yes
XP_038796011.1	Beta-lactamase	yes
XP_038797588.1	Beta-lactamase	yes
XP_038795300.1	Beta-L-arabinofuranosidase, GH127	yes
XP_038798390.1	binding of sperm to zona pellucida	yes
XP_038801224.1	bnr asp-box repeat	yes
XP_038794747.1	BNR repeat-containing family member	yes
XP_038800855.1	Calcineurin-like phosphoesterase	yes
XP_038799420.1	Calcineurin-like phosphoesterase	yes
XP_038802561.1	Calcineurin-like phosphoesterase	yes
XP_038800388.1	Carbohydrate esterase family 1 protein	yes
XP_038798247.1	Carbohydrate esterase family 1 protein	yes
XP_038801444.1	Carbohydrate esterase family 1 protein	yes
XP_038802626.1	Carbohydrate esterase family 12 protein	yes
XP_038799485.1	Carbohydrate esterase family 12 protein	yes
XP_038801404.1	Carbohydrate esterase family 15 protein	yes
XP_038793271.1	Carbohydrate esterase family 16 protein	yes
XP_038798651.1	Carbohydrate esterase family 16 protein	yes
XP_038795830.1	Carbohydrate esterase family 3 protein	yes
XP_038797157.1	Carbohydrate esterase family 4 protein	yes
XP_038797781.1	Carbohydrate esterase family 5 protein	yes
XP_038793692.1	Carbohydrate esterase family 5 protein	yes
XP_038798910.1	Carbohydrate esterase family 5 protein	yes
XP_038801294.1	Carbohydrate esterase family 8 protein	yes
XP_038794951.1	Carbohydrate-binding module family 1 protein	yes
XP_038797675.1	Carbohydrate-binding module family 1 protein	yes
XP_038798169.1	Carbohydrate-binding module family 1 protein	yes
XP_038800807.1	Carbohydrate-binding module family 1 protein	yes
XP_038797831.1	Carbohydrate-binding module family 18 protein	yes
XP_038801673.1	Carbohydrate-binding module family 63 protein	yes
XP_038794672.1	Carboxylesterase family	yes
XP_038793379.1	Carboxylesterase family	yes
XP_038802687.1	Carboxypeptidase activation peptide	yes
XP_038801177.1	Catalyzes the hydrolysis of cutin, a polyester that forms the structure of plant cuticle	yes
XP_038797794.1	Catalyzes the hydrolysis of cutin, a polyester that forms the structure of plant cuticle	yes
XP_038800973.1	Catalyzes the hydrolysis of cutin, a polyester that forms the structure of plant cuticle	yes
XP_038793452.1	Catalyzes the hydrolysis of cutin, a polyester that forms the structure of plant cuticle	yes
XP_038795339.1	Catalyzes the hydrolysis of cutin, a polyester that forms the structure of plant cuticle	yes
XP_038793326.1	Catalyzes the hydrolysis of cutin, a polyester that forms the structure of plant cuticle	yes
XP_038802169.1	Catalyzes the hydrolysis of N-formyl-L-kynurenine to L- kynurenine, the second step in the kynurenine pathway of tryptophan degradation. Kynurenine may be further oxidized to nicotinic acid, NAD(H) and NADP(H). Required for elimination of toxic metabolites	yes
XP_038801292.1	CBM18-GH16. carbohydrate-binding module family 18	yes
XP_038800535.1	CBM1-GH10. carbohydrate-binding module family 1	yes
XP_038798479.1	Cell wall glycosyl hydrolase	yes
XP_038800721.1	cell wall protein	yes
XP_038795134.1	cell wall protein	yes
XP_038798584.1	Cellulase (glycosyl hydrolase family 5)	yes
XP_038792692.1	cellulose-binding family ii	yes
XP_038794923.1	cellulose-binding family ii	yes
XP_038800934.1	Cellulose-growth-specific protein	yes
XP_038792616.1	Cerato-platanin	yes
XP_038797757.1	CFEM domain	yes
XP_038799307.1	CFEM domain	yes
XP_038802526.1	CFEM domain	yes
XP_038799325.1	CFEM domain	yes
XP_038797548.1	CHRD domain	yes
XP_038795814.1	Common central domain of tyrosinase	yes
XP_038795362.1	Common central domain of tyrosinase	yes
XP_038793530.1	Common central domain of tyrosinase	yes
XP_038800285.1	Common central domain of tyrosinase	yes
XP_038794674.1	Common central domain of tyrosinase	yes
XP_038796462.1	Common central domain of tyrosinase	yes
XP_038798773.1	Common central domain of tyrosinase	yes
XP_038801735.1	Common central domain of tyrosinase	yes
XP_038803120.1	Common central domain of tyrosinase	yes
XP_038794539.1	component of the endoplasmic reticulum- associated degradation (ERAD) pathway	yes
XP_038802315.1	Copper/zinc superoxide dismutase (SODC)	yes
XP_038801366.1	Cupin	yes
XP_038803076.1	Cupin	yes
XP_038802904.1	Cupin	yes
XP_038796408.1	Cupin	yes
XP_038796478.1	Cutinase	yes
XP_038797347.1	Cutinase	yes
XP_038801090.1	CVNH domain	yes
XP_038800232.1	Cytochrome P450	yes
XP_038799759.1	Destroys radicals which are normally produced within the cells and which are toxic to biological systems	yes
XP_038795630.1	Di-copper centre-containing	yes
XP_038793797.1	dioxygenase	yes
XP_038795620.1	Dipeptidyl peptidase IV (DPP IV) N-terminal region	yes
XP_038794915.1	disulfide-isomerase	yes
XP_038797980.1	DJ-1/PfpI family	yes
XP_038795152.1	DnaJ molecular chaperone homology domain	yes
XP_038795182.1	Domain of unknown function (DUF1961)	yes
XP_038792391.1	Domain of unknown function (DUF1996)	yes
XP_038794610.1	Domain of unknown function (DUF1996)	yes
XP_038797132.1	Domain of unknown function (DUF1996)	yes
XP_038801221.1	Domain of unknown function (DUF4360)	yes
XP_038800538.1	Domain of unknown function (DUF4360)	yes
XP_038798590.1	Domain of unknown function (DUF5127)	yes
XP_038800880.1	Domain of unknown function (DUF5127)	yes
XP_038793906.1	Dystroglycan-type cadherin-like domains.	yes
XP_038797091.1	ectoine synthase activity	yes
XP_038793913.1	emp24/gp25L/p24 family/GOLD	yes
XP_038803481.1	Endonuclease/Exonuclease/phosphatase family	yes
XP_038792801.1	Endoplasmic Reticulum Oxidoreductin 1 (ERO1)	yes
XP_038793652.1	Endoribonuclease L-PSP	yes
XP_038802823.1	Epidermal growth factor-like domain.	yes
XP_038794664.1	Esterase PHB depolymerase	yes
XP_038799115.1	EthD domain	yes
XP_038797321.1	Eukaryotic-type carbonic anhydrase	yes
XP_038793854.1	Extracellular dioxygenase	yes
XP_038795712.1	extracellular serine-rich protein	yes
XP_038793709.1	FAD binding domain	yes
XP_038799139.1	FAD binding domain	yes
XP_038802070.1	FAD binding domain	yes
XP_038795252.1	FAD binding domain	yes
XP_038792393.1	FAD binding domain	yes
XP_038794855.1	FAD binding domain	yes
XP_038793947.1	FAD binding domain	yes
XP_038797333.1	FAD binding domain	yes
XP_038801146.1	FAD binding domain containing protein	yes
XP_038793019.1	FAS1 domain-containing protein	yes
XP_038800799.1	Fasciclin domain-containing protein	yes
XP_038802372.1	Ferritin-like domain	yes
XP_038802566.1	Ferritin-like domain	yes
XP_038797343.1	Ferritin-like domain	yes
XP_038799584.1	Ferritin-like domain	yes
XP_038802398.1	Flavin containing amine oxidoreductase	yes
XP_038793653.1	Flavin containing amine oxidoreductase	yes
XP_038803486.1	Flavin containing amine oxidoreductase	yes
XP_038798744.1	FMN-dependent dehydrogenase	yes
XP_038802413.1	Four repeated domains in the Fasciclin I family of proteins, present in many other contexts.	yes
XP_038798663.1	Fungal hydrophobin	yes
XP_038802933.1	Fungal hydrophobin	yes
XP_038793698.1	Fungal-type cellulose-binding domain	yes
XP_038794996.1	GDSL-like Lipase/Acylhydrolase family	yes
XP_038797512.1	GDSL-like Lipase/Acylhydrolase family	yes
XP_038802596.1	GH54-CBM42. glycoside hydrolase family 54	yes
XP_038793696.1	GH65-CBM32. glycoside hydrolase family 65	yes
XP_038799303.1	Glucosidase II beta subunit-like protein	yes
XP_038794299.1	glycerophosphoryl diester phosphodiesterase	yes
XP_038796981.1	Glycerophosphoryl diester phosphodiesterase family	yes
XP_038797287.1	Glyco_18	yes
XP_038801983.1	Glyco_18	yes
XP_038800782.1	glycoside hydrolase family 10 protein	yes
XP_038794488.1	Glycoside hydrolase family 10 protein	yes
XP_038792715.1	Glycoside hydrolase family 10 protein	yes
XP_038797595.1	Glycoside hydrolase family 125 protein	yes
XP_038795928.1	Glycoside hydrolase family 125 protein	yes
XP_038803167.1	Glycoside hydrolase family 128 protein	yes
XP_038802784.1	Glycoside hydrolase family 128 protein	yes
XP_038799789.1	Glycoside hydrolase family 128 protein	yes
XP_038795418.1	Glycoside hydrolase family 128 protein	yes
XP_038797382.1	Glycoside hydrolase family 128 protein	yes
XP_038803426.1	Glycoside hydrolase family 13	yes
XP_038802778.1	Glycoside hydrolase family 16 protein	yes
XP_038802589.1	Glycoside hydrolase family 16 protein	yes
XP_038799929.1	Glycoside hydrolase family 16 protein	yes
XP_038793046.1	Glycoside hydrolase family 16 protein	yes
XP_038799792.1	Glycoside hydrolase family 17 protein	yes
XP_038792938.1	Glycoside hydrolase family 17 protein	yes
XP_038795172.1	Glycoside hydrolase family 17 protein	yes
XP_038794411.1	Glycoside hydrolase family 2 protein	yes
XP_038796012.1	Glycoside hydrolase family 2 protein	yes
XP_038799861.1	Glycoside hydrolase family 2 protein	yes
XP_038797193.1	Glycoside hydrolase family 20 protein	yes
XP_038801816.1	Glycoside hydrolase family 20 protein	yes
XP_038795107.1	Glycoside hydrolase family 20 protein	yes
XP_038793657.1	Glycoside hydrolase family 28	yes
XP_038793457.1	Glycoside hydrolase family 28 protein	yes
XP_038795008.1	Glycoside hydrolase family 28 protein	yes
XP_038800865.1	Glycoside hydrolase family 28 protein	yes
XP_038802529.1	Glycoside hydrolase family 28 protein	yes
XP_038800813.1	Glycoside hydrolase family 3 protein	yes
XP_038799826.1	Glycoside hydrolase family 35 protein	yes
XP_038797736.1	Glycoside hydrolase family 35 protein	yes
XP_038794501.1	Glycoside Hydrolase Family 43	yes
XP_038801306.1	Glycoside Hydrolase Family 43	yes
XP_038802597.1	Glycoside hydrolase family 43	yes
XP_038800493.1	Glycoside hydrolase family 45 protein	yes
XP_038798164.1	Glycoside hydrolase family 45 protein	yes
XP_038793751.1	Glycoside hydrolase family 51 protein	yes
XP_038795021.1	Glycoside hydrolase family 61 protein	yes
XP_038798566.1	Glycoside hydrolase family 61 protein	yes
XP_038796388.1	Glycoside hydrolase family 61 protein	yes
XP_038802598.1	Glycoside hydrolase family 61 protein	yes
XP_038802658.1	Glycoside hydrolase family 61 protein	yes
XP_038798200.1	Glycoside hydrolase family 62 protein	yes
XP_038796244.1	Glycoside hydrolase family 63 protein	yes
XP_038793771.1	Glycoside hydrolase family 71 protein	yes
XP_038798777.1	Glycoside hydrolase family 76 protein	yes
XP_038797137.1	Glycoside hydrolase family 76 protein	yes
XP_038797711.1	Glycoside hydrolase family 76 protein	yes
XP_038797638.1	Glycoside hydrolase family 76 protein	yes
XP_038798534.1	Glycoside hydrolase family 78 protein	yes
XP_038803169.1	Glycoside hydrolase family 81 protein	yes
XP_038793615.1	Glycoside hydrolase family 92 protein	yes
XP_038793710.1	Glycoside hydrolase family 95 protein	yes
XP_038800387.1	Glycosyl hydrolase family 10	yes
XP_038799746.1	Glycosyl hydrolase family 61	yes
XP_038800166.1	Glycosyl hydrolase family 61	yes
XP_038799698.1	Glycosyl hydrolase family 61	yes
XP_038793123.1	Glycosyl hydrolase family 61	yes
XP_038796305.1	Glycosyl hydrolase family 61	yes
XP_038800080.1	Glycosyl hydrolase family 61	yes
XP_038801223.1	Glycosyl hydrolase family 61	yes
XP_038794246.1	Glycosyl hydrolase family 61	yes
XP_038798265.1	Glycosyl hydrolase family 61	yes
XP_038795776.1	Glycosyl hydrolase family 62	yes
XP_038794401.1	Glycosyl hydrolase family 71	yes
XP_038799694.1	Glycosyl hydrolases family 16	yes
XP_038798608.1	Glyoxal oxidase N-terminus	yes
XP_038795225.1	GMC oxidoreductase	yes
XP_038798352.1	GMC oxidoreductase	yes
XP_038799712.1	GMC oxidoreductase	yes
XP_038801854.1	gpi anchored	yes
XP_038792336.1	GPI anchored cell wall protein	yes
XP_038801856.1	GPI anchored CFEM domain protein	yes
XP_038792371.1	GPI anchored protein	yes
XP_038793817.1	Gpi anchored serine-threonine rich protein	yes
XP_038794141.1	GPI-anchored cell wall organization protein	yes
XP_038798053.1	Haem-degrading	yes
XP_038803341.1	HEAT repeat containing 9	yes
XP_038799718.1	hemolysis in other organism	yes
XP_038800589.1	Heterokaryon incompatibility protein Het-C	yes
XP_038797043.1	His Kinase A (phosphoacceptor) domain	yes
XP_038800945.1	Hydrolyzes a variety of simple alpha-D-galactoside as well as more complex molecules such as oligosaccharides and polysaccharides	yes
XP_038803162.1	IgE-binding protein	yes
XP_038793322.1	Involved in maceration and soft-rotting of plant tissue	yes
XP_038794083.1	Involved in maceration and soft-rotting of plant tissue	yes
XP_038795903.1	Involved in maceration and soft-rotting of plant tissue. Hydrolyzes the 1,4-alpha glycosidic bonds of de-esterified pectate in the smooth region of the plant cell wall	yes
XP_038799765.1	Isochorismatase family	yes
XP_038801259.1	LicD family	yes
XP_038799982.1	Lipase (class 3)	yes
XP_038799318.1	Lipase (class 3)	yes
XP_038798846.1	Lipase 3 N-terminal region	yes
XP_038801121.1	Lipase b	yes
XP_038798888.1	Lysophospholipase	yes
XP_038795906.1	Lytic polysaccharide monooxygenase	yes
XP_038796304.1	Lytic polysaccharide mono-oxygenase, cellulose-degrading	yes
XP_038795938.1	Lytic polysaccharide mono-oxygenase, cellulose-degrading	yes
XP_038803321.1	M6 family metalloprotease domain-containing protein	yes
XP_038803522.1	Major royal jelly protein	yes
XP_038799208.1	Major royal jelly protein	yes
XP_038799751.1	metalloendopeptidase activity	yes
XP_038801178.1	metalloprotease	yes
XP_038792985.1	microtubule binding	yes
XP_038793619.1	Mixed-linked glucanase involved in the degradation of complex natural cellulosic substrates	yes
XP_038799258.1	Mortierella verticillata NRRL 6337	yes
XP_038798813.1	Multicopper oxidase	yes
XP_038793016.1	Multicopper oxidase	yes
XP_038793574.1	N2227	yes
XP_038801214.1	Necrosis inducing protein (NPP1)	yes
XP_038797275.1	Necrosis inducing protein (NPP1)	yes
XP_038794717.1	oxidoreductase	yes
XP_038803353.1	Palmitoyl protein thioesterase	yes
XP_038801168.1	Parallel beta-helix repeat	yes
XP_038792342.1	Pectate lyase	yes
XP_038799046.1	Pectate lyase	yes
XP_038801902.1	Pectate lyase	yes
XP_038802206.1	Pectate lyase	yes
XP_038795624.1	pectate lyase protein	yes
XP_038800750.1	pectin lyase	yes
XP_038801043.1	Peptidase A4 family	yes
XP_038798937.1	Peptidase C13 family	yes
XP_038799605.1	Peptidase dimerisation domain	yes
XP_038796733.1	Peptidase dimerisation domain	yes
XP_038792802.1	Peptidase family S41	yes
XP_038794952.1	Peptidase family S41	yes
XP_038796402.1	Peptidase family S41	yes
XP_038795442.1	Peptidase family S51	yes
XP_038797665.1	Peptide N-acetyl-beta-D-glucosaminyl asparaginase amidase A	yes
XP_038800057.1	Peptidylprolyl isomerase	yes
XP_038799614.1	peroxidase	yes
XP_038798494.1	Peroxidase	yes
XP_038800806.1	Peroxidase	yes
XP_038794844.1	Peroxidase	yes
XP_038793403.1	Peroxidase, family 2	yes
XP_038794307.1	Peroxidase, family 2	yes
XP_038793915.1	Peroxidase, family 2	yes
XP_038802928.1	Pfam:DUF1237	yes
XP_038799570.1	PhoD-like phosphatase, N-terminal domain	yes
XP_038797549.1	PhoD-like phosphatase, N-terminal domain	yes
XP_038795209.1	Phosphatidylethanolamine-binding protein	yes
XP_038794563.1	Phosphatidylethanolamine-binding protein	yes
XP_038798316.1	Phosphatidylethanolamine-binding protein	yes
XP_038793455.1	phosphatidylglycerol phosphatidylinositol transfer protein	yes
XP_038800073.1	Phosphoesterase family	yes
XP_038802810.1	phosphorylcholine phosphatase	yes
XP_038794470.1	Phytase	yes
XP_038799255.1	Platelet-activating factor acetylhydrolase	yes
XP_038801990.1	PLC-like phosphodiesterase	yes
XP_038796473.1	PLC-like phosphodiesterase	yes
XP_038797806.1	Podospora anserina S mat genomic DNA chromosome	yes
XP_038803493.1	Polysaccharide lyase family 1	yes
XP_038793325.1	Polysaccharide lyase family 1	yes
XP_038796375.1	Polysaccharide lyase family 1 protein	yes
XP_038794054.1	Polysaccharide lyase family 1 protein	yes
XP_038792352.1	Polysaccharide lyase family 1 protein	yes
XP_038793116.1	Polysaccharide lyase family 1 protein	yes
XP_038795754.1	Polysaccharide lyase family 1 protein	yes
XP_038799552.1	Polysaccharide lyase family 1 protein	yes
XP_038796216.1	Polysaccharide lyase family 1 protein	yes
XP_038792832.1	Polysaccharide lyase family 1 protein	yes
XP_038802100.1	Polysaccharide lyase family 3 protein	yes
XP_038798055.1	polysaccharide lyase family 4	yes
XP_038794273.1	Polysaccharide lyase family 4 protein	yes
XP_038801844.1	Polysaccharide lyase family 4 protein	yes
XP_038796069.1	Pregnancy-associated plasma protein-A	yes
XP_038795025.1	Prenylcysteine lyase	yes
XP_038798557.1	Pro-kumamolisin, activation domain	yes
XP_038793529.1	Pro-kumamolisin, activation domain	yes
XP_038800863.1	Pro-kumamolisin, activation domain	yes
XP_038799828.1	Pro-kumamolisin, activation domain	yes
XP_038793946.1	Pro-kumamolisin, activation domain	yes
XP_038801157.1	Prolyl oligopeptidase family	yes
XP_038797035.1	Protein kinase C conserved region 1 (C1) domains (Cysteine-rich domains)	yes
XP_038793187.1	Protein kinase subdomain-containing protein	yes
XP_038803137.1	Protein of unknown function (DUF1524)	yes
XP_038797031.1	Protein of unknown function (DUF3129)	yes
XP_038796044.1	Protein of unknown function (DUF3129)	yes
XP_038794785.1	Protein of unknown function (DUF3129)	yes
XP_038799121.1	Protein of unknown function (DUF3237)	yes
XP_038794332.1	Protein of unknown function (DUF3455)	yes
XP_038797929.1	Protein of unknown function (DUF3455)	yes
XP_038797522.1	Protein of unknown function (DUF3455)	yes
XP_038794402.1	Protein tyrosine kinase	yes
XP_038801861.1	Putative peptidase family	yes
XP_038799447.1	Putative stress-responsive nuclear envelope protein	yes
XP_038795424.1	Putative TOS1-like glycosyl hydrolase (DUF2401)	yes
XP_038798467.1	Responsible for synthesis of pseudouridine from uracil	yes
XP_038795544.1	Rhamnogalacturonan acetylesterase	yes
XP_038802663.1	Ribosomal protein s17	yes
XP_038795599.1	Ricin B lectin	yes
XP_038803442.1	saponin hydrolase	yes
XP_038795901.1	Secretory pathway protein Ssp120	yes
XP_038798697.1	Serine aminopeptidase, S33	yes
XP_038801069.1	Serine carboxypeptidase S28	yes
XP_038796584.1	Serine carboxypeptidase S28	yes
XP_038793987.1	Serine-threonine rich protein	yes
XP_038792864.1	Ser-Thr-rich glycosyl-phosphatidyl-inositol-anchored membrane family	yes
XP_038801266.1	Ser-Thr-rich glycosyl-phosphatidyl-inositol-anchored membrane family	yes
XP_038803329.1	SET (Su(var)3-9, Enhancer-of-zeste, Trithorax) domain	yes
XP_038799436.1	single fertilization	yes
XP_038795666.1	Small secreted protein	yes
XP_038795478.1	SMP-30/Gluconolaconase/LRE-like region	yes
XP_038794114.1	SnoaL-like domain	yes
XP_038797613.1	SnoaL-like domain	yes
XP_038795798.1	Splits internally a 1,3-beta-glucan molecule and transfers the newly generated reducing end (the donor) to the non- reducing end of another 1,3-beta-glucan molecule (the acceptor) forming a 1,3-beta linkage, resulting in the elongation of 1,3- beta-glucan chains in the cell wall	yes
XP_038794607.1	Splits internally a 1,3-beta-glucan molecule and transfers the newly generated reducing end (the donor) to the non- reducing end of another 1,3-beta-glucan molecule (the acceptor) forming a 1,3-beta linkage, resulting in the elongation of 1,3- beta-glucan chains in the cell wall	yes
XP_038794976.1	Splits internally a 1,3-beta-glucan molecule and transfers the newly generated reducing end (the donor) to the non- reducing end of another 1,3-beta-glucan molecule (the acceptor) forming a 1,3-beta linkage, resulting in the elongation of 1,3- beta-glucan chains in the cell wall	yes
XP_038795711.1	Splits internally a 1,3-beta-glucan molecule and transfers the newly generated reducing end (the donor) to the non- reducing end of another 1,3-beta-glucan molecule (the acceptor) forming a 1,3-beta linkage, resulting in the elongation of 1,3- beta-glucan chains in the cell wall	yes
XP_038794408.1	Splits internally a 1,3-beta-glucan molecule and transfers the newly generated reducing end (the donor) to the non- reducing end of another 1,3-beta-glucan molecule (the acceptor) forming a 1,3-beta linkage, resulting in the elongation of 1,3- beta-glucan chains in the cell wall	yes
XP_038801576.1	Starch binding domain	yes
XP_038803425.1	Starch binding domain-containing protein	yes
XP_038797645.1	subtilisin-like protease	yes
XP_038797468.1	Succinylglutamate desuccinylase / Aspartoacylase family	yes
XP_038798442.1	Superoxide dismutase	yes
XP_038798681.1	Survival protein SurE	yes
XP_038795499.1	Survival protein SurE	yes
XP_038803488.1	TAP-like protein	yes
XP_038793344.1	thaumatin domain protein	yes
XP_038795420.1	Thioredoxin	yes
XP_038797984.1	Transferrin receptor-like dimerisation domain	yes
XP_038795939.1	Ubiquitin 3 binding protein But2 C-terminal domain	yes
XP_038800742.1	Ubiquitin 3 binding protein But2 C-terminal domain	yes
XP_038802966.1	Uncharacterized conserved protein (DUF2183)	yes
XP_038801367.1	WSC domain	yes
XP_038803187.1	xyloglucan:xyloglucosyl transferase activity	yes
XP_038793429.1	Yeast cell wall synthesis protein KRE9/KNH1	yes
XP_038796114.1	Zinc carboxypeptidase	yes
XP_038792551.1	Zn_pept	yes
XP_038801945.1	Zn_pept	yes
XP_038794318.1	Zn_pept	yes
XP_038803216.1	Zn_pept	yes
XP_038801107.1	Hypothetical protein	yes
XP_038799979.1	Hypothetical protein	yes
XP_038801129.1	Hypothetical protein	yes
XP_038800972.1	Hypothetical protein	yes
XP_038798875.1	Hypothetical protein	yes
XP_038801494.1	Hypothetical protein	yes
XP_038797153.1	Hypothetical protein	yes
XP_038798931.1	Hypothetical protein	yes
XP_038794728.1	Hypothetical protein	yes
XP_038798103.1	Hypothetical protein	yes
XP_038800067.1	Hypothetical protein	yes
XP_038793006.1	Hypothetical protein	yes
XP_038792863.1	Hypothetical protein	yes
XP_038796411.1	Hypothetical protein	yes
XP_038793386.1	Hypothetical protein	yes
XP_038796422.1	Hypothetical protein	yes
XP_038801981.1	Hypothetical protein	yes
XP_038798333.1	Hypothetical protein	yes
XP_038793508.1	Hypothetical protein	yes
XP_038802007.1	Hypothetical protein	yes
XP_038793899.1	Hypothetical protein	yes
XP_038797385.1	Hypothetical protein	yes
XP_038797092.1	Hypothetical protein	yes
XP_038793122.1	Hypothetical protein	yes
XP_038802984.1	Hypothetical protein	yes
XP_038795991.1	Hypothetical protein	yes
XP_038795631.1	Hypothetical protein	yes
XP_038793809.1	Hypothetical protein	yes
XP_038797299.1	Hypothetical protein	yes
XP_038799731.1	Hypothetical protein	yes
XP_038800842.1	Hypothetical protein	yes
XP_038797452.1	Hypothetical protein	yes
XP_038798417.1	Hypothetical protein	yes
XP_038802242.1	Hypothetical protein	yes
XP_038793839.1	Hypothetical protein	yes
XP_038802567.1	Hypothetical protein	yes
XP_038800058.1	Hypothetical protein	yes
XP_038793456.1	Hypothetical protein	yes
XP_038801550.1	Hypothetical protein	yes
XP_038800872.1	Hypothetical protein	yes
XP_038793942.1	Hypothetical protein	yes
XP_038802694.1	Hypothetical protein	yes
XP_038795337.1	Hypothetical protein	yes
XP_038793283.1	Hypothetical protein	yes
XP_038796552.1	Hypothetical protein	yes
XP_038798208.1	Hypothetical protein	yes
XP_038801635.1	Hypothetical protein	yes
XP_038792558.1	Hypothetical protein	yes
XP_038797769.1	Hypothetical protein	yes
XP_038797391.1	Hypothetical protein	yes
XP_038794414.1	Hypothetical protein	yes
XP_038799825.1	Hypothetical protein	yes
XP_038797430.1	Hypothetical protein	yes
XP_038794087.1	Hypothetical protein	yes
XP_038799831.1	Hypothetical protein	yes
XP_038796014.1	Hypothetical protein	yes
XP_038796589.1	Hypothetical protein	yes
XP_038796467.1	Hypothetical protein	yes
XP_038796898.1	Hypothetical protein	yes
XP_038800210.1	Hypothetical protein	yes
XP_038796895.1	Hypothetical protein	yes
XP_038796115.1	Hypothetical protein	yes
XP_038793286.1	Hypothetical protein	yes
XP_038799967.1	Hypothetical protein	yes
XP_038792588.1	Hypothetical protein	yes
XP_038798675.1	Hypothetical protein	yes
XP_038802207.1	Hypothetical protein	yes
XP_038802065.1	Hypothetical protein	yes
XP_038798090.1	Hypothetical protein	yes
XP_038792728.1	Hypothetical protein	yes
XP_038797394.1	Hypothetical protein	yes
XP_038792615.1	Hypothetical protein	yes
XP_038795399.1	Hypothetical protein	yes
XP_038793200.1	Hypothetical protein	yes
XP_038797999.1	Hypothetical protein	yes
XP_038797773.1	Hypothetical protein	yes
XP_038803234.1	Hypothetical protein	yes
XP_038800930.1	Hypothetical protein	yes
XP_038794455.1	Hypothetical protein	yes
XP_038794864.1	Hypothetical protein	yes
XP_038803420.1	Hypothetical protein	yes
XP_038794272.1	Hypothetical protein	yes
XP_038796590.1	Hypothetical protein	yes
XP_038799096.1	Hypothetical protein	yes
XP_038797670.1	Hypothetical protein	yes
XP_038803533.1	Hypothetical protein	yes
XP_038793305.1	Hypothetical protein	yes
XP_038798588.1	Hypothetical protein	yes
XP_038798523.1	Hypothetical protein	yes
XP_038796220.1	Hypothetical protein	yes
XP_038802689.1	Hypothetical protein	yes
XP_038798579.1	Hypothetical protein	yes
XP_038794277.1	Hypothetical protein	yes
XP_038798022.1	Hypothetical protein	yes
XP_038799058.1	Hypothetical protein	yes
XP_038800736.1	Hypothetical protein	yes
XP_038802024.1	Hypothetical protein	yes
XP_038798915.1	Hypothetical protein	yes
XP_038796236.1	Hypothetical protein	yes
XP_038798350.1	Hypothetical protein	yes
XP_038793994.1	Hypothetical protein	yes
XP_038798654.1	Hypothetical protein	yes
XP_038798419.1	Hypothetical protein	yes
XP_038793487.1	Hypothetical protein	yes
XP_038802264.1	Hypothetical protein	yes
XP_038796502.1	Hypothetical protein	yes
XP_038802955.1	Hypothetical protein	yes
XP_038799399.1	Hypothetical protein	yes
XP_038799076.1	Hypothetical protein	yes
XP_038794065.1	Hypothetical protein	yes
XP_038799099.1	Hypothetical protein	yes
XP_038802027.1	Hypothetical protein	yes
XP_038802012.1	Hypothetical protein	yes
XP_038798734.1	Hypothetical protein	yes
XP_038800632.1	Hypothetical protein	yes
XP_038796748.1	Hypothetical protein	yes
XP_038792714.1	Hypothetical protein	yes
XP_038799914.1	Hypothetical protein	yes
XP_038793218.1	Hypothetical protein	yes
XP_038802336.1	Hypothetical protein	yes
XP_038798449.1	Hypothetical protein	yes
XP_038793117.1	Hypothetical protein	yes
XP_038797160.1	Hypothetical protein	yes
XP_038794959.1	Hypothetical protein	yes
XP_038802718.1	Hypothetical protein	yes
XP_038799972.1	Hypothetical protein	yes
XP_038794986.1	Hypothetical protein	yes
XP_038797044.1	Hypothetical protein	yes
XP_038794794.1	Hypothetical protein	yes
XP_038801314.1	Hypothetical protein	yes
XP_038799443.1	Hypothetical protein	yes
XP_038801068.1	Hypothetical protein	yes
XP_038794562.1	Hypothetical protein	yes
XP_038792798.1	Hypothetical protein	yes
XP_038797788.1	Hypothetical protein	yes
XP_038794780.1	Hypothetical protein	yes
XP_038795364.1	Hypothetical protein	yes
XP_038800118.1	Hypothetical protein	yes
XP_038801243.1	Hypothetical protein	yes
XP_038801493.1	Hypothetical protein	yes
XP_038793343.1	Hypothetical protein	yes
XP_038793284.1	Hypothetical protein	yes
XP_038802112.1	Hypothetical protein	yes
XP_038795282.1	Hypothetical protein	yes
XP_038802713.1	Hypothetical protein	yes
XP_038803243.1	Hypothetical protein	yes
XP_038794958.1	Hypothetical protein	yes
XP_038803237.1	Hypothetical protein	yes
XP_038797392.1	Hypothetical protein	yes
XP_038800190.1	Hypothetical protein	yes
XP_038794635.1	Hypothetical protein	yes
XP_038794810.1	Hypothetical protein	yes
XP_038802521.1	Hypothetical protein	yes
XP_038794608.1	Hypothetical protein	yes
XP_038799412.1	Hypothetical protein	yes
XP_038792504.1	Hypothetical protein	yes
XP_038801318.1	Hypothetical protein	yes
XP_038801511.1	Hypothetical protein	yes
XP_038797093.1	Hypothetical protein	yes
XP_038800372.1	Hypothetical protein	yes
XP_038796227.1	Hypothetical protein	yes
XP_038801740.1	Hypothetical protein	yes
XP_038802255.1	Hypothetical protein	yes
XP_038795166.1	Hypothetical protein	yes
XP_038802686.1	Hypothetical protein	yes
XP_038800491.1	Hypothetical protein	yes
XP_038797372.1	Hypothetical protein	yes
XP_038799954.1	Hypothetical protein	yes
XP_038796087.1	Hypothetical protein	yes
XP_038794452.1	Hypothetical protein	yes
XP_038802685.1	Hypothetical protein	yes
XP_038802621.1	Hypothetical protein	yes
XP_038796976.1	Hypothetical protein	yes
XP_038798429.1	Hypothetical protein	yes
XP_038797646.1	Hypothetical protein	yes
XP_038795492.1	Hypothetical protein	yes
XP_038797454.1	Hypothetical protein	yes
XP_038802148.1	Hypothetical protein	yes
XP_038802684.1	Hypothetical protein	yes
XP_038798721.1	Hypothetical protein	yes
XP_038798044.1	Hypothetical protein	yes
XP_038802025.1	Hypothetical protein	yes
XP_038800083.1	Hypothetical protein	yes
XP_038799243.1	Hypothetical protein	yes
XP_038794188.1	Hypothetical protein	yes
XP_038798209.1	Hypothetical protein	yes
XP_038795557.1	Hypothetical protein	yes
XP_038792542.1	Hypothetical protein	yes
XP_038803351.1	Hypothetical protein	yes
XP_038795176.1	Hypothetical protein	yes
XP_038793262.1	Hypothetical protein	yes
XP_038795028.1	Hypothetical protein	yes
XP_038797874.1	Hypothetical protein	yes
XP_038802930.1	Hypothetical protein	yes
XP_038798260.1	Hypothetical protein	yes
XP_038801501.1	Hypothetical protein	yes
XP_038795904.1	Hypothetical protein	yes
XP_038801410.1	Hypothetical protein	yes
XP_038793925.1	Hypothetical protein	yes
XP_038797501.1	Hypothetical protein	yes
XP_038796086.1	Hypothetical protein	yes
XP_038798248.1	Hypothetical protein	yes
XP_038803403.1	Hypothetical protein	yes
XP_038793009.1	Hypothetical protein	yes
XP_038794418.1	Hypothetical protein	yes
XP_038801913.1	Hypothetical protein	yes
XP_038803145.1	Hypothetical protein	yes
XP_038802399.1	Hypothetical protein	yes
XP_038792577.1	Hypothetical protein	yes
XP_038795302.1	Hypothetical protein	yes
XP_038794482.1	Hypothetical protein	yes
XP_038800206.1	Hypothetical protein	yes
XP_038802593.1	Hypothetical protein	yes
XP_038802026.1	Hypothetical protein	yes
XP_038801402.1	1-(5-phosphoribosyl)-5- (5-phosphoribosylamino)methylideneamino imidazole-4-carboxamide isomerase	no
XP_038793220.1	Acetyltransferase (GNAT) domain	no
XP_038798792.1	Activator of Hsp90 ATPase, N-terminal	no
XP_038795308.1	Alcohol dehydrogenase GroES-like domain	no
XP_038795668.1	Alcohol dehydrogenase GroES-like domain	no
XP_038798453.1	Alcohol dehydrogenase GroES-like domain	no
XP_038792640.1	Aldo/keto reductase family	no
XP_038795370.1	Aldo/keto reductase family	no
XP_038795400.1	Aldo/keto reductase family	no
XP_038799541.1	Aldo/keto reductase family	no
XP_038801364.1	Aldo/keto reductase family	no
XP_038802124.1	Aldo/keto reductase family	no
XP_038798511.1	Alpha and gamma adaptin binding protein p34	no
XP_038797215.1	Alpha/beta hydrolase family	no
XP_038799057.1	Alpha/beta hydrolase family	no
XP_038801804.1	Alpha/beta hydrolase family	no
XP_038802956.1	alpha/beta hydrolase fold	no
XP_038794767.1	ATPsynthase alpha/beta subunit N-term extension	no
XP_038799477.1	Belongs to the class I-like SAM-binding methyltransferase superfamily. Protein arginine N- methyltransferase family	no
XP_038802236.1	Belongs to the EF-1-beta EF-1-delta family	no
XP_038797038.1	Belongs to the glutathione peroxidase family	no
XP_038798638.1	Belongs to the glycosyl hydrolase 43 family	no
XP_038794226.1	Belongs to the GST superfamily	no
XP_038792580.1	Belongs to the mitochondrial carrier (TC 2.A.29) family	no
XP_038794995.1	Belongs to the mitochondrial carrier (TC 2.A.29) family	no
XP_038803053.1	Belongs to the MYST (SAS MOZ) family	no
XP_038800812.1	Belongs to the peptidase A1 family	no
XP_038800470.1	Belongs to the peptidase S33 family	no
XP_038800598.1	Belongs to the peroxisomal membrane protein PXMP2 4 family	no
XP_038798110.1	Belongs to the small GTPase superfamily. SAR1 family	no
XP_038796991.1	Belongs to the spermidine spermine synthase family	no
XP_038800606.1	Belongs to the sterol desaturase family	no
XP_038794016.1	Belongs to the ubiquitin-conjugating enzyme family	no
XP_038794438.1	Belongs to the ubiquitin-conjugating enzyme family	no
XP_038801549.1	Belongs to the ubiquitin-conjugating enzyme family	no
XP_038802351.1	Belongs to the ubiquitin-conjugating enzyme family	no
XP_038793875.1	Broad-Complex, Tramtrack and Bric a brac	no
XP_038793835.1	BTB/POZ domain	no
XP_038801537.1	BTB/POZ domain	no
XP_038794720.1	Carbohydrate esterase family 16 protein	no
XP_038803191.1	Carbon-nitrogen hydrolase	no
XP_038801479.1	Carboxylesterase family	no
XP_038793587.1	Catalyzes the conversion of hemimercaptal, formed from methylglyoxal and glutathione, to S-lactoylglutathione	no
XP_038792982.1	Catalyzes the dehydration of methylthioribulose-1- phosphate (MTRu-1-P) into 2,3-diketo-5-methylthiopentyl-1- phosphate (DK-MTP-1-P)	no
XP_038799014.1	Catalyzes the interconversion between the alpha and beta anomers from at least three hexose 6-phosphate sugars (Glc6P, Gal6P, and Man6P)	no
XP_038802628.1	Catechol dioxygenase N terminus	no
XP_038797325.1	Choline/ethanolamine kinase	no
XP_038797057.1	chromatin organization	no
XP_038800063.1	Class II Aldolase and Adducin N-terminal domain	no
XP_038800716.1	clavaminate synthase-like protein	no
XP_038795126.1	Conserved hypothetical protein 95	no
XP_038799894.1	C-terminal domain of 1-Cys peroxiredoxin	no
XP_038793810.1	cyclin-dependent protein serine/threonine kinase activity	no
XP_038792301.1	DEAD-like helicases superfamily	no
XP_038798633.1	Destroys radicals which are normally produced within the cells and which are toxic to biological systems	no
XP_038792386.1	Dienelactone hydrolase family	no
XP_038798038.1	Dienelactone hydrolase family	no
XP_038798149.1	Dienelactone hydrolase family	no
XP_038802788.1	DSBA-like thioredoxin domain	no
XP_038793703.1	Enoyl-(Acyl carrier protein) reductase	no
XP_038800724.1	Enoyl-(Acyl carrier protein) reductase	no
XP_038802165.1	Enoyl-(Acyl carrier protein) reductase	no
XP_038798081.1	Glucose dehydrogenase C-terminus	no
XP_038795305.1	Glutamine amidotransferase class-I	no
XP_038798669.1	Glutaredoxin	no
XP_038797801.1	Glutathione S-transferase, C-terminal domain	no
XP_038802060.1	Glutathione S-transferase, C-terminal domain	no
XP_038801862.1	Glutathione S-transferase, N-terminal domain	no
XP_038802709.1	Glutathione S-transferase, N-terminal domain	no
XP_038797551.1	Glutathione-dependent formaldehyde-activating enzyme	no
XP_038803534.1	Glutathione-dependent formaldehyde-activating enzyme	no
XP_038796906.1	Glyco_18	no
XP_038803362.1	Glycolipid transfer protein (GLTP)	no
XP_038802995.1	Glyoxalase/Bleomycin resistance protein/Dioxygenase superfamily	no
XP_038799724.1	Haemolysin-III related	no
XP_038792719.1	Haloacid dehalogenase-like hydrolase	no
XP_038803197.1	Haloacid dehalogenase-like hydrolase	no
XP_038794278.1	Hemerythrin HHE cation binding domain	no
XP_038795654.1	Heterokaryon incompatibility protein (HET)	no
XP_038799650.1	kinesin light chain	no
XP_038799479.1	Lumazine binding domain	no
XP_038799864.1	Memo-like protein	no
XP_038795056.1	Metallo-beta-lactamase superfamily	no
XP_038801865.1	Methyltransferase domain	no
XP_038798345.1	Mur ligase middle domain	no
XP_038796526.1	NAD dependent epimerase dehydratase	no
XP_038793140.1	NAD(P)H-binding	no
XP_038793307.1	NAD(P)H-binding	no
XP_038802818.1	Nitroreductase family	no
XP_038793798.1	nmrA-like family	no
XP_038794919.1	NmrA-like family	no
XP_038799113.1	NmrA-like family	no
XP_038801041.1	NmrA-like family	no
XP_038794731.1	NMT1/THI5 like	no
XP_038796463.1	Nucleoside-diphosphate-sugar epimerase	no
XP_038793134.1	oxidation-reduction process	no
XP_038799137.1	oxidation-reduction process	no
XP_038796708.1	Oxidoreductase family, C-terminal alpha/beta domain	no
XP_038797133.1	Oxidoreductase family, NAD-binding Rossmann fold	no
XP_038792772.1	Phenolic acid decarboxylase (PAD)	no
XP_038793538.1	Phosphatidylethanolamine-binding protein	no
XP_038797996.1	Phospholipase/Carboxylesterase	no
XP_038802458.1	Phosphotransferase enzyme family	no
XP_038795357.1	Polysaccharide deacetylase	no
XP_038797815.1	Prolyl oligopeptidase family	no
XP_038793589.1	Protein fmp-52, mitochondrial	no
XP_038802865.1	Protein of unknown function (DUF952)	no
XP_038798480.1	Putative cyclase	no
XP_038796527.1	Putative oxalocrotonate tautomerase enzyme	no
XP_038802982.1	Pyridoxamine 5'-phosphate oxidase like	no
XP_038801170.1	Quinone oxidoreductase	no
XP_038801678.1	Ras family	no
XP_038799708.1	Regulator of chromosome condensation (RCC1) repeat	no
XP_038800848.1	Reversible hydration of carbon dioxide	no
XP_038795726.1	RHO protein GDP dissociation inhibitor	no
XP_038797033.1	S-adenosyl-L-methionine-dependent protein methyltransferase that trimethylates the N-terminal glycine 'Gly- 2' of elongation factor 1-alpha, before also catalyzing the mono- and dimethylation of 'Lys-3'	no
XP_038794056.1	S-adenosyl-L-methionine-dependent protein-lysine N- methyltransferase that methylates elongation factor 1-alpha	no
XP_038795057.1	S-adenosyl-L-methionine-dependent protein-lysine N- methyltransferase that trimethylates elongation factor 1-alpha at 'Lys-79'	no
XP_038799999.1	Serine hydrolase involved in the detoxification of formaldehyde	no
XP_038792339.1	SET (Su(var)3-9, Enhancer-of-zeste, Trithorax) domain	no
XP_038803065.1	short chain dehydrogenase	no
XP_038795868.1	Sister chromatid cohesion protein Dcc1	no
XP_038799871.1	SMP-30/Gluconolaconase/LRE-like region	no
XP_038793503.1	tam domain methyltransferase protein	no
XP_038801694.1	Thioesterase superfamily	no
XP_038792785.1	Thioredoxin	no
XP_038794859.1	Trehalose utilisation	no
XP_038798402.1	ubiE/COQ5 methyltransferase family	no
XP_038800287.1	UDP-galactose 4-epimerase	no
XP_038797677.1	Uncharacterized protein conserved in bacteria (DUF2237)	no
XP_038802603.1	WD domain, G-beta repeat	no
XP_038800637.1	Zinc-binding dehydrogenase	no
XP_038800651.1	Zinc-binding dehydrogenase	no
XP_038803107.1	Zinc-binding dehydrogenase	no
XP_038794080.1	Zinc-binding oxidoreductase	no
XP_038792322.1	Hypothetical protein	no
XP_038793495.1	Hypothetical protein	no
XP_038794222.1	Hypothetical protein	no
XP_038794422.1	Hypothetical protein	no
XP_038794574.1	Hypothetical protein	no
XP_038795255.1	Hypothetical protein	no
XP_038796853.1	Hypothetical protein	no
XP_038797611.1	Hypothetical protein	no
XP_038797732.1	Hypothetical protein	no
XP_038797920.1	Hypothetical protein	no
XP_038798347.1	Hypothetical protein	no
XP_038799791.1	Hypothetical protein	no
XP_038800838.1	Hypothetical protein	no
XP_038801498.1	Hypothetical protein	no
XP_038802335.1	Hypothetical protein	no
XP_038802696.1	Hypothetical protein	no
XP_038803531.1	Hypothetical protein	no

## Sheet: A_viciae
Gene id	Product Description	Signal peptide
g5027	Zn_pept	yes
g2063	Zn_pept	yes
g208	Zn_pept	yes
g2835	Zn_pept	yes
g2197	Zinc carboxypeptidase	yes
g4215	Yeast cell wall synthesis protein KRE9/KNH1	yes
g5127	Uncharacterized conserved protein (DUF2183)	yes
g6600	Ubiquitin 3 binding protein But2 C-terminal domain	yes
g5960	Transferrin receptor-like dimerisation domain	yes
g3961	TAP-like protein	yes
g3427	TAP-like protein	yes
g411	Survival protein SurE	yes
g10306	Survival protein SurE	yes
g2221	Succinylglutamate desuccinylase / Aspartoacylase family	yes
g5608	subtilisin-like protease	yes
g6267	Strictosidine synthase	yes
g478	Splits internally a 1,3-beta-glucan molecule and transfers the newly generated reducing end (the donor) to the non- reducing end of another 1,3-beta-glucan molecule (the acceptor) forming a 1,3-beta linkage, resulting in the elongation of 1,3- beta-glucan chains in the cell wall	yes
g12953	Splits internally a 1,3-beta-glucan molecule and transfers the newly generated reducing end (the donor) to the non- reducing end of another 1,3-beta-glucan molecule (the acceptor) forming a 1,3-beta linkage, resulting in the elongation of 1,3- beta-glucan chains in the cell wall	yes
g5787	some similarities with uniprot	yes
g8360	SnoaL-like domain	yes
g2424	SnoaL-like domain	yes
g11516	SLIDE	yes
g1265	single fertilization	yes
g6646	SET (Su(var)3-9, Enhancer-of-zeste, Trithorax) domain	yes
g2884	Ser-Thr-rich glycosyl-phosphatidyl-inositol-anchored membrane family	yes
g11194	Serine carboxypeptidase S28	yes
g114	Serine aminopeptidase, S33	yes
g5230	selenium binding protein	yes
g10947	Secreted metalloproteinase that allows assimilation of proteinaceous substrates. Shows high activities on basic nuclear substrates such as histone and protamine	yes
g6189	Secreted metalloproteinase that allows assimilation of proteinaceous substrates. Shows high activities on basic nuclear substrates such as histone and protamine	yes
g12577	saponin hydrolase	yes
g6986	Sad1 / UNC-like C-terminal	yes
g751	Ricin B lectin	yes
g5408	Rhamnogalacturonate lyase	yes
g8082	Responsible for synthesis of pseudouridine from uracil	yes
g2862	Pyridoxamine 5'-phosphate oxidase	yes
g9795	Putative peptidase family	yes
g6572	Protein of unknown function (DUF3455)	yes
g12001	Protein of unknown function (DUF3455)	yes
g7181	Protein of unknown function (DUF3455)	yes
g9517	Protein of unknown function (DUF3129)	yes
g2120	Protein of unknown function (DUF3129)	yes
g7750	Protein of unknown function (DUF3129)	yes
g7088	Protein of unknown function (DUF1620)	yes
g675	Protein of unknown function (DUF1593)	yes
g3097	Protein of unknown function (DUF1524)	yes
g9171	Pro-kumamolisin, activation domain	yes
g3130	Pro-kumamolisin, activation domain	yes
g2870	present in yeast cell wall integrity and stress response component proteins	yes
g10604	Pregnancy-associated plasma protein-A	yes
g11290	Polysaccharide lyase family 4, domain II	yes
g6939	Polysaccharide lyase family 4 protein	yes
g10114	polysaccharide lyase family 4	yes
g8696	Polysaccharide lyase family 3 protein	yes
g6025	Polysaccharide lyase family 3 protein	yes
g11807	Polysaccharide lyase family 1 protein	yes
g1791	Polysaccharide lyase family 1 protein	yes
g6512	Polysaccharide lyase family 1 protein	yes
g8983	Polysaccharide lyase family 1 protein	yes
g2236	Polysaccharide lyase family 1 protein	yes
g5417	Polysaccharide lyase family 1	yes
g6161	Polysaccharide lyase family 1	yes
g5682	PLC-like phosphodiesterase	yes
g10283	PLC-like phosphodiesterase	yes
g12087	Platelet-activating factor acetylhydrolase, isoform II	yes
g6878	Phytase	yes
g12929	phosphorylcholine phosphatase	yes
g5956	Phosphoglycerate mutase family	yes
g4910	Phosphoesterase family	yes
g10067	phosphatidylglycerol phosphatidylinositol transfer protein	yes
g9988	Phosphatidylethanolamine-binding protein	yes
g7985	Phosphatidylethanolamine-binding protein	yes
g11377	Pfam:DUF1237	yes
g12165	Peroxidase, family 2	yes
g12584	Peroxidase, family 2	yes
g3669	Peptidylprolyl isomerase	yes
g192	Peptidase family S51	yes
g5618	Peptidase family S41	yes
g7074	Peptidase dimerisation domain	yes
g343	Peptidase dimerisation domain	yes
g5422	Peptidase A4 family	yes
g10483	PE-PPE domain	yes
g10825	pectin lyase	yes
g8860	Pectate lyase	yes
g1677	Pectate lyase	yes
g1491	Pectate lyase	yes
g9252	Parallel beta-helix repeat	yes
g11660	PAN domain	yes
g9530	Palmitoyl protein thioesterase	yes
g3844	paf acetylhydrolase family protein	yes
g8897	paf acetylhydrolase family protein	yes
g9569	oxidoreductase	yes
g4154	Necrosis inducing protein (NPP1)	yes
g2094	N2227	yes
g2260	Multicopper oxidase	yes
g11442	Multicopper oxidase	yes
g1926	metalloprotease	yes
g3090	metalloendopeptidase activity	yes
g441	Major royal jelly protein	yes
g11215	Lytic polysaccharide mono-oxygenase, cellulose-degrading	yes
g8095	Lytic polysaccharide mono-oxygenase, cellulose-degrading	yes
g11809	LysM domain-containing protein	yes
g7510	Lysin motif	yes
g4996	Lipase b	yes
g7035	Lipase (class 3)	yes
g13026	LicD family	yes
g4230	Lactonase, 7-bladed beta-propeller	yes
g2671	Kelch	yes
g8605	Jacalin-like lectin domain	yes
g4431	Involved in maceration and soft-rotting of plant tissue	yes
g9938	Involved in maceration and soft-rotting of plant tissue	yes
g9330	integral membrane protein	yes
g4534	Inosine-uridine preferring nucleoside hydrolase	yes
g9113	HI0933-like protein	yes
g10345	Heterokaryon incompatibility protein Het-C	yes
g1186	hemolysis in other organism	yes
g12097	HEAT repeat containing 9	yes
g11665	Haem-degrading	yes
g11735	GPI-Mannosyltransferase II co-activator	yes
g3005	GPI-anchored cell wall organization protein	yes
g4987	Gpi anchored serine-threonine rich protein	yes
g5129	GPI anchored protein	yes
g12105	GPI anchored cell wall protein	yes
g12174	gpi anchored	yes
g650	gpi anchored	yes
g2210	gnat family	yes
g2537	GMC oxidoreductase	yes
g5344	GMC oxidoreductase	yes
g6823	GMC oxidoreductase	yes
g4075	GMC oxidoreductase	yes
g384	Glycosyl hydrolases family 28	yes
g1243	Glycosyl hydrolases family 16	yes
g10365	Glycosyl Hydrolase Family 88	yes
g6328	Glycosyl hydrolase family 71	yes
g11242	Glycosyl hydrolase family 62	yes
g10679	Glycosyl hydrolase family 61	yes
g5167	Glycosyl hydrolase family 61	yes
g3460	Glycosyl hydrolase family 61	yes
g12559	Glycosyl hydrolase family 10	yes
g4486	Glycosyl hydrolase catalytic core	yes
g12172	Glycoside hydrolase family 95 protein	yes
g11468	Glycoside hydrolase family 81 protein	yes
g4518	Glycoside hydrolase family 79	yes
g1061	Glycoside hydrolase family 78 protein	yes
g6106	Glycoside hydrolase family 78 protein	yes
g6355	Glycoside hydrolase family 76 protein	yes
g7089	Glycoside hydrolase family 76 protein	yes
g4078	Glycoside hydrolase family 62 protein	yes
g11057	Glycoside hydrolase family 61 protein	yes
g2392	Glycoside hydrolase family 61 protein	yes
g3809	Glycoside hydrolase family 61 protein	yes
g1397	Glycoside Hydrolase family 61	yes
g10355	Glycoside hydrolase family 55	yes
g1891	Glycoside hydrolase family 54	yes
g7743	Glycoside hydrolase family 51 protein	yes
g5405	Glycoside hydrolase family 45 protein	yes
g3592	Glycoside hydrolase family 43 protein	yes
g4626	Glycoside hydrolase family 43	yes
g1220	Glycoside Hydrolase Family 43	yes
g7177	Glycoside Hydrolase Family 43	yes
g2829	Glycoside hydrolase family 35 protein	yes
g11795	Glycoside hydrolase family 35 protein	yes
g3616	Glycoside hydrolase family 3 protein	yes
g2631	Glycoside hydrolase family 28 protein	yes
g3794	Glycoside hydrolase family 28 protein	yes
g3823	Glycoside hydrolase family 28 protein	yes
g5652	Glycoside hydrolase family 28 protein	yes
g9064	Glycoside hydrolase family 20 protein	yes
g5212	Glycoside hydrolase family 20 protein	yes
g6739	Glycoside hydrolase family 20 protein	yes
g9362	Glycoside hydrolase family 2 protein	yes
g6337	Glycoside hydrolase family 2 protein	yes
g4301	Glycoside hydrolase family 2 protein	yes
g9170	Glycoside hydrolase family 18 protein	yes
g4108	Glycoside hydrolase family 17 protein	yes
g3126	Glycoside hydrolase family 17 protein	yes
g1634	Glycoside hydrolase family 16 protein	yes
g9685	Glycoside hydrolase family 16 protein	yes
g7095	Glycoside hydrolase family 16 protein	yes
g8563	Glycoside hydrolase family 13	yes
g9099	Glycoside hydrolase family 128 protein	yes
g3598	Glycoside hydrolase family 128 protein	yes
g1315	Glycoside hydrolase family 128 protein	yes
g3583	Glycoside hydrolase family 128 protein	yes
g4024	Glycoside hydrolase family 115 protein	yes
g91	glycoside hydrolase family 10 protein	yes
g7834	Glycoside hydrolase family 10 protein	yes
g6624	Glycoside hydrolase family 10 protein	yes
g2888	glycerophosphoryl diester phosphodiesterase	yes
g4573	GDSL-like Lipase/Acylhydrolase family	yes
g11708	GDSL-like Lipase/Acylhydrolase family	yes
g6847	GDSL-like Lipase/Acylhydrolase family	yes
g6270	GDSL-like Lipase/Acylhydrolase family	yes
g11315	Fungal-type cellulose-binding domain	yes
g6117	Fungal-type cellulose-binding domain	yes
g6662	Functions as a sorting receptor in the Golgi compartment required for the intracellular sorting and delivery of soluble vacuolar proteins, like carboxypeptidase Y (CPY) and proteinase A	yes
g1485	FMN-dependent dehydrogenase	yes
g3826	Flavin containing amine oxidoreductase	yes
g3402	Flavin containing amine oxidoreductase	yes
g11616	Flavin containing amine oxidoreductase	yes
g10623	Ferritin-like domain	yes
g10059	Ferritin-like domain	yes
g3131	Ferric reductase like transmembrane component	yes
g12431	Ferric reductase like transmembrane component	yes
g11032	FAS1 domain-containing protein	yes
g4520	FAD binding domain	yes
g4152	FAD binding domain	yes
g7799	FAD binding domain	yes
g2494	FAD binding domain	yes
g12895	FAD binding domain	yes
g7572	FAD binding domain	yes
g7887	FAD binding domain	yes
g11089	extracellular serine-rich protein	yes
g12773	extracellular serine-rich protein	yes
g9021	Extracellular dioxygenase	yes
g6203	Extracellular dioxygenase	yes
g57	Esterase PHB depolymerase	yes
g147	Endoplasmic Reticulum Oxidoreductin 1 (ERO1)	yes
g7281	Endonuclease/Exonuclease/phosphatase family	yes
g8162	emp24/gp25L/p24 family/GOLD	yes
g10816	ectoine synthase activity	yes
g10635	Domain of unknown function (DUF5127)	yes
g2255	Domain of unknown function (DUF4360)	yes
g7367	Domain of unknown function (DUF4203)	yes
g2878	Domain of unknown function (DUF1996)	yes
g8144	Domain of unknown function (DUF1961)	yes
g11896	DnaJ molecular chaperone homology domain	yes
g6568	DJ-1/PfpI family	yes
g3502	disulfide-isomerase	yes
g6087	Dipeptidyl peptidase IV (DPP IV) N-terminal region	yes
g9669	DHH family	yes
g7405	Destroys radicals which are normally produced within the cells and which are toxic to biological systems	yes
g7654	Cutinase	yes
g10363	Cutinase	yes
g11662	Cupin	yes
g5490	Cupin	yes
g6923	Cupin	yes
g6451	Cortical protein marker for cell polarity	yes
g7584	Copper/zinc superoxide dismutase (SODC)	yes
g4333	component of the endoplasmic reticulum- associated degradation (ERAD) pathway	yes
g10748	Common central domain of tyrosinase	yes
g779	Common central domain of tyrosinase	yes
g11852	Common central domain of tyrosinase	yes
g1486	Common central domain of tyrosinase	yes
g2122	Common central domain of tyrosinase	yes
g5822	Chitin binding domain	yes
g5656	chitin binding	yes
g1068	CFEM domain	yes
g9718	CFEM domain	yes
g7968	CFEM domain	yes
g9518	Cellulose-growth-specific protein	yes
g8685	cellulose-binding family ii	yes
g9406	cellulose-binding family ii	yes
g2620	Cellulase (glycosyl hydrolase family 5)	yes
g11529	cell wall protein	yes
g9684	cell wall protein	yes
g1238	Cell wall glycosyl hydrolase	yes
g12305	CBM1-GH10. carbohydrate-binding module family 1	yes
g9489	CBM18-CE4-CBM18-CBM18. carbohydrate-binding module family 18	yes
g6405	Catalyzes the hydrolysis of N-formyl-L-kynurenine to L- kynurenine, the second step in the kynurenine pathway of tryptophan degradation. Kynurenine may be further oxidized to nicotinic acid, NAD(H) and NADP(H). Required for elimination of toxic metabolites	yes
g10802	Catalyzes the hydrolysis of cutin, a polyester that forms the structure of plant cuticle	yes
g3367	Catalyzes the hydrolysis of cutin, a polyester that forms the structure of plant cuticle	yes
g3159	Catalyzes the hydrolysis of cutin, a polyester that forms the structure of plant cuticle	yes
g7411	Catalyzes the hydrolysis of cutin, a polyester that forms the structure of plant cuticle	yes
g12952	Cas1 appressorium specific protein	yes
g5699	Carboxypeptidase activation peptide	yes
g5214	Carboxylesterase family	yes
g9037	Carbohydrate-binding module family 63 protein	yes
g12664	Carbohydrate-binding module family 18 protein	yes
g3200	Carbohydrate-binding module family 1 protein	yes
g8151	Carbohydrate-binding module family 1 protein	yes
g7915	Carbohydrate esterase family 8 protein	yes
g4190	Carbohydrate esterase family 5 protein	yes
g7736	Carbohydrate esterase family 5 protein	yes
g1655	Carbohydrate esterase family 5 protein	yes
g11093	Carbohydrate esterase family 3 protein	yes
g11790	Carbohydrate esterase family 16 protein	yes
g7374	Carbohydrate esterase family 16 protein	yes
g190	Carbohydrate esterase family 15 protein	yes
g11469	Carbohydrate esterase family 12 protein	yes
g11188	Carbohydrate esterase family 1 protein	yes
g6463	Carbohydrate esterase family 1 protein	yes
g2555	BNR repeat-containing family member	yes
g8602	bnr asp-box repeat	yes
g7271	Blastomyces yeast-phase-specific protein	yes
g7214	Beta-lactamase	yes
g1973	Beta-glucosidase	yes
g6726	beta-glucosidase	yes
g8946	Beta-glucanases participate in the metabolism of beta- glucan, the main structural component of the cell wall. Acts on lutean, pustulan and 1,6-oligo-beta-D-glucosides	yes
g4552	Belongs to the type-B carboxylesterase lipase family	yes
g11614	Belongs to the type-B carboxylesterase lipase family	yes
g798	Belongs to the type-B carboxylesterase lipase family	yes
g12047	Belongs to the type-B carboxylesterase lipase family	yes
g1097	Belongs to the type-B carboxylesterase lipase family	yes
g6260	Belongs to the type-B carboxylesterase lipase family	yes
g1072	Belongs to the type-B carboxylesterase lipase family	yes
g6466	Belongs to the type-B carboxylesterase lipase family	yes
g9914	Belongs to the tannase family	yes
g5069	Belongs to the tannase family	yes
g2689	Belongs to the tannase family	yes
g6730	Belongs to the small Tim family	yes
g7744	Belongs to the small Tim family	yes
g2768	Belongs to the RNase T2 family	yes
g1248	Belongs to the protein disulfide isomerase family	yes
g1418	Belongs to the polysaccharide lyase 4 family	yes
g11894	Belongs to the peroxidase family	yes
g5474	Belongs to the peptidase S8 family	yes
g7790	Belongs to the peptidase S8 family	yes
g2173	Belongs to the peptidase S8 family	yes
g7379	Belongs to the peptidase S8 family	yes
g9667	Belongs to the peptidase S10 family	yes
g5103	Belongs to the peptidase S10 family	yes
g1820	Belongs to the peptidase S10 family	yes
g5186	Belongs to the peptidase S10 family	yes
g12655	Belongs to the peptidase S10 family	yes
g6921	Belongs to the peptidase S1 family	yes
g10948	Belongs to the peptidase M36 family	yes
g4380	Belongs to the peptidase M36 family	yes
g8935	Belongs to the peptidase M28 family	yes
g9274	Belongs to the peptidase M28 family	yes
g2235	Belongs to the peptidase M28 family	yes
g189	Belongs to the peptidase M28 family	yes
g7252	Belongs to the peptidase A1 family	yes
g8513	Belongs to the peptidase A1 family	yes
g4682	Belongs to the oxygen-dependent FAD-linked oxidoreductase family	yes
g7948	Belongs to the oxygen-dependent FAD-linked oxidoreductase family	yes
g1662	Belongs to the oxygen-dependent FAD-linked oxidoreductase family	yes
g8142	Belongs to the oxygen-dependent FAD-linked oxidoreductase family	yes
g6201	Belongs to the oxygen-dependent FAD-linked oxidoreductase family	yes
g6982	Belongs to the oxygen-dependent FAD-linked oxidoreductase family	yes
g8699	Belongs to the oxygen-dependent FAD-linked oxidoreductase family	yes
g234	Belongs to the multicopper oxidase family	yes
g7684	Belongs to the multicopper oxidase family	yes
g8995	Belongs to the multicopper oxidase family	yes
g10767	Belongs to the multicopper oxidase family	yes
g5303	Belongs to the major facilitator superfamily. Sugar transporter (TC 2.A.1.1) family	yes
g7886	Belongs to the GST superfamily	yes
g7630	Belongs to the GMC oxidoreductase family	yes
g8243	Belongs to the GMC oxidoreductase family	yes
g3344	Belongs to the GMC oxidoreductase family	yes
g10108	Belongs to the GMC oxidoreductase family	yes
g8823	Belongs to the GMC oxidoreductase family	yes
g2964	Belongs to the glycosyl hydrolase family 6	yes
g12602	Belongs to the glycosyl hydrolase family 6	yes
g10382	Belongs to the glycosyl hydrolase family 6	yes
g10297	Belongs to the glycosyl hydrolase 7 (cellulase C) family	yes
g2048	Belongs to the glycosyl hydrolase 7 (cellulase C) family	yes
g4581	Belongs to the glycosyl hydrolase 5 (cellulase A) family	yes
g7398	Belongs to the glycosyl hydrolase 5 (cellulase A) family	yes
g3674	Belongs to the glycosyl hydrolase 5 (cellulase A) family	yes
g2201	Belongs to the glycosyl hydrolase 5 (cellulase A) family	yes
g3748	Belongs to the glycosyl hydrolase 5 (cellulase A) family	yes
g11917	Belongs to the glycosyl hydrolase 5 (cellulase A) family	yes
g2413	Belongs to the glycosyl hydrolase 5 (cellulase A) family	yes
g5856	Belongs to the glycosyl hydrolase 43 family	yes
g5616	Belongs to the glycosyl hydrolase 43 family	yes
g9458	Belongs to the glycosyl hydrolase 43 family	yes
g11168	Belongs to the glycosyl hydrolase 43 family	yes
g6464	Belongs to the glycosyl hydrolase 32 family	yes
g9939	Belongs to the glycosyl hydrolase 32 family	yes
g8728	Belongs to the glycosyl hydrolase 31 family	yes
g5360	Belongs to the glycosyl hydrolase 28 family	yes
g1976	Belongs to the glycosyl hydrolase 28 family	yes
g6714	Belongs to the glycosyl hydrolase 28 family	yes
g4766	Belongs to the glycosyl hydrolase 17 family	yes
g8608	Belongs to the glycosyl hydrolase 12 (cellulase H) family	yes
g7842	Belongs to the glycosyl hydrolase 12 (cellulase H) family	yes
g8138	Belongs to the glycosyl hydrolase 11 (cellulase G) family	yes
g3988	Belongs to the glycosyl hydrolase 11 (cellulase G) family	yes
g10583	Belongs to the glycosyl hydrolase 11 (cellulase G) family	yes
g1435	Belongs to the glycosyl hydrolase 1 family	yes
g1945	Belongs to the eukaryotic NMN adenylyltransferase family	yes
g2359	Belongs to the CRISP family	yes
g9180	Belongs to the CRISP family	yes
g1819	Belongs to the asparaginase 1 family	yes
g6603	Belongs to the arginase family	yes
g250	Belongs to the arginase family	yes
g3629	Bacterial periplasmic substrate-binding proteins	yes
g11952	Bacterial extracellular solute-binding protein	yes
g757	Autophagy-related protein 27	yes
g7674	Arylsulfotransferase (ASST)	yes
g145	Arabinogalactan endo-beta-1,4-galactanase	yes
g11721	antibiotic catabolic process	yes
g2205	Amidase	yes
g8501	Amidase	yes
g6694	Amb_all	yes
g9077	Amb_all	yes
g8881	Alternaria alternata allergen 1	yes
g3818	Alpha-N-acetylglucosaminidase	yes
g3896	Alpha-lytic protease prodomain	yes
g12389	alpha-L-rhamnosidase	yes
g9066	Alpha/beta hydrolase family	yes
g5668	Alpha/beta hydrolase family	yes
g12057	Alpha/beta hydrolase family	yes
g9090	Alpha/beta hydrolase family	yes
g3057	Alpha galactosidase A	yes
g3872	allergen asp	yes
g3306	Alkaline serine protease Alp1	yes
g11552	Aldose 1-epimerase	yes
g6915	50S ribosome-binding GTPase	yes
g12069	Hypothetical protein	yes
g3380	Hypothetical protein	yes
g1123	Hypothetical protein	yes
g966	Hypothetical protein	yes
g3497	Hypothetical protein	yes
g9525	Hypothetical protein	yes
g9083	Hypothetical protein	yes
g5676	Hypothetical protein	yes
g8982	Hypothetical protein	yes
g7428	Hypothetical protein	yes
g7835	Hypothetical protein	yes
g11124	Hypothetical protein	yes
g4834	Hypothetical protein	yes
g8791	Hypothetical protein	yes
g8030	Hypothetical protein	yes
g174	Hypothetical protein	yes
g692	Hypothetical protein	yes
g5181	Hypothetical protein	yes
g10686	Hypothetical protein	yes
g2286	Hypothetical protein	yes
g10413	Hypothetical protein	yes
g5964	Hypothetical protein	yes
g1813	Hypothetical protein	yes
g4158	Hypothetical protein	yes
g6602	Hypothetical protein	yes
g12067	Hypothetical protein	yes
g6753	Hypothetical protein	yes
g9483	Hypothetical protein	yes
g9672	Hypothetical protein	yes
g6774	Hypothetical protein	yes
g6136	Hypothetical protein	yes
g2306	Hypothetical protein	yes
g10961	Hypothetical protein	yes
g5701	Hypothetical protein	yes
g11850	Hypothetical protein	yes
g11739	Hypothetical protein	yes
g12810	Hypothetical protein	yes
g1496	Hypothetical protein	yes
g7952	Hypothetical protein	yes
g5620	Hypothetical protein	yes
g11681	Hypothetical protein	yes
g4076	Hypothetical protein	yes
g2853	Hypothetical protein	yes
g3132	Hypothetical protein	yes
g6177	Hypothetical protein	yes
g1572	Hypothetical protein	yes
g2753	Hypothetical protein	yes
g5605	Hypothetical protein	yes
g4894	Hypothetical protein	yes
g6975	Hypothetical protein	yes
g2871	Hypothetical protein	yes
g8445	Hypothetical protein	yes
g3361	Hypothetical protein	yes
g9668	Hypothetical protein	yes
g12594	Hypothetical protein	yes
g4918	Hypothetical protein	yes
g4096	Hypothetical protein	yes
g3032	Hypothetical protein	yes
g3746	Hypothetical protein	yes
g8493	Hypothetical protein	yes
g4257	Hypothetical protein	yes
g5896	Hypothetical protein	yes
g6181	Hypothetical protein	yes
g6032	Hypothetical protein	yes
g5033	Hypothetical protein	yes
g9814	Hypothetical protein	yes
g4413	Hypothetical protein	yes
g6809	Hypothetical protein	yes
g10794	Hypothetical protein	yes
g7650	Hypothetical protein	yes
g11353	Hypothetical protein	yes
g7429	Hypothetical protein	yes
g1620	Hypothetical protein	yes
g3108	Hypothetical protein	yes
g2095	Hypothetical protein	yes
g12947	Hypothetical protein	yes
g5412	Hypothetical protein	yes
g9127	Hypothetical protein	yes
g547	Hypothetical protein	yes
g1887	Hypothetical protein	yes
g9705	Hypothetical protein	yes
g5930	Hypothetical protein	yes
g3642	Hypothetical protein	yes
g3240	Hypothetical protein	yes
g5776	Hypothetical protein	yes
g137	Hypothetical protein	yes
g483	Hypothetical protein	yes
g1660	Hypothetical protein	yes
g11693	Hypothetical protein	yes
g12527	Hypothetical protein	yes
g8757	Hypothetical protein	yes
g9028	Hypothetical protein	yes
g7591	Hypothetical protein	yes
g8210	Hypothetical protein	yes
g6338	Hypothetical protein	yes
g13128	Hypothetical protein	yes
g4982	Hypothetical protein	yes
g5850	Hypothetical protein	yes
g2357	Hypothetical protein	yes
g9416	Hypothetical protein	yes
g12083	Hypothetical protein	yes
g5470	Hypothetical protein	yes
g4922	Hypothetical protein	yes
g8526	Hypothetical protein	yes
g3490	Hypothetical protein	yes
g842	Hypothetical protein	yes
g12050	Hypothetical protein	yes
g9156	Hypothetical protein	yes
g5586	Hypothetical protein	yes
g8079	Hypothetical protein	yes
g4088	Hypothetical protein	yes
g5300	Hypothetical protein	yes
g4525	Hypothetical protein	yes
g9499	Hypothetical protein	yes
g7913	Hypothetical protein	yes
g10322	Hypothetical protein	yes
g5274	Hypothetical protein	yes
g6266	Hypothetical protein	yes
g7432	Hypothetical protein	yes
g11323	Hypothetical protein	yes
g969	Hypothetical protein	yes
g4744	Hypothetical protein	yes
g10062	Hypothetical protein	yes
g4561	Hypothetical protein	yes
g2536	Hypothetical protein	yes
g8662	Hypothetical protein	yes
g4214	Hypothetical protein	yes
g518	Hypothetical protein	yes
g5467	Hypothetical protein	yes
g12576	Hypothetical protein	yes
g353	Hypothetical protein	yes
g10485	Hypothetical protein	yes
g5058	Hypothetical protein	yes
g10745	Hypothetical protein	yes
g2725	Hypothetical protein	yes
g4235	Hypothetical protein	yes
g12911	Hypothetical protein	yes
g12666	Hypothetical protein	yes
g5636	Hypothetical protein	yes
g12763	Hypothetical protein	yes
g10996	Hypothetical protein	yes
g1365	Hypothetical protein	yes
g9003	Hypothetical protein	yes
g4379	Hypothetical protein	yes
g10505	Hypothetical protein	yes
g3812	Hypothetical protein	yes
g6953	Hypothetical protein	yes
g8549	Hypothetical protein	yes
g9659	Hypothetical protein	yes
g11940	Hypothetical protein	yes
g6191	Hypothetical protein	yes
g3542	Hypothetical protein	yes
g414	Hypothetical protein	yes
g1	Hypothetical protein	yes
g3013	Hypothetical protein	yes
g5500	Hypothetical protein	yes
g8682	Hypothetical protein	yes
g4702	Hypothetical protein	yes
g8951	Hypothetical protein	yes
g9078	Hypothetical protein	yes
g7394	Hypothetical protein	yes
g2411	Hypothetical protein	yes
g735	Hypothetical protein	yes
g4622	Hypothetical protein	yes
g698	Hypothetical protein	yes
g1997	Hypothetical protein	yes
g7984	Hypothetical protein	yes
g1086	Hypothetical protein	yes
g1806	Hypothetical protein	yes
g7421	Hypothetical protein	yes
g1866	Hypothetical protein	yes
g8539	Hypothetical protein	yes
g13044	Hypothetical protein	yes
g7832	Hypothetical protein	yes
g12732	Hypothetical protein	yes
g5045	Zinc-binding oxidoreductase	no
g1948	Zinc-binding dehydrogenase	no
g3451	Zinc-binding dehydrogenase	no
g10408	Zinc-binding dehydrogenase	no
g6155	Uncharacterized protein conserved in bacteria (DUF2237)	no
g8780	UDP-galactose 4-epimerase	no
g8554	ubiquitin-protein transferase activity	no
g9342	Type IV dipeptidyl-peptidase which removes N-terminal dipeptides sequentially from polypeptides having unsubstituted N- termini provided that the penultimate residue is proline	no
g7227	tRNA synthetases class II core domain (F)	no
g5540	Trehalose utilisation	no
g7175	Thioredoxin	no
g4042	The amino acid sequence converted into a structural homology model presents the general folding and conserved residues forming the active site of a typical dye-decolorizing-type	no
g505	SnoaL-like domain	no
g3661	SnoaL-like domain	no
g797	short chain dehydrogenase	no
g9546	Serine hydrolase (FSH1)	no
g9833	Serine hydrolase (FSH1)	no
g5849	Serine aminopeptidase, S33	no
g7679	ser Thr protein phosphatase family protein	no
g9675	SelR domain	no
g6492	Secretory pathway protein Ssp120	no
g5132	Reversible hydration of carbon dioxide	no
g5677	Reversible hydration of carbon dioxide	no
g12296	Pyridoxamine phosphate oxidase	no
g3001	Pyridoxamine 5'-phosphate oxidase like	no
g2678	Pyridine nucleotide-disulphide oxidoreductase	no
g8486	Pyridine nucleotide-disulphide oxidoreductase	no
g10992	Pyridine nucleotide-disulphide oxidoreductase	no
g5482	Protein-L-isoaspartate(D-aspartate) O-methyltransferase (PCMT)	no
g2896	Protein tyrosine kinase	no
g3785	Protein of unknown function (DUF952)	no
g1380	Protein of unknown function (DUF4243)	no
g12440	Protein of unknown function (DUF3605)	no
g13096	Protein of unknown function (DUF3431)	no
g11109	Protein of unknown function (DUF1479)	no
g12802	Protein of unknown function (DUF1349)	no
g10169	Protein of unknown function (DUF1295)	no
g10243	Protein kinase subdomain-containing protein	no
g12789	Protein kinase domain	no
g1867	Prolyl 4-hydroxylase alpha subunit homologues.	no
g9174	Prion-inhibition and propagation	no
g9647	Presenilin, signal peptide peptidase, family	no
g5957	Polysaccharide deacetylase	no
g10683	Polyketide cyclase / dehydrase and lipid transport	no
g3362	Phytanoyl-CoA dioxygenase (PhyH)	no
g9063	Phytanoyl-CoA dioxygenase (PhyH)	no
g9424	Phospholipase D Active site motif	no
g12704	Phosphoesterase family	no
g6434	peptide methionine sulfoxide	no
g2639	Oxidoreductase family, NAD-binding Rossmann fold	no
g1756	Oxidoreductase family, C-terminal alpha/beta domain	no
g4437	oxidation-reduction process	no
g2358	O-methyltransferase	no
g7619	O-methyltransferase	no
g9750	Nucleotide-diphospho-sugar transferase	no
g12772	Nucleoside diphosphate kinase	no
g11526	N-terminal domain of oxidoreductase	no
g12468	NMT1/THI5 like	no
g12062	NmrA-like family	no
g9942	Nitroreductase family	no
g125	NAD(P)H-binding	no
g363	NAD(P)H-binding	no
g1665	NAD(P)H-binding	no
g4385	NAD(P)H-binding	no
g5211	NAD(P)H-binding	no
g9115	NAD(P)H-binding	no
g9770	NAD(P)H-binding	no
g4727	NAD dependent epimerase dehydratase family protein	no
g4729	NAD dependent epimerase dehydratase family protein	no
g5396	NAD dependent epimerase dehydratase	no
g7685	nad dependent epimerase	no
g9635	NACHT domain	no
g6467	Myo-inositol oxygenase	no
g9935	MYND finger	no
g7261	MmgE/PrpD family	no
g6525	Mitochondrial inner membrane protease subunit	no
g3261	Methyltransferase domain	no
g5298	Methyltransferase domain	no
g8223	Methyltransferase domain	no
g9360	Metallo-beta-lactamase superfamily	no
g2038	Male sterility protein	no
g6390	Major Facilitator Superfamily	no
g5615	Lipoate-protein ligase	no
g7198	Lipase 3 N-terminal region	no
g2345	Isochorismatase family	no
g5614	Isochorismatase family	no
g3037	Involved in maceration and soft-rotting of plant tissue	no
g11371	Involved in biosynthesis of the thiamine precursor thiazole. Catalyzes the conversion of NAD and glycine to adenosine diphosphate 5-(2-hydroxyethyl)-4-methylthiazole-2-carboxylic acid (ADT), an adenylated thiazole intermediate. The reaction includes an iron-dependent sulfide transfer from a conserved cysteine residue of the protein to a thiazole intermediate. The enzyme can only undergo a single …	no
g9904	Histone-binding protein RBBP4 or subunit C of CAF1 complex	no
g4341	Heterokaryon incompatibility protein (HET)	no
g5148	Haloacid dehalogenase-like hydrolase	no
g7269	Haloacid dehalogenase-like hydrolase	no
g4695	Glycosyltransferase family 4 protein	no
g7150	Glycosyltransferase family 34 protein	no
g6141	Glycosyl hydrolase family 61	no
g3089	Glycoside hydrolase family 131 protein	no
g256	Glycolipid transfer protein (GLTP)	no
g4101	Glutathione S-transferase, N-terminal domain	no
g10046	Glutathione S-transferase, N-terminal domain	no
g8606	Glutathione S-transferase, C-terminal domain	no
g11292	Glutathione S-transferase, C-terminal domain	no
g3595	Glutaredoxin	no
g209	glutamine amidotransferase	no
g1326	galactosyl transferase GMA12/MNN10 family	no
g9240	Galactose oxidase, central domain	no
g8879	GAL4-like Zn(II)2Cys6 (or C6 zinc) binuclear cluster DNA-binding domain	no
g3184	Fungal specific transcription factor domain	no
g6536	Fungal specific transcription factor domain	no
g12024	Fungal specific transcription factor	no
g4003	Fumarylacetoacetase N-terminal	no
g4194	Flavin reductase like domain	no
g2989	flavin oxidoreductase	no
g9068	FGGY family of carbohydrate kinases, N-terminal domain	no
g1070	Epoxide hydrolase N terminus	no
g2525	Enoyl-(Acyl carrier protein) reductase	no
g5122	Enoyl-(Acyl carrier protein) reductase	no
g5786	DUF1907	no
g1669	Domain with 2 conserved Trp (W) residues	no
g6846	Domain of unknown function (DUF1772)	no
g438	Domain in Tre-2, BUB2p, and Cdc16p. Probable Rab-GAPs.	no
g7534	DNA replication origin binding	no
g11873	DJ-1/PfpI family	no
g7908	Dienelactone hydrolase family	no
g13054	Destroys radicals which are normally produced within the cells and which are toxic to biological systems	no
g1619	cytochrome P450	no
g10829	Cyanamide hydratase	no
g7687	Conserved hypothetical protein 95	no
g5262	Conserved hypothetical ATP binding protein	no
g5398	clavaminate synthase-like protein	no
g7620	Class II Aldolase and Adducin N-terminal domain	no
g9361	Catalyzes the reaction of cyanate with bicarbonate to produce ammonia and carbon dioxide	no
g3515	Catalyzes the condensation of formaldehyde and glutathione to S-hydroxymethylglutathione	no
g4445	Catalytic LigB subunit of aromatic ring-opening dioxygenase	no
g2767	Carbon-nitrogen hydrolase	no
g8896	Carbohydrate-binding module family 1 protein	no
g6381	c6 finger domain-containing protein	no
g3095	Broad-Complex, Tramtrack and Bric a brac	no
g8346	Broad-Complex, Tramtrack and Bric a brac	no
g60	Beta-lactamase superfamily domain	no
g4266	Beta-lactamase superfamily domain	no
g8075	Beta-lactamase superfamily domain	no
g1323	Belongs to the uroporphyrinogen decarboxylase family	no
g9928	Belongs to the ubiquitin-conjugating enzyme family	no
g220	Belongs to the sterol desaturase family	no
g10224	Belongs to the sterol desaturase family	no
g4529	Belongs to the short-chain dehydrogenases reductases (SDR) family	no
g5285	Belongs to the peptidase S1 family	no
g5660	Belongs to the peptidase A1 family	no
g9088	Belongs to the nucleosome assembly protein (NAP) family	no
g11137	Belongs to the mitochondrial carrier (TC 2.A.29) family	no
g4172	Belongs to the major facilitator superfamily. Sugar transporter (TC 2.A.1.1) family	no
g461	Belongs to the iron ascorbate-dependent oxidoreductase family	no
g2241	Belongs to the iron ascorbate-dependent oxidoreductase family	no
g4524	Belongs to the histidine acid phosphatase family	no
g2078	Belongs to the GPI family	no
g2134	Belongs to the GPI family	no
g2135	Belongs to the GPI family	no
g6558	Belongs to the glycosyl hydrolase 43 family	no
g10697	Belongs to the glutamine synthetase family	no
g11874	Belongs to the FPP GGPP synthase family	no
g2208	Belongs to the EF-1-beta EF-1-delta family	no
g7066	Belongs to the DapA family	no
g8268	Belongs to the class-I aminoacyl-tRNA synthetase family	no
g5055	Belongs to the class I-like SAM-binding methyltransferase superfamily. Protein arginine N- methyltransferase family	no
g12965	Belongs to the ATCase OTCase family	no
g6196	Belongs to the argonaute family	no
g832	Belongs to the aldehyde dehydrogenase family	no
g12571	Belongs to the aldehyde dehydrogenase family	no
g7205	ATP binding	no
g2814	Argonaute siRNA chaperone (ARC) complex subunit Arb1	no
g9280	Anaphase-promoting complex subunit 4 WD40 domain	no
g5383	AMP-binding enzyme C-terminal domain	no
g5395	AMP-binding enzyme C-terminal domain	no
g7693	Aminotransferase class-V	no
g6748	Amb_all	no
g5133	Alpha/beta hydrolase family	no
g6418	Alpha/beta hydrolase family	no
g8571	Alpha/beta hydrolase family	no
g10715	Alpha/beta hydrolase family	no
g4618	Alpha and gamma adaptin binding protein p34	no
g123	Aldo/keto reductase family	no
g670	Aldo/keto reductase family	no
g4651	Aldo/keto reductase family	no
g7346	Aldo/keto reductase family	no
g9140	Aldo/keto reductase family	no
g9425	Aldo/keto reductase family	no
g8621	Aldo keto reductase	no
g5758	Alcohol dehydrogenase GroES-like domain	no
g5968	Alcohol dehydrogenase GroES-like domain	no
g10488	Alcohol dehydrogenase GroES-like domain	no
g11193	Alcohol dehydrogenase GroES-like domain	no
g5714	Activator of Hsp90 ATPase, N-terminal	no
g2729	Acetyltransferase (GNAT) domain	no
g7655	Acetyltransferase (GNAT) domain	no
g406	Hypothetical protein	no
g920	Hypothetical protein	no
g1142	Hypothetical protein	no
g1385	Hypothetical protein	no
g1449	Hypothetical protein	no
g1716	Hypothetical protein	no
g1840	Hypothetical protein	no
g2060	Hypothetical protein	no
g2136	Hypothetical protein	no
g2309	Hypothetical protein	no
g2342	Hypothetical protein	no
g3015	Hypothetical protein	no
g3142	Hypothetical protein	no
g3332	Hypothetical protein	no
g3691	Hypothetical protein	no
g3957	Hypothetical protein	no
g3997	Hypothetical protein	no
g4104	Hypothetical protein	no
g4521	Hypothetical protein	no
g4730	Hypothetical protein	no
g5087	Hypothetical protein	no
g5612	Hypothetical protein	no
g6003	Hypothetical protein	no
g6237	Hypothetical protein	no
g6349	Hypothetical protein	no
g6383	Hypothetical protein	no
g6421	Hypothetical protein	no
g6589	Hypothetical protein	no
g7116	Hypothetical protein	no
g7296	Hypothetical protein	no
g7500	Hypothetical protein	no
g7532	Hypothetical protein	no
g7548	Hypothetical protein	no
g7657	Hypothetical protein	no
g7852	Hypothetical protein	no
g8383	Hypothetical protein	no
g8412	Hypothetical protein	no
g8425	Hypothetical protein	no
g9691	Hypothetical protein	no
g9749	Hypothetical protein	no
g10075	Hypothetical protein	no
g10099	Hypothetical protein	no
g10204	Hypothetical protein	no
g10352	Hypothetical protein	no
g10370	Hypothetical protein	no
g10502	Hypothetical protein	no
g10607	Hypothetical protein	no
g11117	Hypothetical protein	no
g11183	Hypothetical protein	no
g11720	Hypothetical protein	no
g13102	Hypothetical protein	no
g13163	Hypothetical protein	no

## Sheet: A_viciae_villosae
Gene id	Product Description	Signal peptide
g335	Zn_pept	yes
g11455	Zn_pept	yes
g4667	Zn_pept	yes
g10963	Yeast cell wall synthesis protein KRE9/KNH1	yes
g2798	WSC domain	yes
g455	Uncharacterized conserved protein (DUF2183)	yes
g8610	Ubiquitin 3 binding protein But2 C-terminal domain	yes
g10720	Ubiquitin 3 binding protein But2 C-terminal domain	yes
g11159	Transferrin receptor-like dimerisation domain	yes
g4690	TAP-like protein	yes
g9147	Survival protein SurE	yes
g761	Survival protein SurE	yes
g1871	Succinylglutamate desuccinylase / Aspartoacylase family	yes
g9006	Strictosidine synthase	yes
g2954	Starch binding domain-containing protein	yes
g12495	Splits internally a 1,3-beta-glucan molecule and transfers the newly generated reducing end (the donor) to the non- reducing end of another 1,3-beta-glucan molecule (the acceptor) forming a 1,3-beta linkage, resulting in the elongation of 1,3- beta-glucan chains in the cell wall	yes
g10734	Splits internally a 1,3-beta-glucan molecule and transfers the newly generated reducing end (the donor) to the non- reducing end of another 1,3-beta-glucan molecule (the acceptor) forming a 1,3-beta linkage, resulting in the elongation of 1,3- beta-glucan chains in the cell wall	yes
g5362	Splits internally a 1,3-beta-glucan molecule and transfers the newly generated reducing end (the donor) to the non- reducing end of another 1,3-beta-glucan molecule (the acceptor) forming a 1,3-beta linkage, resulting in the elongation of 1,3- beta-glucan chains in the cell wall	yes
g9905	some similarities with uniprot	yes
g4288	SnoaL-like domain	yes
g10513	SnoaL-like domain	yes
g4339	SET (Su(var)3-9, Enhancer-of-zeste, Trithorax) domain	yes
g5223	Ser-Thr-rich glycosyl-phosphatidyl-inositol-anchored membrane family	yes
g10702	Serine carboxypeptidase S28	yes
g778	Serine aminopeptidase, S33	yes
g8910	selenium binding protein	yes
g9711	Secreted metalloproteinase that allows assimilation of proteinaceous substrates. Shows high activities on basic nuclear substrates such as histone and protamine	yes
g12199	Secreted metalloproteinase that allows assimilation of proteinaceous substrates. Shows high activities on basic nuclear substrates such as histone and protamine	yes
g11779	saponin hydrolase	yes
g10869	Sad1 / UNC-like C-terminal	yes
g11410	Rubisco LSMT substrate-binding	yes
g2563	Right handed beta helix region	yes
g3289	Rhamnogalacturonate lyase	yes
g1829	Responsible for synthesis of pseudouridine from uracil	yes
g4632	Replication Fork Protection Component Swi3	yes
g7549	Pyridoxamine 5'-phosphate oxidase	yes
g2475	Putative peptidase family	yes
g7555	Protein of unknown function (DUF3455)	yes
g5916	Protein of unknown function (DUF3455)	yes
g9692	Protein of unknown function (DUF3455)	yes
g6667	Protein of unknown function (DUF3237)	yes
g12740	Protein of unknown function (DUF3129)	yes
g9398	Protein of unknown function (DUF3129)	yes
g11225	Protein of unknown function (DUF1620)	yes
g12900	Protein of unknown function (DUF1593)	yes
g3916	Protein of unknown function (DUF1524)	yes
g11996	Prolyl oligopeptidase family	yes
g6991	Pro-kumamolisin, activation domain	yes
g11802	Pro-kumamolisin, activation domain	yes
g8599	present in yeast cell wall integrity and stress response component proteins	yes
g4858	Pregnancy-associated plasma protein-A	yes
g11326	Polysaccharide lyase family 4, domain II	yes
g1632	Polysaccharide lyase family 4 protein	yes
g9915	Polysaccharide lyase family 4 protein	yes
g3509	polysaccharide lyase family 4	yes
g9268	Polysaccharide lyase family 3 protein	yes
g1553	Polysaccharide lyase family 3 protein	yes
g8277	Polysaccharide lyase family 1 protein	yes
g1298	Polysaccharide lyase family 1 protein	yes
g12327	Polysaccharide lyase family 1 protein	yes
g6171	Polysaccharide lyase family 1 protein	yes
g10003	Polysaccharide lyase family 1 protein	yes
g11813	Polysaccharide lyase family 1 protein	yes
g829	Polysaccharide lyase family 1	yes
g11918	Polysaccharide lyase family 1	yes
g11167	PLC-like phosphodiesterase	yes
g3661	PLC-like phosphodiesterase	yes
g5852	Platelet-activating factor acetylhydrolase, isoform II	yes
g138	Phytase	yes
g11221	phosphorylcholine phosphatase	yes
g8379	Phosphoglycerate mutase family	yes
g7670	Phosphoesterase family	yes
g9680	phosphatidylglycerol phosphatidylinositol transfer protein	yes
g1434	Phosphatidylethanolamine-binding protein	yes
g3931	Phosphatidylethanolamine-binding protein	yes
g9483	PhoD-like phosphatase, N-terminal domain	yes
g415	Pfam:DUF1237	yes
g8526	Peroxidase, family 2	yes
g8428	Peroxidase, family 2	yes
g6053	Peroxidase, family 2	yes
g1797	Peroxidase	yes
g11953	peroxidase	yes
g2362	Peptidylprolyl isomerase	yes
g1126	Peptidase dimerisation domain	yes
g12249	Peptidase dimerisation domain	yes
g5549	Peptidase A4 family	yes
g4811	Peptidase A4 family	yes
g6148	PE-PPE domain	yes
g10728	pectin lyase	yes
g12835	Pectate lyase	yes
g8396	Pectate lyase	yes
g6096	Parallel beta-helix repeat	yes
g11715	PAN domain	yes
g3054	Palmitoyl protein thioesterase	yes
g10543	paf acetylhydrolase family protein	yes
g7919	oxidoreductase	yes
g3736	OST3 / OST6 family, transporter family	yes
g11418	Multicopper oxidase	yes
g5868	Multicopper oxidase	yes
g4226	Multicopper oxidase	yes
g8395	Multicopper oxidase	yes
g8371	Mortierella verticillata NRRL 6337	yes
g6083	metalloprotease	yes
g6943	Major royal jelly protein	yes
g9111	Major royal jelly protein	yes
g7150	Lytic polysaccharide mono-oxygenase, cellulose-degrading	yes
g8611	Lytic polysaccharide mono-oxygenase, cellulose-degrading	yes
g3443	Lytic polysaccharide monooxygenase	yes
g9541	LysM domain-containing protein	yes
g9320	Lysin motif	yes
g6262	Lipase b	yes
g4874	LicD family	yes
g12537	Lactonase, 7-bladed beta-propeller	yes
g12815	Lactonase, 7-bladed beta-propeller	yes
g11189	Kelch domain-containing protein	yes
g10575	Kelch	yes
g8939	Jacalin-like lectin domain	yes
g8363	Isochorismatase family	yes
g832	Involved in maceration and soft-rotting of plant tissue	yes
g1330	Involved in maceration and soft-rotting of plant tissue	yes
g11068	Inosine-uridine preferring nucleoside hydrolase	yes
g8796	Hydrophobic surface binding protein A	yes
g907	Hydrolyzes a variety of simple alpha-D-galactoside as well as more complex molecules such as oligosaccharides and polysaccharides	yes
g7841	HOOK protein	yes
g7511	Heterokaryon incompatibility protein Het-C	yes
g10105	hemolysis in other organism	yes
g3064	HEAT repeat containing 9	yes
g3506	Haem-degrading	yes
g4886	GPI-Mannosyltransferase II co-activator	yes
g9744	GPI-anchored cell wall organization protein	yes
g12904	Gpi anchored serine-threonine rich protein	yes
g3229	GPI anchored cell wall protein	yes
g12642	gpi anchored	yes
g11580	gpi anchored	yes
g11508	GMC oxidoreductase	yes
g9408	GMC oxidoreductase	yes
g3026	GMC oxidoreductase	yes
g6327	GMC oxidoreductase	yes
g4202	Glycosyl hydrolases family 28	yes
g8193	Glycosyl hydrolases family 16	yes
g3838	Glycosyl hydrolases family 16	yes
g8841	Glycosyl hydrolase family 92	yes
g8510	Glycosyl Hydrolase Family 88	yes
g9447	Glycosyl hydrolase family 62	yes
g7149	Glycosyl hydrolase family 61	yes
g7206	Glycosyl hydrolase family 61	yes
g10831	Glycosyl hydrolase family 61	yes
g4444	Glycosyl hydrolase family 61	yes
g3089	Glycosyl hydrolase family 10	yes
g2653	Glycosyl hydrolase catalytic core	yes
g5346	Glycoside hydrolase family 81 protein	yes
g9187	Glycoside hydrolase family 79	yes
g6058	Glycoside hydrolase family 78 protein	yes
g4094	Glycoside hydrolase family 78 protein	yes
g7571	Glycoside hydrolase family 76 protein	yes
g5447	Glycoside hydrolase family 76 protein	yes
g7848	Glycoside hydrolase family 63 protein	yes
g8206	Glycoside hydrolase family 62 protein	yes
g5801	Glycoside hydrolase family 61 protein	yes
g3992	Glycoside hydrolase family 61 protein	yes
g8290	Glycoside hydrolase family 61 protein	yes
g218	Glycoside Hydrolase family 61	yes
g7010	Glycoside hydrolase family 55	yes
g12684	Glycoside hydrolase family 54	yes
g8809	Glycoside hydrolase family 51 protein	yes
g12920	Glycoside hydrolase family 43 protein	yes
g12683	Glycoside hydrolase family 43	yes
g6185	Glycoside Hydrolase Family 43	yes
g179	Glycoside Hydrolase Family 43	yes
g1005	Glycoside hydrolase family 35 protein	yes
g6300	Glycoside hydrolase family 35 protein	yes
g9463	Glycoside hydrolase family 3 protein	yes
g10941	Glycoside hydrolase family 28 protein	yes
g475	Glycoside hydrolase family 28 protein	yes
g6191	Glycoside hydrolase family 28 protein	yes
g8234	Glycoside hydrolase family 20 protein	yes
g2741	Glycoside hydrolase family 20 protein	yes
g3124	Glycoside hydrolase family 20 protein	yes
g10738	Glycoside hydrolase family 2 protein	yes
g1046	Glycoside hydrolase family 2 protein	yes
g7934	Glycoside hydrolase family 18 protein	yes
g7595	Glycoside hydrolase family 17 protein	yes
g8548	Glycoside hydrolase family 16 protein	yes
g4065	Glycoside hydrolase family 16 protein	yes
g7443	Glycoside hydrolase family 16 protein	yes
g2955	Glycoside hydrolase family 13	yes
g4072	Glycoside hydrolase family 128 protein	yes
g9730	Glycoside hydrolase family 128 protein	yes
g5349	Glycoside hydrolase family 128 protein	yes
g7599	Glycoside hydrolase family 128 protein	yes
g6078	Glycoside hydrolase family 115 protein	yes
g9420	Glycoside hydrolase family 10 protein	yes
g11069	glycoside hydrolase family 10 protein	yes
g167	Glycoside hydrolase family 10 protein	yes
g2316	glycoside hydrolase family	yes
g1608	glycerophosphoryl diester phosphodiesterase	yes
g4099	GH27-CBM35. glycoside hydrolase family 27	yes
g256	GDSL-like Lipase/Acylhydrolase family	yes
g6904	GDSL-like Lipase/Acylhydrolase family	yes
g11351	GDSL-like Lipase/Acylhydrolase family	yes
g12178	GDSL-like Lipase/Acylhydrolase family	yes
g10808	Fungal-type cellulose-binding domain	yes
g2075	Fungal-type cellulose-binding domain	yes
g2691	Functions as a sorting receptor in the Golgi compartment required for the intracellular sorting and delivery of soluble vacuolar proteins, like carboxypeptidase Y (CPY) and proteinase A	yes
g8431	FMN-dependent dehydrogenase	yes
g4211	Flavin containing amine oxidoreductase	yes
g6924	Flavin containing amine oxidoreductase	yes
g11272	Flavin containing amine oxidoreductase	yes
g7019	Ferritin-like domain	yes
g10548	Ferritin-like domain	yes
g11697	Ferric reductase like transmembrane component	yes
g5870	FAS1 domain-containing protein	yes
g8496	FAD binding domain	yes
g5904	FAD binding domain	yes
g2090	FAD binding domain	yes
g11881	FAD binding domain	yes
g9074	FAD binding domain	yes
g1334	Extracellular serine-rich protein	yes
g1165	extracellular serine-rich protein	yes
g9037	Extracellular dioxygenase	yes
g1940	Extracellular dioxygenase	yes
g5546	Eukaryotic-type carbonic anhydrase	yes
g5435	Eukaryotic cytochrome b561	yes
g2305	EthD domain	yes
g7100	Esterase-like activity of phytase	yes
g1469	Esterase PHB depolymerase	yes
g4897	Endoplasmic Reticulum Oxidoreductin 1 (ERO1)	yes
g12019	Endonuclease/Exonuclease/phosphatase family	yes
g8916	ectoine synthase activity	yes
g11558	Domain of unknown function (DUF5127)	yes
g10833	Domain of unknown function (DUF4360)	yes
g3614	Domain of unknown function (DUF4203)	yes
g2526	Domain of unknown function (DUF1996)	yes
g12526	Domain of unknown function (DUF1996)	yes
g4805	Domain of unknown function (DUF1961)	yes
g7638	DnaJ molecular chaperone homology domain	yes
g11163	DJ-1/PfpI family	yes
g9757	disulfide-isomerase	yes
g10670	Dipeptidyl peptidase IV (DPP IV) N-terminal region	yes
g7343	DHH family	yes
g9365	Deuterolysin metalloprotease	yes
g8373	Destroys radicals which are normally produced within the cells and which are toxic to biological systems	yes
g7014	Cutinase	yes
g3670	Cutinase	yes
g8911	Cupin	yes
g4238	Cupin	yes
g6719	Cupin	yes
g5144	Cortical protein marker for cell polarity	yes
g7260	Copper/zinc superoxide dismutase (SODC)	yes
g5579	Conserved hypothetical protein	yes
g9371	Common central domain of tyrosinase	yes
g660	Common central domain of tyrosinase	yes
g10854	Common central domain of tyrosinase	yes
g5476	Common central domain of tyrosinase	yes
g3647	Common central domain of tyrosinase	yes
g5268	Common central domain of tyrosinase	yes
g12362	CFEM domain	yes
g10101	CFEM domain	yes
g10568	cellulose-binding family ii	yes
g9763	cellulose-binding family ii	yes
g5200	Cellulase (glycosyl hydrolase family 5)	yes
g5281	Cellulase (glycosyl hydrolase family 5)	yes
g6265	cellobiose dehydrogenase	yes
g7621	cell wall protein	yes
g6807	cell wall protein	yes
g1815	Cell wall glycosyl hydrolase	yes
g8010	CBM1-GH10. carbohydrate-binding module family 1	yes
g8215	CBM18-CE4-CBM18-CBM18. carbohydrate-binding module family 18	yes
g9487	CBM18-CE4-CBM18-CBM18. carbohydrate-binding module family 18	yes
g2597	Catalyzes the hydrolysis of N-formyl-L-kynurenine to L- kynurenine, the second step in the kynurenine pathway of tryptophan degradation. Kynurenine may be further oxidized to nicotinic acid, NAD(H) and NADP(H). Required for elimination of toxic metabolites	yes
g6084	Catalyzes the hydrolysis of cutin, a polyester that forms the structure of plant cuticle	yes
g6573	Catalyzes the hydrolysis of cutin, a polyester that forms the structure of plant cuticle	yes
g9678	Catalyzes the hydrolysis of cutin, a polyester that forms the structure of plant cuticle	yes
g705	Catalyzes the hydrolysis of cutin, a polyester that forms the structure of plant cuticle	yes
g5973	Carboxypeptidase activation peptide	yes
g4959	Carbohydrate-binding module family 63 protein	yes
g333	Carbohydrate-binding module family 18 protein	yes
g544	Carbohydrate-binding module family 1 protein	yes
g9000	Carbohydrate-binding module family 1 protein	yes
g8846	Carbohydrate-binding module family 1 protein	yes
g10918	Carbohydrate esterase family 8 protein	yes
g12658	Carbohydrate esterase family 5 protein	yes
g5766	Carbohydrate esterase family 5 protein	yes
g2063	Carbohydrate esterase family 5 protein	yes
g7914	Carbohydrate esterase family 16 protein	yes
g5534	Carbohydrate esterase family 15 protein	yes
g5835	Carbohydrate esterase family 12 protein	yes
g12483	Carbohydrate esterase family 1 protein	yes
g4277	Carbohydrate esterase family 1 protein	yes
g12820	Calcineurin-like phosphoesterase	yes
g4462	BNR repeat-containing family member	yes
g10830	bnr asp-box repeat	yes
g6497	Blastomyces yeast-phase-specific protein	yes
g6188	Beta-L-arabinofuranosidase, GH127	yes
g11710	Beta-lactamase	yes
g9109	Beta-lactamase	yes
g4527	beta-glucosidase	yes
g11453	Beta-glucosidase	yes
g4066	Beta-glucanases participate in the metabolism of beta- glucan, the main structural component of the cell wall. Acts on lutean, pustulan and 1,6-oligo-beta-D-glucosides	yes
g777	Belongs to the type-B carboxylesterase lipase family	yes
g6170	Belongs to the type-B carboxylesterase lipase family	yes
g11271	Belongs to the type-B carboxylesterase lipase family	yes
g10778	Belongs to the type-B carboxylesterase lipase family	yes
g9603	Belongs to the type-B carboxylesterase lipase family	yes
g5267	Belongs to the type-B carboxylesterase lipase family	yes
g2885	Belongs to the type-B carboxylesterase lipase family	yes
g11780	Belongs to the tannase family	yes
g4204	Belongs to the tannase family	yes
g177	Belongs to the small Tim family	yes
g11643	Belongs to the protein disulfide isomerase family	yes
g2357	Belongs to the polysaccharide lyase 4 family	yes
g9455	Belongs to the peroxidase family	yes
g2689	Belongs to the peptidase S8 family	yes
g9195	Belongs to the peptidase S8 family	yes
g8400	Belongs to the peptidase S8 family	yes
g8399	Belongs to the peptidase S8 family	yes
g8959	Belongs to the peptidase S8 family	yes
g12138	Belongs to the peptidase S10 family	yes
g11858	Belongs to the peptidase S10 family	yes
g6732	Belongs to the peptidase S10 family	yes
g11909	Belongs to the peptidase S10 family	yes
g11208	Belongs to the peptidase S1 family	yes
g11979	Belongs to the peptidase M36 family	yes
g6073	Belongs to the peptidase M36 family	yes
g8374	Belongs to the peptidase M28 family	yes
g7846	Belongs to the peptidase M28 family	yes
g4378	Belongs to the peptidase M28 family	yes
g10752	Belongs to the peptidase M28 family	yes
g10127	Belongs to the peptidase M28 family	yes
g9659	Belongs to the peptidase M28 family	yes
g5387	Belongs to the peptidase M28 family	yes
g7698	Belongs to the peptidase A1 family	yes
g9822	Belongs to the oxygen-dependent FAD-linked oxidoreductase family	yes
g11602	Belongs to the oxygen-dependent FAD-linked oxidoreductase family	yes
g9094	Belongs to the oxygen-dependent FAD-linked oxidoreductase family	yes
g7160	Belongs to the oxygen-dependent FAD-linked oxidoreductase family	yes
g4244	Belongs to the oxygen-dependent FAD-linked oxidoreductase family	yes
g8582	Belongs to the oxygen-dependent FAD-linked oxidoreductase family	yes
g2116	Belongs to the multicopper oxidase family	yes
g2899	Belongs to the multicopper oxidase family	yes
g11357	Belongs to the multicopper oxidase family	yes
g8062	Belongs to the GMC oxidoreductase family	yes
g9620	Belongs to the GMC oxidoreductase family	yes
g216	Belongs to the GMC oxidoreductase family	yes
g2111	Belongs to the GMC oxidoreductase family	yes
g2511	Belongs to the GMC oxidoreductase family	yes
g8574	Belongs to the GMC oxidoreductase family	yes
g5731	Belongs to the glycosyl hydrolase family 6	yes
g8716	Belongs to the glycosyl hydrolase family 6	yes
g12290	Belongs to the glycosyl hydrolase family 6	yes
g135	Belongs to the glycosyl hydrolase 7 (cellulase C) family	yes
g3416	Belongs to the glycosyl hydrolase 7 (cellulase C) family	yes
g4373	Belongs to the glycosyl hydrolase 7 (cellulase C) family	yes
g12431	Belongs to the glycosyl hydrolase 5 (cellulase A) family	yes
g6744	Belongs to the glycosyl hydrolase 5 (cellulase A) family	yes
g9573	Belongs to the glycosyl hydrolase 5 (cellulase A) family	yes
g12640	Belongs to the glycosyl hydrolase 5 (cellulase A) family	yes
g8704	Belongs to the glycosyl hydrolase 5 (cellulase A) family	yes
g10916	Belongs to the glycosyl hydrolase 5 (cellulase A) family	yes
g9676	Belongs to the glycosyl hydrolase 43 family	yes
g607	Belongs to the glycosyl hydrolase 43 family	yes
g11284	Belongs to the glycosyl hydrolase 32 family	yes
g1481	Belongs to the glycosyl hydrolase 32 family	yes
g11940	Belongs to the glycosyl hydrolase 32 family	yes
g2343	Belongs to the glycosyl hydrolase 31 family	yes
g1443	Belongs to the glycosyl hydrolase 28 family	yes
g10257	Belongs to the glycosyl hydrolase 28 family	yes
g10966	Belongs to the glycosyl hydrolase 26 family	yes
g4856	Belongs to the glycosyl hydrolase 17 family	yes
g2096	Belongs to the glycosyl hydrolase 12 (cellulase H) family	yes
g3318	Belongs to the glycosyl hydrolase 12 (cellulase H) family	yes
g5082	Belongs to the glycosyl hydrolase 11 (cellulase G) family	yes
g6190	Belongs to the glycosyl hydrolase 11 (cellulase G) family	yes
g123	Belongs to the glycosyl hydrolase 1 family	yes
g3146	Belongs to the CRISP family	yes
g1383	Belongs to the chaperonin (HSP60) family	yes
g12734	Belongs to the asparaginase 1 family	yes
g7911	belongs to GMC oxidoreductase family (Choline dehydrogenase and related flavoproteins)	yes
g10713	Bacterial extracellular solute-binding protein	yes
g7759	Autophagy-related protein 27	yes
g7428	Arylsulfotransferase (ASST)	yes
g8923	Arabinogalactan endo-beta-1,4-galactanase	yes
g8429	antibiotic catabolic process	yes
g8907	Amidase	yes
g7006	Amidase	yes
g4742	Amb_all	yes
g5414	Alternaria alternata allergen 1	yes
g10961	Alpha-N-acetylglucosaminidase	yes
g2304	Alpha-lytic protease prodomain	yes
g8498	alpha-L-rhamnosidase	yes
g1694	Alpha/beta hydrolase family	yes
g9120	Alpha/beta hydrolase family	yes
g1925	allergen asp	yes
g4197	Alkaline phosphatase	yes
g772	Aldose 1-epimerase	yes
g4684	50S ribosome-binding GTPase	yes
g2243		yes
g7954		yes
g3656		yes
g12296		yes
g7896		yes
g936		yes
g385		yes
g6918		yes
g9378		yes
g2886		yes
g7657		yes
g7931		yes
g6999		yes
g151		yes
g3494		yes
g1998		yes
g10699		yes
g5940		yes
g4500		yes
g4829		yes
g5860		yes
g7229		yes
g5527		yes
g7903		yes
g2906		yes
g9191		yes
g11733		yes
g8539		yes
g11626		yes
g8443		yes
g5824		yes
g868		yes
g10322		yes
g3468		yes
g8738		yes
g11494		yes
g8697		yes
g3383		yes
g8642		yes
g11190		yes
g10516		yes
g8320		yes
g8699		yes
g3395		yes
g9164		yes
g10169		yes
g1311		yes
g6538		yes
g867		yes
g2361		yes
g9734		yes
g8831		yes
g3439		yes
g6931		yes
g8983		yes
g6271		yes
g3998		yes
g5692		yes
g9516		yes
g6773		yes
g7957		yes
g4332		yes
g1688		yes
g8635		yes
g3893		yes
g7189		yes
g10270		yes
g12646		yes
g8656		yes
g7180		yes
g8759		yes
g12555		yes
g2901		yes
g11187		yes
g10777		yes
g755		yes
g7604		yes
g8536		yes
g7926		yes
g8267		yes
g3545		yes
g12240		yes
g11539		yes
g12068		yes
g5856		yes
g13052		yes
g10949		yes
g11417		yes
g5688		yes
g4895		yes
g12970		yes
g1876		yes
g11393		yes
g1862		yes
g9004		yes
g5403		yes
g11636		yes
g865		yes
g12160		yes
g12234		yes
g10052		yes
g394		yes
g1670		yes
g11332		yes
g9956		yes
g10589		yes
g9714		yes
g8506		yes
g7906		yes
g9939		yes
g2942		yes
g8125		yes
g1435		yes
g7787		yes
g1196		yes
g12556		yes
g4876		yes
g5680		yes
g535		yes
g11936		yes
g849		yes
g3788		yes
g10772		yes
g12136		yes
g4334		yes
g2341		yes
g9890		yes
g11916		yes
g11499		yes
g8495		yes
g4275		yes
g5001		yes
g6753		yes
g1691		yes
g4798		yes
g12540		yes
g12269		yes
g5760		yes
g1309		yes
g10719		yes
g176		yes
g12492		yes
g9363		yes
g10208		yes
g9041		yes
g12456		yes
g2453		yes
g6059		yes
g11057		yes
g285		yes
g1003		yes
g7394		yes
g2719		yes
g4878		yes
g11358		yes
g12075		yes
g9335		yes
g5636		yes
g12252		yes
g1898		yes
g5961		yes
g6433		yes
g731		yes
g7026		yes
g11803		yes
g8840		yes
g11990		yes
g6984		yes
g1776		yes
g2634		yes
g180		yes
g11359		yes
g5925		yes
g268		yes
g5670		yes
g6160		yes
g6974		yes
g13012		yes
g1327	Zinc-binding oxidoreductase	no
g3882	Zinc-binding dehydrogenase	no
g12277	Zinc-binding dehydrogenase	no
g12528	X-Pro dipeptidyl-peptidase C-terminal non-catalytic domain	no
g8998	Uncharacterized protein conserved in bacteria (DUF2237)	no
g662	UDP-galactose 4-epimerase	no
g11987	tRNA synthetases class II core domain (F)	no
g3071	Transport protein Avl9	no
g4585	Thioredoxin	no
g5968	The amino acid sequence converted into a structural homology model presents the general folding and conserved residues forming the active site of a typical dye-decolorizing-type	no
g12568	Spinocerebellar ataxia type 10 protein domain	no
g7559	Soluble NSF attachment protein, SNAP	no
g3272	SnoaL-like domain	no
g9079	SnoaL-like domain	no
g1057	SMP-30/Gluconolaconase/LRE-like region	no
g3941	short chain dehydrogenase	no
g10797	SET (Su(var)3-9, Enhancer-of-zeste, Trithorax) domain	no
g6244	Serine hydrolase (FSH1)	no
g10813	Serine hydrolase (FSH1)	no
g6574	ser Thr protein phosphatase family protein	no
g12440	Secretory pathway protein Ssp120	no
g6830	scytalone dehydratase	no
g1151	RHO protein GDP dissociation inhibitor	no
g1417	Reversible hydration of carbon dioxide	no
g9945	Reversible hydration of carbon dioxide	no
g6376	Pyridoxamine phosphate oxidase	no
g396	Pyridoxamine 5'-phosphate oxidase like	no
g10333	Pyridine nucleotide-disulphide oxidoreductase	no
g9029	Protein of unknown function (DUF952)	no
g4924	Protein of unknown function (DUF4243)	no
g6430	Protein of unknown function (DUF3605)	no
g11692	Protein of unknown function (DUF3431)	no
g9755	Protein of unknown function (DUF3237)	no
g7091	Protein of unknown function (DUF1479)	no
g13023	Protein of unknown function (DUF1349)	no
g4835	Protein of unknown function (DUF1295)	no
g5685	Presenilin, signal peptide peptidase, family	no
g6208	Predicted SAM-dependent RNA methyltransferase	no
g1278	PRA1 family protein	no
g10849	Polysaccharide deacetylase	no
g9232	Polysaccharide biosynthesis	no
g12860	Polyketide cyclase / dehydrase and lipid transport	no
g2950	Phytanoyl-CoA dioxygenase (PhyH)	no
g7196	Phytanoyl-CoA dioxygenase (PhyH)	no
g11465	Phospholipase D Active site motif	no
g10834	peptide methionine sulfoxide	no
g5439	Oxidoreductase family, NAD-binding Rossmann fold	no
g9559	Oxidoreductase family, C-terminal alpha/beta domain	no
g4433	oxidation-reduction process	no
g2189	O-methyltransferase	no
g2204	O-methyltransferase	no
g12031	O-methyltransferase	no
g13061	Nucleotide-diphospho-sugar transferase	no
g3649	Nucleoside-diphosphate-sugar epimerase	no
g7895	NMT1/THI5 like	no
g4815	NmrA-like family	no
g848	NAD(P)H-binding	no
g3539	NAD(P)H-binding	no
g4425	NAD(P)H-binding	no
g8047	NAD(P)H-binding	no
g10200	NAD(P)H-binding	no
g12173	NAD dependent epimerase dehydratase family protein	no
g2754	nad dependent epimerase	no
g339	Myo-inositol oxygenase	no
g10545	MYND finger	no
g9754	Mycolic acid cyclopropane synthetase	no
g7358	Mitochondrial inner membrane protease subunit	no
g310	Methyltransferase domain	no
g2464	Methyltransferase domain	no
g6886	Methyltransferase domain	no
g7843	Male sterility protein	no
g1515	Major Facilitator Superfamily	no
g4330	Low-density lipoprotein-receptor YWTD domain	no
g7506	Lipocalin-like domain	no
g10519	Lipoate-protein ligase	no
g6728	Lipase 3 N-terminal region	no
g1695	Isochorismatase family	no
g12185	Involved in biosynthesis of the thiamine precursor thiazole. Catalyzes the conversion of NAD and glycine to adenosine diphosphate 5-(2-hydroxyethyl)-4-methylthiazole-2-carboxylic acid (ADT), an adenylated thiazole intermediate. The reaction includes an iron-dependent sulfide transfer from a conserved cysteine residue of the protein to a thiazole intermediate. The enzyme can only undergo a single …	no
g12705	Histone-binding protein RBBP4 or subunit C of CAF1 complex	no
g1800	Histone acetyltransferase Spt10	no
g4456	Heterokaryon incompatibility protein (HET)	no
g9361	Heterokaryon incompatibility protein (HET)	no
g2586	Haloacid dehalogenase-like hydrolase	no
g8591	Haloacid dehalogenase-like hydrolase	no
g9715	Haloacid dehalogenase-like hydrolase	no
g10449	Haloacid dehalogenase-like hydrolase	no
g12175	Glycosyltransferase family 4 protein	no
g12873	Glycosyltransferase family 2 protein	no
g10289	Glycoside hydrolase family 5 protein	no
g3044	Glycolipid transfer protein (GLTP)	no
g3336	Glutathione-dependent formaldehyde-activating enzyme	no
g5965	Glutathione S-transferase, N-terminal domain	no
g10110	Glutathione S-transferase, N-terminal domain	no
g710	Glutathione S-transferase, C-terminal domain	no
g745	Glutaredoxin	no
g11786	Glutamine amidotransferases class-II	no
g11852	Glutamine amidotransferase class-I	no
g5658	Glucose dehydrogenase C-terminus	no
g5052	GDP-mannose 4,6 dehydratase	no
g4919	galactosyl transferase GMA12/MNN10 family	no
g10785	GAL4-like Zn(II)2Cys6 (or C6 zinc) binuclear cluster DNA-binding domain	no
g86	Fungal specific transcription factor domain	no
g8705	Fungal specific transcription factor domain	no
g9792	FMN-dependent dehydrogenase	no
g1885	Flavin reductase like domain	no
g9805	FGGY family of carbohydrate kinases, N-terminal domain	no
g5797	FAD binding	no
g2011	extracellular serine-rich protein	no
g6537	Etoposide-induced protein 2.4 (EI24)	no
g9138	ethyl tert-butyl ether degradation	no
g3335	Epoxide hydrolase N terminus	no
g2082	Enoyl-(Acyl carrier protein) reductase	no
g6145	Enoyl-(Acyl carrier protein) reductase	no
g8553	Enoyl-(Acyl carrier protein) reductase	no
g7814	Domain with 2 conserved Trp (W) residues	no
g11664	DNA replication origin binding	no
g8199	DJ-1/PfpI family	no
g2127	Dienelactone hydrolase family	no
g3488	Dienelactone hydrolase family	no
g12606	Dienelactone hydrolase family	no
g12681	Destroys radicals which are normally produced within the cells and which are toxic to biological systems	no
g12116	cytokinesis regulator	no
g2471	Cyanamide hydratase	no
g6815	clavaminate synthase-like protein	no
g2356	Class II Aldolase and Adducin N-terminal domain	no
g12698	cfem domain-containing protein	no
g1875	Catalytic LigB subunit of aromatic ring-opening dioxygenase	no
g6694	Carbon-nitrogen hydrolase	no
g9955	Calcineurin-like phosphoesterase	no
g1459	Beta-lactamase superfamily domain	no
g10296	Beta-lactamase superfamily domain	no
g11024	Beta-lactamase	no
g5308	Belongs to the uroporphyrinogen decarboxylase family	no
g4284	Belongs to the TCTP family	no
g10977	Belongs to the sterol desaturase family	no
g9464	Belongs to the peptidase A1 family	no
g125	Belongs to the nucleosome assembly protein (NAP) family	no
g4349	Belongs to the mitochondrial carrier (TC 2.A.29) family	no
g7148	Belongs to the major facilitator superfamily. Sugar transporter (TC 2.A.1.1) family	no
g5489	Belongs to the iron ascorbate-dependent oxidoreductase family	no
g7317	Belongs to the iron ascorbate-dependent oxidoreductase family	no
g4575	Belongs to the GPI family	no
g4576	Belongs to the GPI family	no
g12107	Belongs to the glycosyl hydrolase 43 family	no
g790	Belongs to the glutamine synthetase family	no
g10875	belongs to the flavoprotein pyridine nucleotide cytochrome reductase family	no
g974	Belongs to the DapA family	no
g9014	Belongs to the cytochrome b5 family	no
g9836	Belongs to the class I-like SAM-binding methyltransferase superfamily. Protein arginine N- methyltransferase family	no
g13088	Belongs to the ATCase OTCase family	no
g3871	Belongs to the aldehyde dehydrogenase family	no
g8713	Belongs to the aldehyde dehydrogenase family	no
g205	ATP binding	no
g6211	Anaphase-promoting complex subunit 4 WD40 domain	no
g8304	AMP-binding enzyme C-terminal domain	no
g8305	AMP-binding enzyme C-terminal domain	no
g12823	Aminotransferase class-V	no
g4843	Alpha/beta hydrolase family	no
g7981	Alpha/beta hydrolase family	no
g10576	Alpha/beta hydrolase family	no
g11118	Alpha/beta hydrolase family	no
g6679	Alpha amylase, catalytic domain	no
g1457	Aldo/keto reductase family	no
g2635	Aldo/keto reductase family	no
g5030	Aldo/keto reductase family	no
g6365	Aldo/keto reductase family	no
g7772	Aldo/keto reductase family	no
g8402	Aldo/keto reductase family	no
g11201	Aldo/keto reductase family	no
g11618	Aldo/keto reductase family	no
g6765	Aldehyde dehydrogenase family	no
g2941	Alcohol dehydrogenase GroES-like domain	no
g8934	Alcohol dehydrogenase GroES-like domain	no
g11641	Alcohol dehydrogenase GroES-like domain	no
g11897	Alcohol dehydrogenase GroES-like domain	no
g3779	Activator of Hsp90 ATPase, N-terminal	no
g8523	Acetyltransferase (GNAT) domain	no
g6447	1-deoxy-D-xylulose-5-phosphate synthase	no
g5768	)-reductase	no
g211		no
g237		no
g830		no
g1264		no
g1315		no
g1830		no
g1872		no
g2142		no
g2338		no
g2613		no
g3211		no
g3575		no
g3653		no
g3655		no
g4134		no
g4135		no
g4600		no
g4653		no
g4838		no
g6016		no
g6493		no
g6568		no
g7017		no
g7177		no
g8096		no
g8176		no
g8262		no
g8598		no
g8664		no
g8871		no
g8929		no
g9353		no
g9630		no
g9885		no
g10223		no
g10370		no
g10454		no
g10565		no
g10981		no
g11896		no
g12691		no
g12770		no
