# Supplementary material for: Genome and Transcriptome Analysis of Ascochyta pisi Provides Insights into the Pathogenesis of Ascochyta Blight of Pea
Source: Microbiol Spectr. 2023 Jan 16;11(1):e04488-22. doi: 10.1128/spectrum.04488-22 (PMC9927284; doi:10.1128/spectrum.04488-22)
Supplement: Supplemental file 6 — Table S8. Download spectrum.04488-22-s0006.xlsx, XLSX file, 0.1 MB [file spectrum.04488-22-s0006.xlsx]

## Sheet: Sheet2
Expression profiles of secreted proteins in A. pisi HNA23 during the infection on pea leaves
Gene id	FPKM
	2 hpi_1	2 hpi_2	2 hpi_3	8 hpi_1	8 hpi_2	8 hpi_3	20 hpi_1	20 hpi_2	20 hpi_3
Apg9712	13.6481	7.42857	10.5679	13.1265	10.4848	13.3702	10.087	10.1009	11.8835
Apg9714	4.04253	2.37974	3.563	33.5395	31.4227	31.7827	31.347	26.7667	21.3996
Apg4966	75.0982	65.8808	63.5682	21.5866	22.1978	27.3167	19.0458	23.8031	19.806
Apg7620	35.88	35.5212	65.471	4.59738	1.12584	2.0156	0.807302	0.774729	1.12064
Apg10789	137.42	122.802	146.992	42.0314	23.9489	30.3351	33.1153	33.3677	60.0299
Apg4509	69.7947	57.4099	64.9627	135.19	98.9297	95.2241	188.541	183.436	215.028
Apg1687	497.616	224.048	339.967	67.4368	48.8778	52.0369	160.027	161.5	154.785
Apg3777	0.67327	1.107	1.52134	9.63855	8.49964	6.59558	16.0511	13.6946	12.2625
Apg10709	17.6931	12.1181	17.1704	27.0882	22.6384	21.7831	25.985	25.3564	24.4955
Apg4932	1.00485	0.650549	0.478952	2.23223	0.932768	1.19972	1.49238	1.90295	2.26172
Apg7284	9.01657	8.23621	15.9173	14.9194	12.1517	11.5319	68.6969	49.961	89.645
Apg8056	4.13802	2.22669	3.26732	8.31031	9.40507	7.60076	15.556	15.1188	18.0243
Apg6832	271.27	165.283	225.668	73.5176	85.2106	132.442	107.699	102.105	87.2034
Apg3237	2.58961	2.05291	2.46863	4.38301	1.92308	2.17446	6.59321	2.91912	10.3366
Apg2201	4.95726	3.26032	2.45034	5.91402	3.27229	6.27272	7.89175	4.5201	8.89206
Apg7001	3.28054	3.23634	1.73738	3.64378	2.43617	2.4103	4.96772	2.416	3.73436
Apg3742	76.2127	79.4025	80.1791	81.4485	47.2657	45.2503	74.9319	64.103	94.0032
Apg10277	75.3888	115.903	96.2804	2.74545	0.917782	1.81607	0.791787	0.715145	0.511582
Apg9281	3.23821	3.23895	3.16314	3.01951	3.47351	2.42325	5.32274	4.69395	2.49469
Apg6551	49.4351	42.9418	51.4505	58.3339	53.6009	46.2782	48.1402	53.3741	48.2922
Apg10564	6.85931	4.85452	4.23288	46.0073	29.6032	23.3726	31.6823	38.5933	33.8253
Apg7873	189.524	176.627	181.246	129.932	126.097	145.078	143.076	157.419	166.1
Apg9760	18.394	19.9802	19.7317	26.4682	37.6851	49.9368	64.8258	62.9154	195.373
Apg700	1.83396	1.97373	0.635739	2.96296	1.23811	3.55239	0.932198	0.526227	0.414083
Apg3016	4.72896	3.8609	4.87075	149.97	22.5239	51.2787	22.224	13.4848	170.101
Apg8031	23.6257	21.6207	18.4127	29.004	32.8734	24.9413	41.4544	30.8482	31.8096
Apg4626	339.883	484.142	356.42	3.45073	3.15972	3.05173	1.8409	5.05207	3.27092
Apg3957	4.91629	1.59143	1.5622	5.46065	2.73817	2.93485	10.7376	10.2801	36.8218
Apg1053	16.1859	19.446	15.6843	1.78001	1.54711	1.64842	1.23205	2.4279	1.69158
Apg7127	285.828	133.089	384.764	1142.2	545.782	378.073	281.26	425.21	224.294
Apg250	17.6315	18.0084	23.0193	40.4447	32.0218	30.1328	24.7795	24.8005	28.202
Apg2667	2.92423	2.16362	1.06195	3.40268	2.32668	3.06929	3.5036	2.24149	1.5563
Apg3726	1.04047	1.1291	1.93964	0.15409	0.618133	0.815423	0.436316	1.6639	0.904455
Apg6592	0.283813	0.104996	0	0.210159	0	0	0.0991795	0	0
Apg5446	638.888	656.104	604.559	251.891	188.192	222.615	135.6	108.716	276.491
Apg701	0	0.107878	0.13899	0.53982	0.108274	0.107124	0.50951	0.184076	0.226325
Apg3383	524.484	711.477	529.709	55.1433	31.9521	46.6086	18.5057	24.584	14.5224
Apg6154	0.29887	0.221133	0.341889	1.5049	2.44139	1.09794	2.08883	1.88664	5.01044
Apg9366	1.58013	1.20352	1.44723	1.44537	1.76013	1.77558	1.81895	2.49366	2.4528
Apg5823	0.837061	1.08384	1.1526	3.77063	3.10806	1.69128	2.87639	3.21443	2.29552
Apg8748	679.564	510.239	677.332	72.247	88.1889	42.1203	28.2849	23.6884	27.2075
Apg2260	12.9341	10.8435	14.9396	40.5315	41.4879	33.098	39.6306	39.4888	36.2156
Apg2210	195.93	141.911	154.272	2.25782	1.24172	4.26371	4.46832	4.53252	3.29788
Apg10135	17.655	22.4375	16.3682	14.4575	18.0467	15.7185	9.29073	7.47361	12.2519
Apg7153	141.93	154.179	134.725	6.17944	6.84467	6.36016	6.09364	7.31218	5.02692
Apg4910	410.738	488.535	418.238	120.975	96.2317	144.16	221.157	289.26	383.517
Apg10760	4.83768	8.32507	6.49433	0.321998	0.201827	0.279557	0.0379898	0.377437	0.337502
Apg5164	4.91685	5.43202	5.43622	101.994	81.7294	62.6007	40.1544	54.0825	46.1703
Apg7150	154.571	167.66	187.649	55.1017	30.5078	43.2448	57.2731	52.653	80.4278
Apg4580	25.6629	16.6395	24.6656	134.733	127.881	115.396	218.021	214.347	112.301
Apg7985	3.60632	3.81186	4.42007	2.22535	1.53034	1.76644	2.5805	3.79419	12.4756
Apg7498	0.246766	0.243442	0.52275	0.852724	1.22168	0.966962	2.587	1.9212	3.01333
Apg7511	13.5455	11.014	11.7021	22.2545	19.9609	18.4012	43.4892	53.0407	50.507
Apg2746	103.257	50.0294	77.2034	60.6148	81.3423	77.1221	168.168	128.266	130.487
Apg7880	80.7013	104.372	76.4445	0.647783	0.649645	1.1248	0.764265	1.10446	0.135795
Apg8650	11.1877	13.629	9.19277	3.84929	3.69251	8.96718	14.2167	14.4813	66.0979
Apg8590	10.9758	8.4868	12.0655	24.5288	21.0012	16.1285	157.431	92.8179	213.353
Apg8424	1.49775	2.41192	2.51961	2.74003	2.4862	2.39506	21.9826	15.4055	61.0498
Apg8366	19174.3	24635.3	18682.3	2498.42	1017.73	1795.82	439.821	617.167	118.632
Apg2219	0.490124	0.310835	0.355982	0.414777	0.155988	0.154332	0.440424	0.618788	0.782547
Apg8792	2.67918	2.1562	2.95727	8.35321	7.81874	5.90538	4.27061	4.12427	3.58973
Apg7227	11.8076	8.08661	11.8452	26.7359	23.9141	21.8677	34.0329	25.8722	55.5619
Apg8603	40.4684	43.5911	45.2573	76.4509	79.9626	70.498	315.718	275.679	390.317
Apg3143	61.6459	51.4683	54.65	38.2767	33.0428	31.1058	30.26	36.5674	32.0213
Apg3795	1.21501	1.43838	0.4633	2.33922	0.902285	1.24978	0.169837	1.22718	0.754417
Apg6456	112.297	101.474	115.851	77.9571	73.11	71.776	64.0345	74.241	82.3292
Apg1108	38.5168	44.7268	39.5222	14.7557	14.0036	14.5427	9.39386	10.9751	10.2555
Apg7877	2227.1	1660.56	2152.04	2292.65	1910.53	2441.14	3082.49	2685.61	1873.88
Apg4484	16.9963	15.9159	14.0082	9.43913	10.4523	11.9023	20.4168	23.4697	38.2554
Apg5160	161.4	149.334	176.833	73.8435	54.0929	64.4291	67.3489	88.884	152.106
Apg7304	9.38282	6.94232	9.91345	2.34489	2.09034	2.41283	2.13126	3.18359	2.03907
Apg5955	89.2197	48.3638	78.0292	30.0078	22.4382	30.2981	41.6987	36.6239	42.1185
Apg720	0.501457	0.371026	1.18369	2.06879	1.27676	1.4211	2.20297	1.44707	2.0016
Apg1100	36.0939	22.2883	32.9416	47.6263	24.3854	21.8334	31.2958	28.6948	72.3728
Apg1218	104.197	105.48	106.704	234.45	196.611	227.059	415.76	382.542	201.885
Apg6924	51.3305	38.8897	47.089	29.8088	22.8451	28.802	24.0192	30.9601	67.4545
Apg9546	0.887573	0.291872	0.0626745	0.803286	0.146472	0.507206	73.7506	64.9931	259.203
Apg1044	0	0	0	0.182323	0.457118	0.36181	0.430216	0.0777144	0.152882
Apg8017	3.31302	3.63154	3.04127	13.72	6.83414	8.29417	5.40283	6.66138	5.86652
Apg10377	1082.41	876.415	1016.02	912.943	821.569	743.59	835.634	754.157	790.811
Apg4376	9.52723	8.68251	8.6391	2.23688	0.690248	1.4512	0.812032	1.32017	0.360705
Apg10116	13.0369	7.14518	14.1156	15.3743	17.2114	21.6405	53.9948	60.046	179.285
Apg8885	0.29903	0.405628	0.316733	0.553568	0.666191	0.805586	3.55291	3.74383	7.02457
Apg6992	11.8941	9.04656	12.9506	5.17357	6.05318	4.70556	52.2607	34.2333	50.715
Apg10713	5.64331	4.29827	6.43449	8.72628	7.149	10.2438	13.4565	14.459	19.272
Apg8649	7.877	5.79486	8.5245	2.59976	1.77158	1.52127	1.82461	2.24469	2.34764
Apg7435	22.5057	40.0312	28.8345	10.1991	2.87464	3.63781	0.629177	0.568275	0.167689
Apg418	10.9674	8.9262	8.7822	9.58299	8.30741	7.65512	10.4247	11.4926	14.8453
Apg2509	1.23773	1.63786	1.95138	0.652138	0.388872	0.577113	0.382622	0.405687	0.650286
Apg385	41.4748	17.9746	32.2652	57.9294	83.405	91.5212	92.0303	75.9211	146.862
Apg8857	0.990436	1.18379	2.3241	1.86171	1.92364	1.62333	1.70394	2.01994	1.6557
Apg10499	61.1717	64.9954	50.2304	11.2454	9.60345	14.9085	14.2115	21.8854	26.2811
Apg9466	20.6205	26.4687	22.7348	12.9557	6.61246	6.31268	7.53347	6.80425	8.72968
Apg4387	21.4092	15.9113	19.5586	35.5989	31.4427	34.4092	27.655	27.2104	29.9692
Apg386	15.8247	5.7284	9.46213	13.5449	13.8997	12.877	81.0471	73.6316	116.746
Apg4544	8.36802	5.95635	7.8761	8.0004	5.27027	6.53732	6.51476	8.02384	7.30043
Apg8815	31.7334	34.0956	34.7436	25.2043	23.099	24.6235	23.1303	21.4203	28.1574
Apg269	45.4885	28.4467	53.5217	22.0038	21.9624	22.1431	30.2174	32.8932	28.1569
Apg1616	18.1307	12.3111	17.0649	9.68676	5.53903	5.81744	23.6592	22.9627	47.8091
Apg8314	645.653	800.946	736.151	121.035	94.5303	123.175	85.3228	114.487	143.86
Apg4293	16.6992	11.1901	16.5532	13.4543	11.8551	10.1859	11.5244	16.1106	10.6948
Apg4574	347.395	294.861	504.193	347.433	380.643	275.016	375.7	400.208	388.36
Apg7053	0	0.0654975	0.0562579	0.0655495	0.0657379	0	0.123738	0.279402	0.219859
Apg7316	29.4667	19.0221	18.224	48.9111	62.7098	78.7534	71.0441	60.2973	29.4704
Apg1349	10.4052	7.22931	8.38684	28.1885	32.1331	29.461	32.4591	36.286	37.7399
Apg2989	2.59856	0.887385	1.27034	7.40075	6.2345	8.22438	63.1464	56.7816	215.213
Apg2033	74.6969	93.5929	93.2781	18.5833	17.068	21.4188	5.37417	6.98758	10.4408
Apg1759	31.0127	23.8719	27.6042	27.5308	31.393	27.5793	31.9191	36.2201	26.0263
Apg2347	0.131842	0.487747	0.418942	0.390508	0.0979075	0	0.552873	0.332904	0.245587
Apg9478	1.09566	0.270225	0.92842	0.865408	1.41033	1.93202	13.3243	23.8386	20.3186
Apg596	5.4131	3.89973	6.15603	9.91531	10.0143	10.0824	16.0623	13.6083	34.0233
Apg7437	26.071	35.3087	27.1581	9.4847	6.14489	6.82917	7.52615	7.65629	18.6511
Apg9279	7.32129	8.6672	5.50248	0.188567	0.52005	0.187101	0.311464	0.160752	0.316235
Apg9738	152.172	140.025	127.502	129.229	139.634	157.855	157.756	173.33	195.782
Apg1581	120.579	105.564	119.691	81.953	79.0957	84.2637	106.212	118.375	86.6955
Apg5543	82.5478	73.1946	77.0462	125.945	142.244	120.055	109.137	120.914	119.809
Apg9718	23.6785	19.9786	17.6882	81.0544	57.5335	47.766	72.4387	85.0942	63.3229
Apg5123	723.055	758.74	693.328	386.468	272.634	355.46	316.06	397.709	356.323
Apg748	15.9006	12.7452	17.9318	22.5672	20.6062	17.123	24.4052	24.2078	34.3131
Apg6448	52.0512	45.1235	55.1454	56.0385	55.7097	46.7468	56.1612	54.8132	39.0213
Apg8784	1.06481	1.11611	4.06023	0	0	0.0651949	0.0620168	0.168041	0.0550958
Apg5973	43.6214	41.3996	52.4618	10.29	8.33765	6.82917	5.20987	6.91312	8.34265
Apg2949	95.5075	100.625	100.588	27.9209	28.8954	43.0763	93.2094	104.331	350.062
Apg4692	5.42502	5.13785	6.06797	40.707	14.3958	9.72559	60.3621	69.2221	45.1373
Apg10728	6.14536	4.09224	4.97952	13.9929	10.4963	8.57879	12.7778	13.9655	41.6868
Apg10263	0.94524	1.2822	1.5018	1.98315	1.16991	1.38898	0	0.49724	1.36946
Apg7002	0.701499	0.519036	1.56036	0.17315	0	0.0859015	0.163428	0.295217	1.81487
Apg3750	102.111	146.313	125.961	113.88	115.894	116.833	115.027	92.4928	103.037
Apg4397	42.1881	35.2057	42.6044	68.4704	60.656	64.3994	27.3314	18.1191	33.3718
Apg10491	0.489203	1.20653	0.72543	1.32824	1.33206	0.71886	2.16542	2.98519	3.03752
Apg7756	111.538	85.9284	104.676	84.3686	66.6498	73.1382	83.9623	103.847	146.951
Apg1811	22.7427	36.4347	29.0955	10.8366	10.5006	15.6926	24.7411	29.2748	83.1925
Apg6727	0.364504	0	0.4633	0	0.270686	0	0	0	0
Apg6867	14.9009	8.65873	14.0661	83.3459	57.8918	55.5946	37.1868	34.2066	58.6719
Apg9655	0	0.334117	0.478306	1.33753	2.01206	0.663563	0.42081	1.61533	0.841159
Apg1070	15.8161	16.2448	18.0728	16.8	15.8994	14.4597	13.4172	15.2465	13.8066
Apg2079	69.1598	74.1623	74.5732	16.3842	10.6399	14.8798	16.5839	16.1235	12.2745
Apg1505	9.73747	6.36261	8.43868	9.45786	5.07121	6.13232	3.53538	2.07556	4.16161
Apg868	1.6095	1.19086	2.76175	1.07263	1.19523	0.709524	0.337468	1.01601	1.79884
Apg6804	3.26852	1.96492	1.16843	2.42029	2.27554	1.35082	1.85607	3.22387	3.6784
Apg2356	11.8803	8.47402	9.55996	16.0122	14.1541	10.8011	17.861	16.1321	21.7584
Apg4074	55.8313	52.9018	56.8976	30.1089	27.5176	26.0376	28.5922	28.2579	49.2586
Apg316	4.1684	2.83546	4.57184	4.08232	1.9971	2.02529	7.65924	11.841	13.7759
Apg4177	9.00134	8.9766	10.6949	331.094	729.338	822.232	1332.76	962.383	628.888
Apg4912	177.952	136.214	150.535	121.058	122.352	107.559	191.325	204.556	219.961
Apg9793	4.91049	2.8547	3.34363	8.31118	10.1584	23.7088	29.9073	16.8274	41.1613
Apg9079	0.484247	0.557344	0.683887	1.2351	0.918999	1.1069	1.69222	3.46442	0.968841
Apg7030	756.134	984.752	787.997	500.621	532.38	565.774	472.194	535.197	643.552
Apg8625	139.44	160.305	159.059	43.4914	37.7111	49.6108	46.8023	50.8585	46.0837
Apg1910	0.130454	0.0965226	0.0829063	0	0	0	0.273527	0.4941	0.162001
Apg8345	38.509	40.8808	45.8796	13.0179	9.14236	12.7719	19.1704	21.6046	59.6239
Apg8954	3.18356	3.78563	4.33547	2.94672	3.79953	6.76652	2.38395	3.22978	8.61281
Apg2311	1.64835	1.76166	1.51314	4.47545	2.72019	2.55673	3.71215	2.19668	2.72928
Apg8462	943.263	1203.13	915.147	216.194	371.403	645.894	104.336	75.4129	235.304
Apg536	67.793	49.7954	68.0683	474.587	453.461	420.785	435.722	416.031	566.376
Apg10677	0.609499	0.225483	0	0.225662	0	0	0	0	0
Apg7509	6.81479	5.29754	8.99082	17.7577	12.0433	8.49289	30.9891	32.8903	37.8147
Apg8896	2.69851	3.54954	2.85826	12.8773	10.9104	9.47272	18.2314	14.0061	10.4256
Apg1128	8.90034	6.49192	7.82261	15.4715	19.641	19.2005	18.3086	12.0736	19.8321
Apg4987	0.857987	1.16384	0.817903	0.741214	0	0.105064	0	0.0902683	0.177578
Apg4566	3.7429	6.36952	4.91596	1.57055	1.76036	1.65	3.22633	6.45812	8.28896
Apg7395	16.266	8.84216	9.84513	32.0373	70.5861	30.4061	958.894	650.238	602.825
Apg10768	4.1732	2.24563	3.13437	8.84918	10.2833	8.22288	27.4434	35.9231	50.0571
Apg6325	17.8976	19.3148	19.4808	16.2549	13.9518	16.3464	16.2406	17.4151	19.5855
Apg4624	48.5958	63.9165	72.2429	10.3975	11.4701	17.9868	30.2519	39.5016	98.4436
Apg2447	2.48616	2.34119	3.56699	3.84929	4.25198	3.09976	3.60684	3.87596	7.01676
Apg6405	8.78668	6.79233	12.4184	35.2025	18.8449	13.0561	6.18691	10.3068	7.08433
Apg8975	0	0.233127	0	0	0	0	0	0	0
Apg6673	1.93739	1.29695	2.87292	1.02472	0.274044	0.4067	0.580311	0.873564	0.343699
Apg10593	2.94715	1.3419	2.8815	4.53251	6.0046	5.16352	7.49974	4.24554	15.9532
Apg8613	18.5231	18.4872	25.8726	4.19376	5.54178	4.60173	2.74752	4.62665	4.38535
Apg2508	0.528117	0	0.201378	0.234637	0.941248	1.16406	0.738211	0.333377	0.721411
Apg2255	2.34438	1.46774	2.06294	10.5271	12.8117	16.1868	49.4072	45.5355	112.682
Apg8974	38.487	54.1766	53.9043	6.77746	3.29293	6.80828	10.5291	14.7134	3.98872
Apg4817	0.571015	0.375549	0.524177	0.140943	0	0	0.221715	0.0801015	0.0393945
Apg2042	0.291223	0.0718249	0.308463	0.431292	0.432532	0	0.542768	0.735345	0.904118
Apg1116	5.85422	5.77536	8.09367	3.57444	3.27963	3.32026	2.65593	3.56585	2.80593
Apg9143	0.16095	0.0396954	0.102287	9.09748	7.05189	9.93334	4.57456	3.18349	8.92759
Apg876	1.17497	1.49033	1.65345	4.59882	4.86134	5.73465	5.39644	3.60258	4.01254
Apg537	21.8621	21.8423	17.4336	28.9744	25.1281	27.3167	27.5422	27.5132	34.5845
Apg9963	669.431	482.224	445.298	166.822	161.182	251.313	117.424	166.064	215.628
Apg1147	0	0	0	0.867112	0.217401	2.7962	23.939	25.3178	134.694
Apg9897	999.948	812.895	927.695	612.29	590.177	598.82	518.452	539.907	596.383
Apg8353	8.50873	8.21162	8.81653	6.57452	13.0495	13.9981	10.9887	15.2962	14.701
Apg468	23.82	19.163	22.9074	15.6786	22.2283	10.5563	17.3527	16.6277	18.742
Apg9828	1.98585	1.38769	2.06835	2.45081	3.72775	2.10752	4.20233	4.63127	4.11012
Apg4616	36.8759	41.8809	31.2472	28.8792	23.1022	21.9648	21.9547	20.3085	27.8906
Apg5299	67.4161	52.2814	65.6892	47.6143	33.3921	30.1294	33.513	35.6347	31.7471
Apg634	2.35882	1.99461	2.56985	1.82984	0.91755	1.15539	1.17757	0.779961	5.57949
Apg9220	39.877	33.2363	40.7719	24.6214	17.2018	18.0531	12.4187	14.9555	21.2281
Apg4735	0.0592029	0.043804	0	0	0.131895	0.217489	4.13774	4.74627	13.2335
Apg7992	17.5172	16.3114	17.1154	6.70622	7.34495	3.15192	4.66398	6.54445	9.47083
Apg2491	0.268121	0.396763	0.738384	2.97809	1.92473	4.00557	35.6669	33.5121	139.01
Apg603	58.956	19.9112	32.6296	9.70133	9.46626	17.5607	17.942	17.4347	21.4362
Apg6872	16.165	4.78416	6.1639	2.59348	3.40122	3.16715	17.135	17.0071	31.533
Apg3043	0.170548	0.252376	0.433547	0.126288	0	1.62898	0	0.968934	0.847161
Apg4258	22.8515	18.8036	27.018	45.0715	47.065	40.3411	19.772	22.8426	22.3384
Apg2613	0.978406	0.413668	1.15477	0.517496	0.415187	0.308083	0.48844	0.264696	1.12822
Apg8642	5.08771	3.6196	4.85002	10.8674	12.7878	13.227	22.8395	28.2872	45.0768
Apg3907	2.54783	1.81531	1.91905	55.4459	44.0778	53.6974	6.99089	8.04166	40.3111
Apg2546	7.32322	7.08563	6.08608	20.8567	19.0341	15.7278	20.0793	19.9137	20.6367
Apg6032	1.98531	0.934769	0.802903	3.87569	2.41252	1.45866	3.27966	4.32937	3.36191
Apg412	35.0589	29.3917	33.5109	4.18719	3.35938	7.99766	3.75449	6.96061	4.56436
Apg10428	0	0.275089	0.472566	0.550616	0.552199	0.546334	0.25985	0.469395	1.15426
Apg4443	3.78524	2.73845	3.154	6.60241	5.05974	4.69699	22.0461	21.8768	34.1054
Apg1358	0.566184	0	0	3.35401	1.82197	2.07995	3.6933	5.48025	2.22649
Apg89	322.317	300.024	351.001	1632.89	1682.15	1807.28	1862.96	1747.53	1254.09
Apg10678	215.147	60.2328	75.6442	4.95815	6.08465	6.60261	16.8718	16.351	17.4506
Apg9683	59.7378	65.5269	60.1327	99.1418	105.321	93.4599	85.2542	84.6493	80.9277
Apg4736	0	0.110478	0	0	0	0	1.46101	0.188512	10.0128
Apg7755	65.2983	53.3419	51.0788	58.1848	90.3123	128.434	99.6274	112.862	88.5092
Apg58	1.65925	1.68236	1.9137	7.37188	6.38907	4.87637	11.0812	11.7931	7.5933
Apg3792	31.3584	18.3856	31.5442	33.4634	29.3762	33.663	27.7349	26.7492	24.6397
Apg4981	100.629	121.237	109.511	54.8967	67.6195	130.368	330.025	331.949	1219.37
Apg7413	68.7752	68.5204	74.7797	41.3466	39.0382	39.9244	34.7419	42.8129	51.4131
Apg8823	2.94312	2.31093	2.82471	1.868	2.36402	2.16239	12.006	10.4647	36.1381
Apg9857	0.62225	0.690601	0.197726	0.115192	0.346568	0.914366	1.84831	1.0802	3.0909
Apg10052	0.897435	0.664009	0.977723	0.0949338	0.0952066	0	0.0896035	0.16186	0.238812
Apg493	4.60556	4.64678	4.7363	5.27054	4.35292	5.53716	4.79904	5.656	6.03125
Apg2933	42.1881	38.484	32.1982	40.9396	31.3294	33.6859	24.504	42.8049	13.277
Apg10067	24.6132	16.5976	19.4042	22.2246	16.5814	18.3892	28.4529	24.6498	48.5562
Apg10216	213.111	219.221	211.924	114.759	123.059	155.733	271.28	206.953	627.504
Apg4495	1.51547	0.672773	0.834695	0.299248	0.300108	0	0.211834	0.191329	0.188194
Apg3337	23.3283	39.7351	27.798	5.03832	3.42868	5.89183	4.58559	7.05626	9.50565
Apg9920	0.801281	0.711438	1.37492	3.20402	2.38017	2.70812	14.5046	6.47441	50.2998
Apg2528	0.071775	0.053106	0.182458	0	0	0	0.0501641	0.135925	0
Apg9540	112.978	79.5725	132.244	75.6128	57.6989	58.8174	63.6358	74.6239	54.5021
Apg4500	957.613	1019.98	958.59	232.695	61.5821	97.9837	46.0952	66.8378	56.7092
Apg9592	62.5854	70.377	73.0508	91.234	92.1098	117.158	75.5009	69.8225	73.4236
Apg348	40.8135	39.0916	45.0655	34.9137	30.447	33.7522	22.5334	23.9991	30.3173
Apg6160	0.260604	0.0642732	0	0.192973	0.451564	0.255296	0.242851	0.383851	0.59331
Apg6797	1.68302	0.679233	1.26407	3.17227	4.48803	4.32795	5.72098	4.73258	5.98504
Apg5224	1.44791	1.52525	1.82476	2.58044	2.42384	2.18173	15.5053	13.4467	35.4277
Apg72	13.8546	9.47241	15.715	27.5308	27.4797	25.7704	22.6756	25.1303	19.165
Apg2518	10.6332	6.72802	9.46064	21.5033	20.9661	15.0323	15.9395	18.748	17.8944
Apg8456	0.57494	0.708993	0.243591	1.84485	0.426958	0.422423	0.40183	0.725868	1.07096
Apg8430	10.8526	7.54129	10.6734	7.42507	6.40452	6.03332	9.54611	9.37748	8.1477
Apg10450	0.344254	0.764137	1.16683	3.65378	2.38604	2.61363	2.64662	3.25969	2.06626
Apg7606	0.974134	0	0.412721	0.601109	0.723404	2.02788	36.8783	45.7096	111.897
Apg1063	117.322	113.398	162.773	11.93	16.566	14.2654	9.52784	12.778	12.0556
Apg8961	735.953	828.411	764.265	348.323	229.74	273.237	204.978	221.501	142.363
Apg7220	0	1.63744	1.12516	1.96649	0.657379	0.650397	0.309345	0	1.09929
Apg2862	3.59518	1.68687	2.56345	9.54488	8.53043	8.18212	8.76382	8.80115	11.1615
Apg5822	17.1795	12.2684	13.4165	37.8469	43.3508	31.1473	32.4365	33.1814	30.9925
Apg622	62.1491	74.4694	59.2805	111.426	100.311	88.658	104.171	146.86	83.9398
Apg8492	24.6654	27.7326	27.0093	25.1582	25.0959	32.3358	39.8014	40.2229	61.1475
Apg4120	345.624	69.6403	176.696	756.095	603.666	426.591	3321.35	3527.87	4211.69
Apg9788	2.08483	1.11407	2.13464	2.48721	1.72024	1.78707	2.02376	2.26655	3.30815
Apg852	0.59726	0	0.189786	0.884524	0.221766	0.329117	0.83486	0.47128	1.29796
Apg658	3.03093	2.27995	2.92143	4.67575	4.38908	4.15689	3.95424	4.27302	3.73252
Apg10053	0.234571	0.347116	0.0745372	0	0	0	0	0.0740371	0.218471
Apg7387	2.51861	0.443692	1.60063	1.77618	2.22661	1.9386	7.46022	4.69395	8.78725
Apg2421	1.97357	1.50734	1.45654	4.43133	3.97129	3.55491	12.7255	7.71608	28.896
Apg2529	0.35621	0.362393	0.764029	0.428623	0.793579	0.556148	0.933594	0.702687	1.49293
Apg7125	156.555	133.769	135.168	148.315	167.284	166.043	228.897	231.016	295.241
Apg9518	4.1732	3.92985	4.09879	8.56826	7.60682	13.1009	5.30307	3.35282	6.24241
Apg5848	113.317	55.3938	92.3065	215.167	278.363	294.137	139.632	190.859	178.266
Apg5261	2.63928	1.61318	2.44305	4.54598	1.91736	1.9813	3.24813	2.86128	2.74314
Apg765	0.428581	0.158553	0.544745	0.555376	0.397838	0.787224	1.27304	1.89381	1.1975
Apg321	2.32034	1.75674	2.40055	5.03466	3.04551	1.90305	4.52569	4.59857	6.50003
Apg7564	9.72385	7.26518	7.57317	17.4362	15.9996	14.4288	14.7248	15.0447	12.3121
Apg2445	39.2953	55.9125	48.2171	0.89531	0.134683	0.932765	0.422521	1.06854	0.375368
Apg6310	2.35882	2.16082	1.99877	8.89968	6.17261	5.44683	5.1028	7.51599	20.4349
Apg9537	5.58373	2.82143	5.36613	18.606	12.0857	11.7071	39.0251	46.9825	47.6924
Apg863	0.324239	0.239903	0.0686869	0.480188	0.240784	0.158818	0.151076	0.136452	0.067108
Apg2288	31.1828	37.4476	35.0614	8.52567	3.20631	3.17226	3.6882	1.96843	22.6383
Apg114	0.0994103	0.294213	0.126355	1.03056	1.10735	1.09559	1.66749	3.89071	1.4814
Apg1316	21.1179	27.3989	20.1313	8.36936	7.84122	7.97647	13.928	10.4206	25.3937
Apg9812	6.68622	4.49737	5.53688	5.40114	3.61111	6.84778	3.6818	3.96492	3.20802
Apg6228	0.13326	0.0985983	0.0846893	3.05898	2.07817	1.86028	1.86273	1.5983	1.07565
Apg3264	2.71329	2.71291	3.72833	2.71507	1.08915	1.07758	2.51137	2.26828	1.95791
Apg5417	7.50112	7.84246	11.296	12.3164	13.6839	11.7414	19.1469	14.6171	14.1751
Apg9144	0	0.0828582	0	0.248772	0.498975	0.246837	0.156536	0.212076	1.39067
Apg6052	42.6621	49.8203	51.7209	92.4883	58.528	104.357	147.288	80.684	32.766
Apg7619	8.98219	5.88876	9.03223	8.5034	3.7151	4.76162	8.02595	9.11516	7.62445
Apg343	0.581578	0.73767	0.924012	2.46085	1.6967	1.2819	3.10659	3.90725	4.17854
Apg9185	28.2448	18.6947	25.3378	172.583	114.221	105.667	185.991	177.933	188.559
Apg10603	0.86241	0.567194	0.79167	0.141911	0.0711596	0.281615	0	0.060489	0.297489
Apg5983	0	0.286551	0.246128	0.286779	0	0	0	0	0.24047
Apg465	4.03311	5.45436	4.85467	17.3254	16.9785	15.032	18.0887	17.4843	14.9092
Apg421	0.273522	0.491489	0.235911	0.578682	0.435259	0.258382	0.300405	0.591985	0.363928
Apg6132	0.0891593	0.098953	0.22665	1.84859	1.29111	1.50668	2.80414	1.32264	9.82641
Apg5257	519.403	246.213	417.793	145.371	128.005	133.542	272.61	235.211	248.429
Apg6952	86.4512	64.4991	125.196	279.785	278.914	166.154	759.62	753.538	861.211
Apg3709	88.1699	58.0097	92.0102	93.8302	65.1251	57.7586	64.0817	75.7131	71.0162
Apg2822	7.43589	3.74759	4.86264	7.18195	10.0036	14.7273	13.4821	7.82325	28.9735
Apg9479	7.15782	5.25794	5.89071	10.753	9.29254	8.81549	16.0877	17.9111	16.0829
Apg5919	3.7954	3.55324	3.93805	8.43131	7.70777	8.82101	13.1008	14.8642	11.1097
Apg317	96.0187	44.3219	51.2203	26.421	23.1938	27.4232	23.4169	27.9867	26.8376
Apg3984	2.69531	2.34618	2.92205	9.33347	8.35951	6.98934	11.4135	14.0118	21.9038
Apg3785	0	0	0	0.071882	0	0	0	0.0612787	0.180824
Apg1271	399.947	299.089	363.856	253.782	184.407	218.646	172.271	211.228	369.172
Apg476	1.69548	1.16487	1.38537	2.60063	2.6081	2.04653	18.9598	6.80393	62.7886
Apg2689	315.741	165.51	259.64	242.896	292.898	339.054	389.576	351.867	375.929
Apg111	5.03834	8.35552	11.8142	0.514594	0	0.255296	0.364276	0.987045	0.970871
Apg2504	2.37948	2.20071	1.79575	2.20246	2.76099	2.40387	8.41915	5.53886	6.74086
Apg8033	2624.25	3108.62	2795.42	1088.27	748.114	939.238	771.105	870.923	882.141
Apg626	1.85897	1.27541	1.71842	2.37766	1.2801	1.7135	1.77171	1.34418	1.32215
Apg2530	62.0835	10.5854	21.8323	8.37041	5.90236	3.76334	14.9368	15.2748	18.9726
Apg4475	1.01092	1.16352	2.14154	1.66349	0.417068	0.577694	0.314018	0.709056	1.81333
Apg5304	39.3201	30.8433	33.7956	47.1361	47.8572	49.2528	53.2299	54.2649	57.6429
Apg2486	146.708	204.883	159.195	56.4434	57.725	67.9225	55.8327	69.3218	96.8863
Apg3705	10.6323	9.30158	10.5392	21.9355	25.8719	19.6523	27.1534	28.704	26.0746
Apg10767	1.77045	1.59065	1.44663	7.1168	6.10424	5.11026	11.8435	14.8482	27.7964
Apg7531	1107.23	1529.47	1224.38	409.281	407.21	450.068	437.438	464.375	747.119
Apg10217	170.588	135.522	176.17	277.332	296.198	258.504	266.155	273.008	323.871
Apg2168	6.993	8.36478	12.1475	30.6377	21.2051	21.0655	28.5917	31.2685	21.9273
Apg3934	58.1173	59.7957	67.7759	57.2351	43.5946	38.6747	63.5949	90.5438	45.6843
Apg7768	2.9893	0.552943	1.89976	24.6255	21.089	10.707	13.4495	20.6392	10.0925
Apg10756	1.80629	2.56156	2.58285	6.91056	4.24768	4.42375	9.15262	4.75096	31.6837
Apg5617	18.7888	13.4305	18.1133	27.0002	31.9258	29.7734	27.7099	33.0687	30.1046
Apg4262	1.40742	2.25625	2.90695	2.08435	2.43873	1.63728	3.44281	5.84893	5.24331
Apg1546	5.75198	5.61281	7.36398	7.96294	7.11915	8.88098	21.3823	21.7858	82.0403
Apg6993	0.330484	0.978095	0.630088	0.244718	0.122711	0.242815	0.230978	0.10431	0.615604
Apg9077	16.3068	2.65437	3.73078	0.482996	2.17973	5.27164	5.24259	11.3231	8.50505
Apg1400	7.7256	5.71614	7.44138	20.0224	15.4185	14.2792	15.7766	14.9353	17.3139
Apg10257	14.6593	14.619	17.1474	2.35978	0.157771	2.34143	1.48486	3.62105	8.31065
Apg3644	0.075262	0.111372	0.191322	0	0.0558905	0	0	0.0475096	0.0467311
Apg7003	0	0.0978966	0.0840865	0.0489872	0.147384	0.291637	0.184947	0.125283	0.246461
Apg10684	4887.22	6740.52	5630.5	601.77	169.697	292.024	235.206	247.114	160.454
Apg6864	1378.44	444.368	891.209	333.649	271.512	279.76	1729.67	883.242	2142.5
Apg2976	25.51	23.6938	24.1888	34.3633	34.7139	32.9993	51.8752	55.3338	57.1652
Apg9830	0.139772	0.206834	0.0888282	0.310498	0	0	0.097688	0	0.347145
Apg4122	358.213	395.928	395.963	24.6394	15.0027	23.2005	16.2555	20.8977	21.7148
Apg6951	601.272	655.781	635.714	161.756	118.733	186.814	250.903	265.819	436.081
Apg3543	14.1163	10.1504	11.751	37.1003	33.2205	24.3951	26.4019	32.0042	34.6894
Apg8281	20.2452	16.8422	22.7516	26.0751	21.3093	20.3481	25.6234	24.7543	38.0327
Apg9097	0	0	0	0	0	0	0	0	0
Apg5122	136.178	148.776	136.876	109.309	128.247	149.676	107.015	95.9621	95.0726
Apg3241	6.34007	6.08092	7.66054	8.63598	7.61453	7.8787	7.98697	6.12684	9.52566
Apg3930	981.508	201.587	422.321	1171.96	1230.22	959.323	9107.08	8355.88	11485.3
Apg6960	5.57692	2.06317	3.69192	7.22683	5.0043	4.26823	10.2316	7.18761	5.77129
Apg6425	200.769	186.934	208.852	477.327	655.72	549.536	270.244	173.406	352.062
Apg595	1.68997	2.04612	1.17165	5.0056	4.10726	4.40227	6.54994	8.14652	11.4472
Apg6881	1.15204	0.30996	1.06494	3.72247	4.82202	1.84676	35.0615	30.3454	89.5444
Apg6560	1411.28	1163.93	1346.81	737.768	483.245	528.924	287.316	415.889	344.961
Apg8390	54.8839	61.8951	54.5701	62.3813	60.3693	50.6226	29.4909	26.3569	25.6502
Apg2624	8.83082	9.03092	8.32889	14.5776	12.0715	13.3897	16.8647	14.9837	14.7382
Apg6822	1.11608	1.49673	1.46292	1.9628	1.50223	1.38377	1.75509	1.23293	1.29935
Apg5194	253.131	324.678	310.082	58.2483	25.9334	44.6293	54.041	67.2027	88.3982
Apg2842	357.939	447.148	338.721	105.677	151.597	260.442	247.745	228.283	245.477
Apg917	13.1842	21.3438	20.3438	2.304	2.46727	4.76589	2.10092	5.45963	10.0199
Apg6564	94.3989	93.0134	76.373	48.0325	56.7374	56.377	83.0691	87.2209	115.671
Apg2361	8.44074	8.77312	10.6008	30.5071	28.3561	24.9542	41.576	47.5738	38.4337
Apg1410	110.939	115.183	99.7724	64.2089	61.3653	81.0688	62.6993	80.7056	82.4363
Apg6778	8.24481	9.20801	8.6011	1.84307	0.577614	1.02866	0.978515	2.94599	1.25568
Apg2444	0.791052	1.75589	0.754095	2.78237	1.76234	1.88892	3.87011	2.62162	1.10514
Apg9900	3.40947	4.20442	4.53994	6.01109	4.58156	4.41361	5.10623	4.50947	3.62911
Apg10230	180.266	171.784	180.217	128.727	84.4381	85.5039	66.6024	65.0317	62.173
Apg4567	35.527	41.8042	37.9265	9.50636	9.06172	11.2535	13.7254	15.3657	29.991
Apg9034	0.341096	0.0630939	0.32516	0.757728	0.443279	0.187959	0.178796	0.376808	0.158843
Apg266	3.37188	3.08573	3.10157	29.1734	24.1834	25.6216	29.52	27.5027	29.8068
Apg659	0.327572	0.242369	0.104089	1.15217	0.973037	1.20338	2.17496	2.17121	2.79666
Apg10739	1.19452	1.21525	1.80296	2.32187	0.997949	1.53588	2.92201	2.45066	3.61575
Apg2698	29.9107	12.6727	22.5664	95.0276	67.6909	56.1066	138.159	116.241	56.9088
Apg4442	5.92501	3.72631	4.04788	8.88444	9.23998	8.38002	8.28208	10.7531	11.9565
Apg176	11.4335	9.43337	12.7028	11.8163	7.51332	6.82917	7.35859	8.30787	7.45671
Apg3188	126.807	129.88	124.542	109.615	109.26	95.184	110.197	127.192	114.305
Apg5117	8.2621	6.45271	5.93138	25.9447	39.7674	32.4877	5.98832	8.113	6.93504
Apg1884	2.92821	3.28269	2.59404	4.59942	3.8219	2.99897	5.89159	6.66563	7.05226
Apg3048	915.412	1445.22	1053.55	46.4202	33.6197	62.432	35.3298	26.6533	14.7832
Apg2876	23.4175	18.4761	19.608	11.8341	8.57144	10.2743	18.7713	24.5907	14.2646
Apg672	5.55196	3.36938	4.75738	10.1624	6.90248	5.40834	37.1028	15.3577	109.422
Apg10599	836.224	853.415	858.545	234.767	145.156	210.696	193.407	219.249	256.274
Apg589	109.963	105.14	85.1019	75.3597	80.9579	87.7375	128.604	143.006	164.531
Apg2693	7.0727	6.2231	6.92449	33.1219	20.9381	22.9629	69.9391	72.2192	328.355
Apg881	10.6703	11.7191	12.3969	8.39504	12.6288	14.5771	4.54447	8.73538	4.34788
Apg4705	11.191	7.4953	11.6625	42.769	31.5486	18.1592	57.2338	59.5281	65.4683
Apg6307	97.087	103.96	91.9667	64.4493	46.0003	42.7125	84.3824	53.4497	57.9168
Apg6064	56.2015	38.8821	45.8523	60.6104	151.962	97.5495	69.8977	460.662	435.218
Apg8714	14.2266	14.3219	14.4862	50.5188	46.658	37.303	40.6963	34.4535	35.7606
Apg2138	26.5567	28.4914	25.0347	22.2868	18.0779	23.0891	29.0785	24.8668	48.9185
Apg2224	833.417	684.109	645.035	435.469	393.391	357.51	510.596	570.469	631.724
Apg10018	4.08202	3.6733	5.81943	2.69589	1.80243	1.62117	27.9898	17.5501	25.6882
Apg6065	95.8278	73.9592	84.6084	63.5897	216.464	150.886	59.0569	554.147	404.379
Apg216	78.8306	67.6852	86.1499	47.8714	32.0693	28.4431	35.1825	35.7289	33.0014
Apg6180	0.290464	0.429827	0.369192	0	0.107851	0.106706	0.203008	0.0916787	0
Apg4798	5.60953	7.81833	6.96413	0.869394	1.2594	1.91696	3.55584	3.9528	13.4461
Apg1988	2.5196	2.09159	1.99181	3.04887	3.10326	3.02515	3.56489	3.80171	3.85388
Apg5942	4.19768	4.21508	4.19212	7.77079	7.79312	3.74503	12.5734	14.3847	34.4416
Apg9682	0.703395	0.446091	0.383162	0.892891	1.26856	0.812117	0.912987	0.697749	0.935884
Apg3183	12.2634	10.946	12.4945	35.0261	24.2852	21.1668	37.0048	35.0203	46.2912
Apg10690	0.21616	0.159936	0.686869	0.800314	0	0.794089	0.302151	0.409356	0.536864
Apg1221	33.5287	20.9693	29.1233	34.0756	36.8846	25.1991	30.0137	34.204	41.7561
Apg3462	30.3479	22.6487	29.4728	43.9714	38.1466	34.7491	38.4725	36.8218	52.2067
Apg5653	43.6494	43.1513	39.728	20.5806	20.0984	20.4206	11.3366	14.7836	18.1626
Apg2551	5.09789	3.96701	4.0777	8.33083	7.89788	7.23278	7.43307	8.54454	6.33068
Apg3384	15.3975	26.9532	20.0483	1.52949	0.69722	1.79352	0.656187	0.948273	1.3991
Apg1263	15.8965	9.62327	8.51621	9.63091	11.7074	10.4247	35.8097	36.2413	62.077
Apg2296	312.635	175.434	258.054	408.114	341.043	267.755	439.376	484.525	417.783
Apg166	1.53174	1.18484	1.23894	1.13423	1.2926	0.818477	2.91967	2.54915	1.64276
Apg54	74.5045	63.6368	75.9129	44.0996	42.0997	38.978	38.2991	51.2903	36.6771
Apg2799	5.4122	1.21875	1.86933	2.26519	2.53382	3.19847	303.35	218.581	697.011
Apg7255	13.4751	19.6492	16.2523	2.40348	1.24172	1.95119	0.893665	2.60775	3.17573
Apg5369	3.01455	4.08917	3.83162	9.30094	8.20836	2.95315	3.16034	2.53727	2.18373
Apg9881	0.943641	1.11711	1.25938	0.768626	0.210228	0.623985	0.659518	1.60833	0.703101
Apg764	14.0903	11.097	12.5416	13.5608	13.1308	11.1355	11.4478	12.6318	8.72432
Apg2423	23.9058	17.5901	22.4532	55.9418	50.561	51.334	73.3858	79.2886	53.633
Apg2740	38.292	17.5618	26.4566	2068.11	1443.01	1122.78	1502.72	2487.56	579.374
Apg4986	1.24973	3.23634	2.58124	2.77621	0.464032	0.229552	0.218362	0	0
Apg8875	0.531135	0.0654975	0.281289	0	0.0657379	0	0	0.0558803	0.0549646
Apg1154	11.2833	9.71708	16.6926	6.98543	5.35715	3.94121	3.23197	4.08677	7.46535
Apg6744	73.3449	49.0659	58.813	39.294	38.3025	56.62	69.4036	55.1752	69.0876
Apg2299	198.176	177.696	203.924	90.4129	58.5994	62.7716	77.535	85.315	64.2972
Apg1539	1.6165	0.703553	1.26904	3.52056	1.27105	2.72468	0.93041	0.600249	6.61263
Apg5516	1.90483	2.40116	1.61408	1.14929	1.41455	1.29586	0.739612	1.24697	0.876097
Apg9255	4.59746	3.7796	4.86963	10.1966	9.2198	9.15451	9.53094	13.0107	9.9291
Apg6732	3.64891	2.62685	3.50977	3.9434	2.49002	3.55044	3.72199	2.92594	5.08241
Apg6313	0.563325	0.333442	0.75181	0.75084	0.711165	0.662222	0.787425	0.711204	0.97937
Apg1228	1.92482	1.79895	2.12462	4.05085	3.76157	4.01935	1.98251	2.04641	1.94997
Apg3931	1865.52	1334.24	1206.81	3084.66	3576.15	3562.84	3122.09	3728.07	1910.98
Apg3380	9.84162	5.82542	9.59031	7.93535	7.63333	6.74883	11.9225	13.5296	14.3943
Apg9724	1.6165	0.956832	1.23278	1.67579	1.80065	2.13783	16.6078	36.225	61.5269
Apg1297	1.58585	0.521496	1.23181	73.459	42.7888	24.0801	19.3348	19.7991	23.6322
Apg2413	1.96341	1.35999	2.20354	13.9201	7.69355	7.15144	13.3721	11.5503	22.5664
Apg10679	21.0256	22.0071	22.8135	27.1511	22.8496	25.056	45.6978	44.1879	118.769
Apg8643	5.42336	3.38423	4.77549	18.9667	15.2849	13.2983	13.198	14.1891	14.6057
Apg1555	0	0	0	0	0.857451	0.339338	2.09817	1.31197	0.430158
Apg2543	0	0	0.189026	0	0	0	0	0	0
Apg7396	3.65155	5.89477	3.44579	13.028	12.408	13.9022	19.1021	18.3008	14.9092
Apg4330	1228.24	999.572	1044.35	1102.82	1038.18	1174.01	829.221	887.696	580.602
Apg825	591.661	760.948	630.485	427.024	597.884	1078.12	462.309	405.571	786.224
Apg5868	0.864638	0.213248	0.183165	1.92075	0.642091	0.847029	1.00717	1.27355	2.32641
Apg3794	1.37295	1.13774	1.11685	4.18859	6.81072	5.60859	1.68883	1.59469	1.97775
Apg8992	8.59364	7.72723	10.1264	21.2999	17.018	16.4865	24.3166	27.6137	23.2334
Apg6623	5.24782	3.88284	5.70923	11.9871	16.381	16.2724	4.22723	4.49182	4.36298
Apg118	0.0797842	0.177096	0	0.472632	0.533239	0.644814	0.111524	0.251821	0.198156
Apg3409	82.3018	71.815	95.6946	125.223	134.619	126.526	167.564	185.802	188.074
Apg9579	99.3607	119.165	95.6775	44.1291	59.5814	80.604	66.6949	75.3753	115.459
Apg8067	10.6121	6.91841	9.38529	17.09	16.3676	14.1763	12.5516	18.7852	14.8832
Apg3589	7.84148	7.90257	9.02172	4.00448	2.10839	2.48333	3.40168	4.01119	3.02206
Apg7879	75.9523	84.8847	71.56	10.619	5.52199	12.0974	8.53793	16.7641	34.2979
Apg532	0.0887338	0.0656538	0.112784	0.722766	0.724843	0.325975	5.27142	4.36907	17.4103
Apg5411	3.07855	1.75216	1.95648	2.63033	2.63789	3.47983	2.97917	4.63415	1.76447
Apg1867	2.24762	1.03938	1.78551	11.0955	8.41512	10.3212	8.44349	8.57207	7.03603
Apg1089	16.9832	10.5281	12.981	34.4985	26.9282	26.4736	31.7595	36.9431	37.6202
Apg5370	0.811778	1.68177	1.75407	1.082	1.44681	1.31215	1.47513	0.922392	1.71374
Apg5324	2.19878	1.77477	1.87375	11.7302	19.8539	11.3819	3.28305	2.93372	4.99558
Apg3695	2.07158	2.09746	1.5937	4.35972	3.15773	3.52473	5.10556	7.91502	12.3888
Apg7432	84.3753	98.1654	71.9638	44.0618	55.9763	59.6851	80.3874	82.3049	79.2168
Apg724	16.3521	14.646	20.5654	32.7565	20.324	19.3493	61.4738	54.8714	194.086
Apg6045	11.6186	10.5615	10.0209	8.11175	4.68383	5.73162	2.6681	5.23878	4.43152
Apg1920	0.345534	0.306791	0.35135	4.50318	3.74633	2.48795	2.75306	2.92281	2.44582
Apg552	0.247451	0.274632	0.31452	2.47365	2.25106	2.59077	1.34033	1.87446	2.07421
Apg6805	16.0941	11.5311	19.6147	4.97817	2.87446	3.21813	2.84767	3.66514	5.81872
Apg10401	2171.64	2649.04	2476.48	493.808	369.3	556.194	859.534	935.012	746.157
Apg7460	0.519266	0.614725	0.79201	1.07662	1.77382	0.915643	2.61302	2.75343	1.54761
Apg3548	0.0674763	0.0499255	0	0.0499651	0	0	0.141479	0.0425948	0.502762
Apg10424	13.2997	10.8576	11.2633	19.1653	20.5299	19.9825	36.2621	32.752	40.399
Apg2760	2.78214	1.87136	4.25952	2.15377	2.25387	2.88033	2.91669	4.78974	4.00457
Apg8383	0	0	0	1.38644	0.595898	0.786091	1.86943	0.675388	0.996481
Apg7397	13.6689	9.64161	11.8721	21.5253	18.2713	22.1613	108.398	92.8436	116.388
Apg1385	8.02847	11.6683	9.96155	5.66186	4.75544	6.53072	4.27517	5.85235	6.64662
Apg10245	0.0937691	0.0693794	0.0297961	1.14567	0.765975	0.482262	0.622592	0.651115	0.553112
Apg9292	0.897693	0.6642	0.665586	0.498546	0.499979	0.824447	0.365986	0.236114	0.232245
Apg8574	8.09552	9.42846	7.14566	8.8809	8.23845	6.71902	6.91537	6.90843	7.63299
Apg1933	4.00568	3.75691	3.11937	5.26385	4.27346	3.6063	27.6017	35.0087	28.62
Apg271	4.50343	3.48705	3.39449	0.853067	0.155549	0.538639	0.80517	1.05779	1.04046
Apg8910	9.58886	7.56328	10.4631	10.1147	10.2781	9.90313	7.20752	10.7927	42.8564
Apg9071	10.8244	9.40179	6.87913	7.31831	4.19391	5.53249	5.92064	5.94171	4.67547
Apg3797	9.53176	6.2689	8.21854	27.2419	20.1176	14.375	21.5828	25.1939	23.0505
Apg6361	3.62207	0.709399	1.48946	5.2064	0.949338	0.860984	31.9415	37.6592	135.534
Apg7054	588.825	724.656	599.783	206.052	190.977	261.163	256.074	258.817	382.303
Apg2545	0.0943641	0.0698196	0	0.349376	0.280304	0.0693317	0.395711	0.178704	0.175775
Apg8750	16.3805	5.34231	7.19122	11.9699	9.20331	8.39295	24.9306	35.0345	20.6093
Apg1669	21.4667	18.2574	21.3545	22.2868	22.077	21.1379	21.1128	22.6315	22.6042
Apg9598	1.47537	0.545812	0.468816	2.94973	2.19126	3.25199	25.3663	10.1516	69.8967
Apg3665	17.5794	15.399	34.8004	12.2692	13.0547	17.3698	32.1988	21.4289	34.1259
Apg2070	7.00764	7.12928	7.97919	15.9996	15.6842	15.9466	26.8013	23.6541	16.0146
Apg10151	1.02141	1.36033	1.16843	2.26902	1.82043	1.05064	1.57052	0.902683	0.634207
Apg3037	15.0752	11.7016	15.1057	72.1827	69.2995	64.1466	81.8981	103.162	78.0416
Apg9719	3.52667	3.05163	3.9887	11.1097	10.0319	6.98288	16.5853	16.7911	15.4025
Apg3725	3.04248	2.1237	2.73616	6.58869	4.13509	4.42859	18.576	11.0524	55.996
Apg5254	0.385279	0.285067	0.18364	1.14117	0.572226	0.849223	0.942462	0.547222	0.837285
Apg3973	3.65469	2.70409	2.59063	8.58711	6.94163	5.83513	8.69442	9.13945	7.50595
Apg6983	3.75647	2.28053	5.38676	6.77571	7.93964	6.72302	17.0316	13.3765	15.2506
Apg1408	3.27008	2.65622	3.36579	51.5873	52.2899	29.9021	62.0063	50.7763	60.4275
Apg4001	16.9479	12.1478	14.8098	16.0792	16.2828	13.5416	15.6206	13.6405	18.547
Apg6903	0.523654	0.12915	0	0.258505	0	0.384742	12.8095	11.9002	13.5476
Apg4307	8.11304	4.30122	6.94234	189.925	137.006	85.611	259.404	281.718	339.812
Apg7111	14.2836	16.9405	17.8881	5.59948	3.74372	2.4693	2.93616	4.37572	5.47783
Apg9516	14.5252	8.91521	13.6892	127.968	116.568	67.5186	148.614	151.134	159.316
Apg8396	119.548	100.01	124.335	356.368	327.899	289.351	246.974	216.158	158.612
Apg8034	0.938875	2.08401	1.31268	4.72751	3.62555	6.20834	22.9666	29.1594	24.3677
Apg3068	0.203166	0.300644	0	0	0	0	0	0	0
Apg4046	51.0384	46.0454	49.1198	27.8762	23.4041	27.2677	19.3258	30.2415	29.1253
Apg1062	81.0896	83.7125	106.938	6.1707	9.28265	5.41624	2.91211	6.67674	8.55743
Apg3414	3.91363	3.80058	3.73078	5.61483	1.81644	1.79715	14.873	18.0655	26.2745
Apg7319	0.198821	0.367766	0.252709	0.956953	0.66441	0.803432	1.25062	0.75304	0.9876
Apg4757	82.0922	62.5736	58.5982	9.47059	7.65715	13.4034	22.1046	22.0929	28.6256
Apg7066	138.971	158.714	157.256	142.718	67.9449	65.7795	55.1014	55.0274	127.92
Apg9381	1203.91	776.964	808.004	916.218	430.255	532.675	373.535	683.696	576.854
Apg7221	400.541	326.137	311.065	100.757	65.1822	76.5993	51.4343	76.2162	43.3144
Apg4210	31.8152	21.0765	26.6847	47.5283	43.4067	58.7105	59.2096	65.9722	117.952
Apg8858	122.56	54.5584	77.3963	40.8077	26.5724	25.7199	270.808	284.332	337.891
Apg5268	1.32354	0.890257	1.26171	1.78193	1.11691	0.795631	1.4296	2.31659	1.49418
Apg9968	26.3626	19.6665	26.0464	81.5056	72.9806	63.3795	81.868	85.9871	83.9705
Apg6469	118.419	123.154	118.814	129.522	119.381	143.972	107.916	103.401	133.5
Apg2585	31.7762	40.5971	29.3514	1468.33	2164.85	2343.47	1960.57	1642.19	1068.55
Apg85	23.3952	30.2224	27.2449	71.449	64.7049	43.9483	97.6648	83.6609	125.791
Apg7455	0.435697	1.39694	2.58435	1.72067	1.72562	0.853646	0.710528	2.10861	5.32041
Apg5866	0.467666	0.576707	0.792564	0.692599	0.520942	0.400874	0.926091	0.492028	0.241983
Apg3277	1.29885	1.56164	1.54771	5.04932	3.25532	4.29432	4.31192	4.91942	4.03234
Apg4695	0.878255	0.38989	0.632569	0.0433556	0.260881	0	0.204606	0.369602	0.109064
Apg6803	1.17203	0.481768	0.372425	0.771441	0.870366	0.765441	0.728127	1.4797	1.17245
Apg9110	2.50246	1.32254	1.81756	2.38247	2.6548	1.57596	1.49914	1.35402	2.21973
Apg4041	1953.1	2170.8	2054.26	606.552	484.817	554.789	499.077	500.222	790.85
Apg411	0	0	0.0584136	0	0.0341285	0	0	0	0
Apg8342	256.764	347.661	303.317	34.9078	30.4319	30.3351	19.3811	18.2831	11.7977
Apg7902	0	0.168766	0	0.168901	0	0	0.159417	0	0
Apg104	321.715	239.455	428.042	1274.06	793.761	630.471	1594.47	1681.97	1192.05
Apg8764	1.403	2.07615	2.22909	0	0.173647	0.171803	0.326856	0.147608	0
Apg10050	0	0	0	0.132999	0	0	0	0	0
Apg2922	14.1282	16.5054	20.7929	1.92716	1.6566	1.36583	1.0394	1.64288	0.461703
Apg2631	374.153	126.495	202.914	102.207	78.8021	82.9896	342.31	309.027	456.822
Apg4601	8.10321	8.40551	7.80037	12.3536	13.3625	11.5279	14.3806	14.9193	22.0986
Apg935	51.5602	71.627	51.046	4.15559	8.85601	9.79277	4.16741	10.8492	42.0324
Apg5915	15.3939	11.5897	13.7307	28.7307	27.9442	28.2427	43.7278	34.2101	56.567
Apg7480	627.741	632.409	634.525	164.072	231.298	270.811	230.573	239.062	202.353
Apg2946	0	0	0.0777247	0	0	0	0	0.0772031	0
Apg3951	0	0	0.122426	0.285293	0	0.141537	0.134637	0	0
Apg6330	0.55825	0.165219	0.0709559	0.3307	1.90699	0.246096	109.402	66.4624	149.534
Apg3865	6.79805	6.20969	8.16056	10.7513	7.41666	7.33789	10.5582	11.8673	10.3701
Apg7267	3.70112	4.04543	5.34577	14.4506	10.1819	9.27037	9.70029	6.74357	12.1693
Apg6904	8.89569	9.70407	9.42233	10.4718	31.5905	60.9179	98.2808	117.421	451.152
Apg9610	0.926911	0.609616	0.719976	2.66919	3.21224	3.10245	2.66328	3.51071	3.70897
Apg5094	0.189208	0	0.0601229	1.82138	0.772797	1.11213	5.28957	3.40401	2.64334
Apg5551	5.99893	4.64504	7.13725	12.7582	12.5358	11.2752	14.9182	14.2228	14.0763
Apg826	47.8021	51.359	62.0388	21.5635	6.66447	11.5726	8.32033	13.8737	19.4461
Apg1120	320.977	282.537	430.675	161.338	52.8085	41.1539	12.028	21.9324	23.4884
Apg9871	30.8956	50.9773	34.1351	4.81927	6.49972	5.55128	1.09796	1.84169	0.696735
Apg10299	2.27208	1.6811	3.41298	3.51782	2.91438	2.88343	5.05264	5.86744	5.51479
Apg1390	0	0.302296	0	0	0	0	0	0	0
Apg8206	831.289	568.086	706.486	94.9003	59.5508	151.313	77.0889	121.306	99.4925
Apg4215	211.614	212.352	210.413	246.145	242.596	259.131	194.015	189.057	144.533
Apg5064	5.55505	3.55998	4.08631	12.6966	9.90709	13.5298	15.9273	15.5453	11.0266
Apg6569	16.5644	10.3292	12.044	19.1751	20.8417	19.0792	24.2156	26.5747	20.7497
Apg4640	86.7824	68.8228	91.303	61.5652	43.0877	34.3047	50.2844	54.9255	42.9774
Apg10154	10.4457	10.3486	12.4892	3.21193	3.74706	4.03246	1.97981	2.23521	1.48405
Apg6994	0	0	0	0.100294	0	0	0	0.04275	0
Apg5481	1181.48	548.176	1014.57	253.368	173.805	144.852	247.306	302.319	420.751
Apg2677	41.1493	34.6262	37.7471	37.4238	41.1031	38.5911	48.7686	42.1684	41.5722
Apg7641	0.729009	2.69695	1.8532	5.93801	4.60165	2.14248	4.07608	3.68153	6.11077
Apg10252	0.382636	0.754962	1.05375	2.0778	1.42075	0.796541	0.980567	1.36873	1.14832
Apg3441	0.461856	0.512589	0.513659	0.940493	1.02894	0.933178	5.08403	4.88346	3.65634
Apg2596	10.4504	8.97138	10.2602	2.67867	2.63662	3.24847	1.31096	2.45269	1.20625
Apg9322	81.9854	95.1817	87.0648	35.2128	36.8965	41.9845	33.5493	30.939	39.7984
Apg1414	400.087	417.867	479.597	1415.35	1231.94	1453.38	1124.2	1175.32	1368.78
Apg4087	2.48839	3.24909	3.25587	0.108389	0.217401	0	0	0.184801	0.0908864
Apg3770	13.2632	14.5427	16.5872	32.1061	20.9646	18.5894	17.0876	17.9217	73.0589
Apg1457	2021.56	1346.41	1390.51	2330.29	3399.31	4568.61	3835.06	3519.16	3013.53
Apg5395	211.316	345.897	234.354	48.1789	51.6277	77.0721	107.586	82.204	67.3121
Apg10604	172.551	152.533	161.965	55.3557	49.6743	52.357	42.531	44.6828	66.9864
Apg4338	16.9779	12.0848	16.9359	94.2094	55.0603	85.7396	38.4518	93.2007	36.8295
Apg4339	1.46022	1.32974	1.57046	5.65587	3.71191	3.63122	5.80934	5.1052	15.8318
Apg9922	80.3918	77.8555	72.044	66.0739	62.2005	68.7556	64.031	72.1805	93.2988
Apg8969	3.1364	2.56234	3.15598	8.61245	4.80384	3.79265	14.2484	15.2203	44.1417
Apg6544	350.891	376.828	404.449	160.267	80.566	98.0281	70.4221	74.6015	57.865
Apg355	9.17415	6.0734	9.20583	16.447	10.7571	10.2881	14.5111	15.8497	10.943
Apg4188	2.43062	1.53197	2.40288	5.26618	5.01391	3.7701	9.43766	5.7964	18.6134
Apg120	5.49318	6.93919	4.64051	4.9605	5.124	4.97114	4.21379	6.08945	5.15776
Apg579	30.3119	25.3187	29.1968	59.2701	48.3613	58.8092	69.2658	70.9324	56.8306
Apg957	2.28611	1.91405	2.29401	7.61774	6.92482	5.52522	3.32171	3.98758	2.24128
Apg9483	2.58191	1.40092	2.18781	32.9477	27.4821	26.5579	226.587	223.832	207.232
Apg9497	4.19768	2.44031	2.95354	15.7636	15.4749	11.4554	17.3932	11.3563	17.6862
Apg1593	1.53317	0.708993	0.852568	0.425734	0.569277	2.81615	0	4.11325	3.21288
Apg3448	11.1345	8.81145	10.5835	14.339	12.295	11.5954	15.2256	17.419	17.4942
Apg3493	684.734	664.112	726.546	310.418	248.042	267.526	139.604	144.429	163.465
Apg5666	3.50241	2.9901	4.10927	8.77794	3.80137	6.92814	6.7787	7.14297	6.52406
Apg5040	0.563325	0.416802	0.626508	0.208567	0	0	0.0984281	0.266702	0
Apg8363	0.320512	0.474292	0.712923	0.474669	0.238017	0.353233	0.448018	0.303488	0.298515
Apg7693	0	0.190505	0.130905	1.3346	0.8413	0.605356	0.935749	1.17024	0.863295
Apg8199	7.43589	5.00162	6.55148	36.5409	19.9544	24.3367	36.7334	39.7919	39.5595
Apg8266	2.56663	1.76339	2.00398	10.2901	10.7009	8.29737	13.0438	11.5729	20.2393
Apg8959	2.20556	2.2147	1.60192	8.63254	17.4317	45.2577	165.489	150.067	623.984
Apg6905	11.4	9.29744	11.6083	28.0104	26.7441	23.9854	67.3619	56.7526	117.437
Apg4917	0.147831	0.328138	0.187899	0.711532	0.768467	0.86892	0.723241	0.97985	1.14737
Apg10001	0.379382	0.561407	0.48221	1.26417	1.12694	1.11497	0.39773	1.79615	1.53116
Apg10034	59.0272	56.814	69.667	49.5744	29.887	35.9529	29.7354	25.97	20.5466
Apg5985	52.3014	44.4181	51.5921	54.5564	60.3703	54.2992	54.9897	51.9636	55.6303
Apg8327	1.6165	0.837228	1.84917	0.957593	1.32047	2.49413	4.74509	5.00008	27.9029
Apg8739	1.86198	1.64431	1.29784	5.02582	4.3266	2.38304	5.2054	6.02858	5.1839
Apg8350	55.2404	28.7128	41.5693	26.3259	32.4432	44.7707	28.3731	26.962	17.7811
Apg9685	6.3016	4.66253	5.80696	11.4323	10.0612	5.78743	10.7904	9.14922	10.3688
Apg4281	0.246221	0.546535	0.312958	0.546969	0.182847	0.180905	1.54878	2.48686	2.59899
Apg5103	9.41134	7.85969	10.2449	63.2725	49.6148	44.0216	79.0622	79.1148	68.8504
Apg6177	3.18202	2.35437	2.34154	1.86019	1.49243	2.09182	1.63869	1.58579	3.01563
Apg7944	0	0.0551281	0	0.0551719	0	0	0	0.0470336	0
Apg5482	0.87481	0.809086	0.55596	1.61946	2.43617	2.08892	1.22282	1.65669	0.27159
Apg9122	4.64743	4.70547	3.88623	21.3726	14.8948	33.2473	141.379	130.782	524.276
Apg2544	0	0	0	0	0	0	0	0	0
Apg7888	3.83918	4.18614	3.59561	0.448872	0.300108	1.4846	1.27101	0.765318	5.01851
Apg3115	0.957784	1.03078	1.43873	1.99872	1.42253	1.9192	5.78121	5.93614	19.571
Apg1216	120.627	180.489	135.075	27.8367	24.6955	30.3519	42.1535	38.7251	41.5533
Apg5193	19.9758	14.4181	19.2757	43.4093	37.3582	39.5972	46.2146	41.3294	41.209
Apg3787	5.51281	5.54922	6.39594	8.06937	6.04562	5.46334	5.42101	8.13348	5.53248
Apg9671	278.122	180.773	235.209	112.626	90.3598	93.3024	90.1039	121.311	92.4905
Apg3412	101.692	120.461	110.967	31.9936	31.203	37.6072	28.8327	31.8288	43.535
Apg9852	94.7387	73.5609	95.7384	250.632	247.262	187.575	2386.96	2070.55	2840.67
Apg9902	1.38557	1.70863	2.64167	2.13748	0.943196	1.86636	1.69468	1.38486	6.23729
Apg5403	0	0	0	0.188567	0	0.0935503	0	0.0803758	0.316235
Apg2483	1.97763	2.92648	1.92713	0	0.195815	0	0	0	0
Apg4591	1.45802	1.69523	1.98557	3.85585	3.71226	3.59631	6.18691	8.02047	10.023
Apg6981	317.685	337.844	345.617	274.509	227.844	225.424	296.276	253.295	240.281
Apg2517	13.3164	16.6315	15.7071	15.9347	13.7654	16.3587	13.2531	12.1047	14.8168
Apg2105	227.37	265.289	249.316	47.9591	29.6451	42.4516	41.5633	50.0822	76.1753
Apg5391	7.25884	9.56263	7.53855	22.8112	31.2913	27.837	18.1895	21.6816	22.6454
Apg2648	1.49465	1.85236	1.35358	1.38346	1.22094	0.988342	1.41024	1.55679	1.41527
Apg1256	0.857987	1.41071	0.666439	64.0268	72.8477	41.1151	93.1463	87.7407	84.3496
Apg6436	0.103853	0.153681	0.0660008	0	0	0.152607	0.0725839	0	0.386902
Apg7775	2.08791	1.49063	2.60726	1.11208	0.870461	1.58787	1.92008	1.59548	9.87089
Apg3039	211.258	238.471	189.026	189.434	517.458	781.872	351.056	321.116	1081.03
Apg6081	1.15959	1.39421	1.72722	2.14665	2.23355	2.26308	5.11596	4.026	15.8176
Apg2632	1082.61	443.894	693.299	395.442	333.665	397.819	690.863	578.116	631.009
Apg7963	60.4166	64.1875	56.9048	24.0894	31.9815	23.2192	46.773	58.0876	46.1703
Apg2448	0.547908	0.868703	0.547182	4.34697	3.19694	2.70291	3.1182	3.65634	2.86742
Apg10425	318.398	188.758	241.562	397.146	353.055	328.091	258.468	228.456	291.757
Apg1093	0.0931816	0.137889	0	0	0.0691978	0	0.0651254	0	0.0578575
Apg8200	1.42998	1.93973	2.42342	3.17663	3.00877	2.27639	3.49798	2.40715	3.99551
Apg7953	67.729	56.2202	64.3995	60.6929	66.0321	69.5334	94.4001	77.2204	76.9639
Apg10676	6.78929	11.9604	7.39669	1.67579	0.240086	1.90029	0.451913	0.816339	0.802962
Apg6104	11.484	10.993	12.3159	27.9028	23.9322	21.6213	27.1388	36.0655	29.2798
Apg1917	13.5393	15.5831	17.4822	0.795688	1.91514	1.1053	0.60081	1.76362	2.26848
Apg9061	1.04065	1.04996	0.42086	1.89143	0.913306	0.695081	0.859555	0.597195	0.822372
Apg6128	2.08622	1.70897	2.22551	6.39994	7.13764	4.48891	5.57194	5.54996	7.40205
Apg336	86.2108	120.246	83.7824	1.80333	0.964539	0.835008	0.567359	1.84478	1.10889
Apg8799	3.02272	1.3419	1.82495	2.4621	1.12235	0.888347	2.42949	2.95757	1.31379
Apg10076	3.23912	3.75122	2.86404	2.91993	3.66041	2.37986	2.85442	4.26723	14.5157
Apg4837	120.503	35.7725	99.93	502.736	394.505	283.964	1479.61	1334.53	2002.84
Apg2759	96.6666	110.781	101.011	83.7969	82.4271	69.9421	80.4453	70.507	73.8725
Apg737	56.9381	47.7082	62.7372	12.1739	12.0408	12.4116	11.543	12.9964	13.8136
Apg5898	7.39591	6.65539	6.60576	22.2023	20.1879	20.7078	42.4701	34.8261	38.5994
Apg2223	49.1525	55.0179	42.3174	86.9475	89.3813	87.6603	78.3955	82.6082	86.9932
Apg6974	25.2778	22.6514	25.4356	28.4147	30.4778	26.6202	35.481	33.3098	39.0638
Apg4075	1.60216	0.906505	1.70699	5.30378	5.21404	3.60068	52.8922	32.6018	119.961
Apg761	0.360965	0.267077	0.688203	0.0890964	0.268058	0.442017	0.42047	0.303815	2.39069
Apg2880	14.5802	14.0242	6.4862	10.7964	9.47399	14.4618	0.764265	1.84076	0.678975
Apg10000	436.919	491.115	488.859	170.493	137.508	181.486	242.017	208.006	288.489
Apg3846	64.3067	74.6817	68.4346	2.19227	0.613554	1.06232	0.240602	1.82542	0.384752
Apg4897	162.25	135.724	145.853	38.867	21.824	27.2162	28.3733	34.7732	29.1111
Apg8846	18.296	17.5734	19.6814	63.8864	74.7275	73.4405	72.8519	65.3762	78.6354
Apg4066	3.07135	0.717624	1.33551	11.4911	6.72242	9.50145	7.68253	8.57156	25.7951
Apg8444	62.2523	59.1522	52.7198	41.4819	55.4326	50.7911	108.696	108.531	142.158
Apg4054	2.21809	1.95376	2.55078	9.30729	6.66717	6.82917	3.54341	3.06707	3.01681
Apg6206	1.87235	1.97906	2.03985	5.84287	4.96581	4.12698	3.2715	3.63021	2.98944
Apg9895	11.6547	12.1153	11.3244	16.6897	16.4515	15.0737	16.6277	19.3352	16.0878
Apg3676	3.27265	1.86569	2.72765	11.7195	14.9803	13.0474	11.9239	10.4649	20.9865
Apg9938	110.965	103.035	105.993	143.104	142.592	139.392	155.309	137.078	146.226
Apg736	0.445263	0.576534	0.424461	1.07156	0.413322	0.490719	0.466797	0.281075	0.345586
Apg3645	382.988	202.915	176.577	1083.47	906.081	913.493	2100.04	3278.45	1687.95
Apg6199	6.35649	7.54277	5.41164	0.976899	1.15784	1.14554	1.67645	2.11985	2.01064
Apg3141	15.1515	9.05466	10.2957	30.724	22.6765	25.2615	193.788	177.752	465.466
Apg1440	1294.46	563.468	846.395	722.185	385.872	399.457	2159.27	2147.43	2011.31
Apg824	35.4582	33.8767	29.5354	33.6488	27.9934	33.2606	25.6241	25.6429	23.5127
Apg1432	0	0.087888	0	0.175916	0	0.0872737	0	0.299933	0.221263
Apg2662	6.05247	3.67852	4.94546	17.767	10.9156	10.6408	13.4457	19.7855	12.7505
Apg4791	0	0	0.105483	0	0.123259	0	0.116005	0.104776	0
Apg115	0.35409	0.0873299	0.150021	1.04879	1.57771	1.21407	3.21719	4.99198	2.49173
Apg117	1.99014	1.67329	1.72469	4.22005	1.81379	2.25977	5.37403	6.22434	5.56066
Apg5379	0	0.0836138	0	0.16736	0	0	0	0	1.68402
Apg8082	17.4031	4.38972	10.5573	252.317	323.315	257.256	378.787	414.965	495.655
Apg10300	0.45027	0.380746	0.940227	0.952623	0.382144	0.519868	0.314697	0.852707	0.559156
Apg6391	8.2688	7.85969	8.82226	138.593	135.271	87.7593	192.736	250.319	197.161
Apg499	1890.04	2714.54	2168.07	166.955	257.463	449.262	71.4588	60.6861	80.056
Apg10665	2.07923	1.69486	1.97089	2.74003	2.14598	3.41782	36.4283	37.3514	95.7979
Apg6220	26.071	33.5475	19.7383	24.5091	87.207	121.426	31.8475	27.0475	36.5984
Apg8882	0	0	0.138718	0.215505	0	0.106915	0.661067	0.321503	0.587293
Apg5017	7.63039	6.03315	7.08374	13.8485	12.555	10.388	13.4369	14.0252	10.7297
Apg8218	1.67475	1.48697	1.91581	3.47235	4.22855	2.46096	3.04329	4.22878	6.03125
Apg5271	75.2746	54.4758	65.0651	144.842	169.468	146.81	160.774	145.327	145.562
Apg6008	0.714989	0.423214	0.408951	1.11182	0.424768	0.472789	0.599654	0.812414	1.50941
Apg2945	0.985819	0.1042	0.447506	1.8771	1.15041	0.827778	2.65756	1.86691	1.83632
Apg8568	13.269	8.2624	12.3569	41.2476	38.1466	36.8727	29.8415	32.7581	18.5171
Apg5591	0.464743	0.736846	0.675094	0.589946	0.493034	0.682917	0.835233	0.963936	0.535905
Apg500	29.5918	38.9616	29.8006	8.09068	5.97276	7.13578	2.75759	2.39487	5.27661
Apg9128	5.76711	3.1776	3.04127	11.721	7.9276	8.92525	52.6561	45.8551	59.8842
Apg9773	2.14497	1.58705	1.70396	3.11045	2.92028	3.08626	29.9827	7.50355	147.001
Apg6394	3.70422	3.4513	2.70287	12.8003	9.57688	7.35837	52.4495	41.0504	140.641
Apg1161	39.1294	45.1108	44.6129	203.545	222.81	299.528	176.171	133.433	111.955
Apg1166	776.996	576.791	779.563	434.408	264.295	329.681	407.569	426.707	823.956
Apg8204	44.3135	43.8519	40.8337	22.1804	23.3649	24.5951	36.053	38.4234	44.1826
Apg9187	2.44372	1.2915	2.99514	64.1739	45.7573	29.8175	32.5118	45.7825	29.588
Apg4468	4.75756	3.25935	5.71111	6.13245	5.23411	5.30798	11.0837	13.2365	8.53385
Apg3633	43.6055	41.0936	35.5883	2.71909	3.06777	4.7214	3.20803	5.50525	16.2451
Apg645	341.837	259.851	318.16	187.104	136.461	156.563	257.545	350.414	334.098
Apg7380	339.572	368.453	338.1	137.153	124.161	171.019	160.162	182.78	303.605
Apg10407	140.262	183.923	152.688	189.237	122.6	124.454	171.858	152.426	130.594
Apg6748	20.489	16.6927	19.9341	42.4895	46.33	45.9225	32.8634	37.7841	26.0869
Apg3522	11.4464	10.4432	12.4158	14.0203	12.3989	12.204	13.7745	14.4513	9.56537
Apg2846	44.2388	46.9592	48.923	49.7347	49.2286	68.761	55.3533	64.8071	43.6656
Apg2867	0.0988815	0	0.125682	0.219661	0.440584	0.290603	0.691091	0.436937	0.859553
Apg8240	7.55518	7.20822	9.98201	2.20835	2.50999	1.31471	0.972701	0.75304	2.09865
Apg1635	12.0036	9.66742	9.92389	13.5294	10.2551	13.4242	13.6607	13.7466	16.4894
Apg7682	3.48304	1.97777	2.90849	7.28756	7.0679	6.01086	4.86865	5.08767	6.11077
Apg5418	0.83362	0.185038	0.688717	0.864195	1.42383	0.489985	1.8644	1.26295	2.07042
Apg905	0.268767	0.265146	0.113871	0.729732	0.931419	0.460763	0.751374	1.47039	2.11382
Apg6222	29.0712	31.9718	25.1365	10.6901	7.71022	9.00869	9.95171	10.4865	16.2087
Apg8686	318.73	300.443	268.772	154.244	199.657	204.009	579.039	566.602	817.455
Apg9578	23.0692	29.9947	21.422	6.30223	4.90658	6.50005	5.08743	8.97788	9.66517
Apg2646	72.9529	65.4589	58.2765	51.3214	57.7334	56.9289	86.6895	97.5934	125.837
Apg1880	0	0.0398103	0.0341944	0	0	0	0.0376049	0	0.0668166
Apg7090	55.9648	66.8901	53.2259	58.829	45.9197	61.5344	112.693	107.467	164.512
Apg8733	0.149315	0	0	0.110565	0	0	0	0.188512	0
Apg422	110.289	84.145	113.045	103.26	78.5762	79.578	135.894	157.648	124.802
Apg9137	81.9638	61.131	96.3629	38.4458	34.9307	45.0449	27.5599	34.0193	37.9506
Apg6348	0.140831	0.0521002	0.0895011	0.208567	0.104583	0.155208	0.0984281	0.0444503	0.131166
Apg9095	2.04423	1.41799	1.78633	12.772	11.006	10.5136	8.30449	12.0172	6.74308
Apg3720	10.2895	9.44033	8.54455	13.5114	13.5503	9.57596	15.5335	14.8959	22.1481
Apg8270	264.802	268.88	269.763	56.6151	22.0706	20.9799	20.6088	23.0283	20.4799
Apg8793	2.56976	2.22499	3.64849	2.95551	2.63918	2.6915	1.49032	1.51863	2.13877
Apg1686	17.6668	27.5089	19.9416	7.41965	5.87445	6.97447	4.97585	4.99356	1.96469
Apg10560	46.1693	38.6265	48.7665	24.5828	16.07	19.2019	13.7779	16.5383	18.2608
Apg9166	23.3699	6.6246	10.2229	151.925	130.612	148.625	2486.82	2870.01	2066.54
Apg9285	774.632	461.509	703.267	1993.89	1540.71	1355.23	2787.88	2753.86	2360.96
Apg6654	15.5635	10.769	13.0963	10.244	10.8085	11.0114	10.2731	11.9168	13.1532
Apg10015	8.67213	6.75778	5.98036	25.5497	19.3201	16.9458	141.273	139.828	113.822
Apg10463	66.9798	67.3549	63.3996	59.8952	78.878	56.093	20.431	13.9744	35.2445
Apg729	8.40213	4.81795	5.33973	165.807	95.1529	157.109	58.87	48.9948	168.835
Apg2117	1.6095	0.357259	1.22744	7.27004	4.0638	2.12857	4.1621	3.96242	20.6867
Apg10576	23.7161	30.4207	20.9956	16.6412	21.7649	21.0772	16.9373	18.3051	15.433
Apg1333	13.2249	12.9237	12.4088	27.5308	23.1627	25.6208	28.7318	38.2368	47.526
Apg8416	8.08515	10.6048	6.85104	11.4749	10.7802	11.6557	10.7022	11.1742	10.6488
Apg625	0	0	0	0.0617282	0	0	0	0	0
Apg2620	47.5071	52.8783	66.1592	6.11795	4.29488	12.1407	3.17595	17.9935	73.103
Apg2988	26.7303	45.5785	30.8095	5.93801	9.65445	16.3364	18.4273	21.7824	97.3952
Apg2480	237.064	249.526	251.098	170.231	232.154	280.018	523.293	454.226	554.712
Apg3952	30.3306	35.834	32.3335	11.9542	13.4417	33.7864	7.86389	11.1172	7.89755
Apg4386	6.44444	5.79521	6.55292	4.55176	5.59561	5.17196	8.03803	7.88583	15.7595
Apg1347	0.125183	0.463113	0.477339	0.370785	0.278888	0.551852	1.31237	0.316091	0.544094
Apg9235	77.141	59.2752	65.0582	43.0286	50.4304	66.6657	63.1507	71.2874	69.334
Apg4632	2.80321	2.07409	3.84429	8.95843	8.3268	6.72077	4.64018	5.4949	8.3363
Apg7766	77.3111	62.8678	66.3117	87.1695	104.616	123.095	75.2469	82.3479	65.532
Apg2324	3.56923	2.20071	3.21345	2.8632	3.75495	2.6224	6.86005	9.57566	21.7924
Apg1257	0.506992	0.125041	0.107401	0.12514	0	0.248333	0	0.106681	0
Apg9903	107.848	60.7642	102.949	115.548	219.857	170.051	113.141	99.4422	122.95
Apg2923	57.7354	63.4821	54.9812	40.3697	55.6181	48.1982	42.2257	43.3288	60.4875
Apg4064	0.838634	1.241	1.06594	1.86299	1.03797	3.69699	4.8844	6.52918	16.3158
Apg2513	62.029	45.895	49.8485	51.6202	64.3058	64.0409	92.0745	107.171	138.923
Apg9175	7.46908	6.63162	9.49351	7.74304	5.6699	5.60967	6.03224	7.01997	10.4089
Apg2542	0.48285	0.535888	0.153431	0.536314	0.179285	0	0.506202	0.457203	0.449711
Apg7749	4.81146	3.96452	4.65617	8.34021	8.20177	7.23089	6.64911	9.31887	8.62298
Apg7283	111.22	68.2096	127.179	258.936	265.565	209.904	607.743	544.315	376.457
Apg81	0.416188	0.205291	0.176331	0.770451	2.36951	0.764459	14.0106	10.7278	14.6005
Apg934	26.7085	39.0739	31.3437	0.561853	2.81734	4.12538	1.3788	4.69395	16.8663
Apg9060	0.853066	0	0.225892	0.789602	1.00304	1.46246	37.4125	41.1506	100.683
Apg112	1.23931	3.66786	1.73274	0.917693	0.736265	2.00322	0.5197	0.93879	1.69291
Apg1150	7.82129	8.38687	8.50043	17.7943	23.5695	18.0723	8.95216	8.58649	12.7391
Apg4019	4.60531	1.95305	2.60554	8.89968	6.13091	7.92266	9.57756	10.6713	8.85744
Apg1298	5.50587	3.98617	6.13282	13.7216	11.7826	10.483	12.9925	11.1743	10.1457
Apg3279	1.29029	0.95468	1.06297	3.68021	2.76809	5.61783	92.4172	71.4047	314.854
Apg8016	146.749	193.419	154.725	35.5928	34.2329	44.1662	25.2565	34.1445	31.9309
Apg338	340.516	350.848	302.48	45.8847	87.6506	122.925	307.902	144.358	235.432
Apg4862	6.29191	3.38571	7.08849	11.0123	10.4068	6.93423	12.7926	15.1651	11.0098
Apg539	216.669	214.504	245.99	59.4202	36.5735	46.4219	79.7256	87.2473	216.603
Apg6985	4.77441	2.25483	3.22791	13.9911	14.2576	13.5837	18.8853	11.0295	31.0956
Apg5059	598.232	730.308	657.988	425.094	508.99	617.48	412.531	474.964	717.726
Apg4160	2.16488	2.99464	2.81147	1.32427	1.74746	3.31949	0.460494	0.950673	0.759764
Apg768	13.3151	10.9465	13.7764	22.6724	28.4698	25.8043	29.2219	29.3169	35.2668
Apg6995	3.76221	2.29241	3.93805	13.9293	10.3537	10.1625	16.7047	19.4883	26.2456
Apg5239	13.654	13.3108	16.7685	11.5793	8.73515	7.96454	7.3506	7.30882	7.53275
Apg6135	4.48717	4.74292	3.93805	3.71824	3.57025	3.06135	3.80815	4.85581	4.17921
Apg5246	14.7169	12.6083	13.7832	18.6406	22.1455	21.3412	14.8873	17.6023	12.7449
Apg1993	11.975	8.26956	14.2785	36.2292	26.2548	13.9935	143.157	117.277	231.56
Apg8241	114.85	136.912	131.178	19.9361	14.757	27.6307	36.5134	42.893	175.062
Apg93	10.3432	5.37769	6.75094	15.1109	10.7949	11.5018	8.9873	8.99968	11.4558
Apg3890	24.3712	29.4833	23.5152	41.0986	16.5131	15.0307	2.23794	2.69509	3.64502
Apg7290	0.822554	0.486884	0.52275	0.974541	0.610839	1.08783	0.344934	0	0.408587
Apg3042	159.161	213.271	157.699	182.508	379.094	366.473	121.166	55.3781	38.6482
Apg6945	19.0921	26.022	18.5195	4.46445	7.27559	16.0578	24.4048	19.981	125.409
Apg9924	13.9483	13.6299	13.9386	8.33403	10.3582	11.6264	5.95	8.25844	7.3765
Apg9211	30.6924	12.5366	12.0603	2.07915	1.07851	1.28047	5.68422	4.09498	8.47658
Apg8229	0.0978406	0.217176	0.373078	0.652045	0.363289	0.934518	0.752198	0.617625	1.64026
Apg8225	0.536242	0.264509	0.45439	0.794158	0.79644	0.787981	4.62234	6.88295	22.3082
Apg2829	5.99668	4.51087	6.03411	10.3611	10.5393	9.61958	12.4337	9.58979	12.2252
Apg9102	2.49049	0.921352	1.35665	35.8296	40.1599	37.25	20.3902	20.887	18.2251
Apg10374	44.98	40.1765	48.4155	70.7399	52.1354	47.2645	81.212	85.6294	93.9132
Apg5409	18.5399	25.6652	21.6012	17.2713	25.4633	22.9958	14.4903	13.1506	12.8732
Apg5940	13.7772	8.51799	9.59525	7.12726	7.0076	7.34916	9.10135	6.6716	5.62481
Apg598	34.6445	36.5744	31.9519	1.8771	2.19624	3.10417	3.54341	5.06733	17.8385
Apg464	79.2392	107.541	102.183	7.88472	7.84148	9.19249	5.58151	6.88969	7.27265
Apg6120	268.423	157.026	224.198	52.5342	48.5663	55.4842	82.9817	66.5617	69.8231
Apg8677	19.6761	23.3111	21.6337	2.68157	1.43428	1.50774	1.34987	5.56263	14.8405
Apg8272	2.2533	4.44589	1.19335	5.83987	5.57776	4.96667	6.82435	12.3275	32.8788
Apg2932	0.649423	0.540569	0.154771	1.80333	1.02482	0.894651	1.81555	1.48608	7.0566
Apg8842	24.1054	15.4171	18.6949	51.1286	48.5449	45.3277	59.1088	46.4237	63.6744
Apg8925	57.4094	56.636	48.994	89.4751	90.1383	92.7964	218.58	202.944	218.29
Apg7948	940.394	650.097	746.537	483.268	295.609	374.419	253.085	302.197	503.39
Apg8161	5.81642	2.95341	3.98637	18.9169	18.1243	14.4125	22.3981	23.3978	17.3493
Apg8450	88.4479	83.1059	79.3413	27.8206	23.8317	33.6426	32.2761	31.1283	37.6652
Apg8470	29.805	31.8285	24.4094	26.3932	30.3481	31.3803	36.83	39.8598	40.8283
Apg8542	38.8694	40.013	31.1464	25.5968	26.5831	24.8333	24.5891	29.1917	26.2331
Apg8543	80.4669	61.6004	76.4544	75.3164	63.1084	60.4869	66.9114	67.3917	48.3139
Apg8599	69.9218	72.6779	70.107	119.3	155.888	136.021	89.1832	77.4598	102.411
Apg8604	315.915	226.175	299.059	267.733	220.553	240.193	221.411	198.382	193.628
Apg8608	0.22065	0.571402	0.210341	9.47648	20.9737	15.1579	1.0795	2.43751	1.84955
Apg8682	34.6929	34.0795	31.3037	55.1493	53.7251	47.1517	61.9834	60.9914	45.2881
Apg8735	1.11221	0.705357	0.403903	8.58867	20.2945	12.3742	12.8815	7.02086	17.1659
Apg8772	78.3726	87.2158	62.1585	38.7934	50.3567	52.7709	42.078	42.4056	52.8597
Apg8789	0.961537	0.592865	0.611077	2.01734	3.09422	3.88556	13.3285	4.14767	9.95049
Apg8837	0	0.164724	0	6.5942	10.4984	9.81437	0.0777995	0.351343	0.276469
Apg8950	3.36604	4.41501	2.91707	9.06364	9.99866	13.0401	8.23394	12.6524	9.97506
Apg8964	0	0.280703	0	0.561853	0.281734	0	0	0.239487	0
Apg9004	11.4655	8.73038	10.5408	38.4937	44.4735	43.674	30.264	30.075	24.8822
Apg9053	6.5007	7.08819	7.53786	8.19168	6.60606	7.12245	8.68824	14.0387	17.6325
Apg9073	316.72	279.974	310.922	198.119	198.946	176.41	225.365	342.834	420.279
Apg9088	35.2525	22.98	22.4037	154.693	151.855	125.257	91.106	57.6726	123.238
Apg9116	253.611	297.448	262.928	440.493	496.861	450.551	222.587	236.695	161.4
Apg9153	658.103	560.62	586.223	575.735	584.645	469.966	872.49	817.672	909.757
Apg9289	0	0	0.131268	0	0	0	0.144361	0	0
Apg9435	192.52	182.762	180.757	155.893	156.945	130.352	178.485	176.463	148.394
Apg9611	44.9612	42.4629	37.2283	55.0616	76.8102	74.8826	67.5308	70.8186	73.8859
Apg9643	11.4751	10.4432	10.5015	17.844	17.5545	18.4641	19.8898	16.2984	17.9551
Apg9700	54.5992	73.774	49.0742	4.33177	5.79229	4.68013	9.4491	9.92951	8.07173
Apg9740	6.52453	6.89639	7.63477	13.7271	8.7675	10.881	11.7258	17.3898	13.3752
Apg9774	32.0216	22.1821	32.0962	69.7818	47.4795	35.4485	75.5518	70.8162	64.118
Apg9796	13.8095	6.48425	8.945	10.619	13.6078	11.0242	9.28036	9.807	10.3059
Apg2001	83.1288	107.477	81.9533	85.5193	91.8191	91.3884	109.897	116.569	103.385
Apg2044	13.3634	13.3139	11.5198	58.6866	101.302	90.0187	15.3506	13.7812	17.663
Apg2143	177.436	135.837	149.266	509.225	939.88	1206.64	492.461	405.136	495.773
Apg2200	1.73504	0.916964	0.315044	4.03785	1.84066	2.73167	0.5197	0.93879	2.15461
Apg2218	37.299	24.0593	28.1868	113.133	165.216	132.631	156.328	163.76	143.707
Apg2257	105.509	118.533	109.11	125.855	116.516	143.017	116.983	130.488	148.672
Apg2278	285.667	280.963	267.035	405.075	360.47	344.507	453.595	385.664	386.107
Apg2381	323.538	374.668	341.801	227.318	237.048	178.026	303.633	296.506	241.683
Apg2404	110.083	122.962	105.758	87.7337	126.157	86.3108	99.6353	101.231	85.0396
Apg4802	6.52271	8.01137	9.2026	45.9813	47.9541	38.0517	19.238	17.3758	21.2221
Apg4805	101.082	137.31	120.558	11.1844	8.07904	7.99323	5.83187	7.53432	8.0011
Apg4838	0.124346	0	0.0790244	0.184152	0.0923409	0.0913601	0.347626	0.94193	1.08091
Apg4868	13.6578	9.16964	11.573	114.805	92.2209	111.311	153.966	151.516	109.615
Apg4869	62.9451	60.7036	66.4322	125.939	122.608	108.104	125.581	123.555	120.197
Apg5028	28.5522	35.412	29.6333	8.0615	16.1694	16.7522	14.3564	9.4657	39.6656
Apg5030	8.0191	9.16964	7.72167	45.7047	62.0772	62.132	33.4578	30.6794	27.159
Apg5046	159.114	181.481	157.335	147.831	143.284	126.097	141.625	148.493	106.235
Apg5079	47.4358	38.7022	39.6793	60.3779	64.3597	62.169	92.8292	103.672	103.644
Apg5272	46.7703	45.819	48.9873	1163.92	1814.61	1958.1	1820.19	1543.7	1552.88
Apg3413	4.15994	5.19399	3.63512	3.08037	1.35153	0.764103	1.45371	0.492372	1.29148
Apg3458	40.8515	35.3201	40.5473	74.0952	62.0371	68.7976	75.8698	91.9956	74.1005
Apg3517	51.0065	40.9224	41.5936	61.8874	68.4544	57.1167	67.647	51.7886	66.5844
Apg3520	21.5554	13.7009	22.8928	36.1007	32.6592	33.6941	31.546	32.328	32.7863
Apg3521	16.7512	17.4324	15.8388	6.95833	3.64087	3.70226	2.76031	3.35282	3.80524
Apg3551	40.6152	44.3956	38.0548	41.4325	43.2829	43.2739	38.3343	36.9474	55.3891
Apg3609	0	0	0	2.02746	2.67538	3.17636	7.0502	9.18777	6.7108
Apg3632	9.83786	8.03525	10.0684	42.2896	41.1777	31.6348	36.9684	34.5191	27.6863
Apg3734	10.7196	12.8509	12.9352	25.9232	26.0984	18.6431	15.5531	16.7029	16.7662
Apg3764	95.8983	118.359	101.924	70.4016	60.0083	65.6205	83.8041	103.405	76.1554
Apg3860	36.8331	37.2481	33.7547	34.0287	49.3892	40.466	23.4027	21.1373	24.0172
Apg3904	9.96562	8.79151	12.3013	19.5838	29.887	9.43411	164.616	131.14	256.317
Apg3944	180.611	120.857	145.017	57.9321	45.1442	40.004	44.7041	50.1652	50.9843
Apg3971	0.906816	1.00642	1.44075	2.68593	2.69365	1.66565	0.950671	1.7173	1.68916
Apg4018	33.6689	25.2657	32.4509	46.0816	48.4655	61.5505	13.2713	11.9867	16.7442
Apg4081	49.4073	47.3154	45.1563	47.72	47.9799	79.1577	44.5787	162.932	49.0431
Apg4119	2.38767	1.93488	1.80645	62.2179	82.5765	59.6456	23.9984	13.1344	21.8144
Apg4121	9.54662	10.0141	9.98379	8.67981	8.70476	8.43473	11.1485	12.5867	11.1799
Apg4139	6.58876	7.92188	7.92595	12.9813	12.3196	9.68186	12.5814	11.1407	8.47429
Apg4202	5.14631	7.38234	7.40887	10.0324	3.35375	3.31813	2.12872	2.05526	7.4342
Apg4204	6.73076	7.82582	7.944	29.4295	18.5653	19.3101	15.0086	17.5011	8.25891
Apg4243	58.2629	57.5339	57.7741	75.9615	69.1932	71.04	102.197	105.399	114.581
Apg4246	154.94	139.732	141.869	117.841	106.05	84.6931	161.781	165.761	135.613
Apg4324	81.7083	70.9048	76.9294	260.155	292.366	256.014	131.436	132.54	124.552
Apg4367	1009.8	889.868	1019.07	565.851	490.852	407.678	433.424	435.047	313.335
Apg4425	145.308	162.693	147.432	95.2989	99.0036	118.965	82.8753	78.6723	65.1575
Apg4432	22.7837	22.8123	19.8824	14.9405	17.7613	19.738	18.142	24.1137	24.0705
Apg4474	60.9873	55.3798	61.247	61.9443	50.4971	50.0806	37.7239	37.3663	31.894
Apg10287	0.64473	0.318022	0.409739	2.70534	1.43635	1.2632	2.55344	4.34122	2.93568
Apg10323	12.9723	10.0266	9.27466	13.3795	12.6438	12.2542	8.98547	11.2596	7.98271
Apg10399	9.69899	5.18284	9.13171	21.0138	21.341	24.8093	19.9595	15.9866	19.7395
Apg10409	137.836	144.254	140.617	95.2163	211.721	151.641	26.3653	21.0655	60.5844
Apg10451	4.92598	2.60337	4.17408	17.109	16.4614	11.1163	23.3619	26.061	33.4261
Apg10452	33.9416	28.0872	28.2404	70.7699	54.9711	43.7231	55.8717	63.2908	56.2224
Apg10525	81.9066	82.5268	86.341	86.9394	69.959	88.9332	64.2787	68.4681	69.0819
Apg10569	493.65	603.222	520.275	255.681	190.76	170.304	240.952	333.63	167.561
Apg10594	39.0384	37.3871	37.1609	119.384	100.902	88.2825	81.026	107.214	78.1747
Apg10751	49.1841	45.3596	40.8866	42.6339	40.4195	46.0701	54.7396	57.6811	64.4068
Apg6194	16.0681	15.0128	19.1561	28.2256	28.568	27.6614	22.6242	25.5428	20.7548
Apg6227	0.324711	0.120126	0.206361	0.240444	0.241135	0.596434	0	0.102488	0.403234
Apg6342	85.6596	125.253	89.1986	40.6686	17.959	20.9234	4.97585	4.70822	11.9987
Apg6403	36.7484	49.0377	33.0111	51.5504	66.9041	73.0028	69.8206	76.8039	87.4559
Apg6444	4.78242	4.90823	5.88256	21.9332	34.3692	31.9639	119.143	65.7348	83.4322
Apg6581	0.316421	0	0	0	0	0	0	0	0
Apg6631	41.8678	51.9524	42.2676	60.5516	57.4869	80.3479	50.2174	56.7816	50.2322
Apg6656	0	0	0	0.112371	0	0	0	0	0.0942251
Apg7474	8.85864	11.3214	11.9421	8.94502	8.07366	9.1713	6.94185	10.0827	11.5009
Apg7484	65.6547	73.9705	67.803	148.611	146.36	150.105	70.568	50.0793	119.286
Apg7527	57.4183	50.8028	48.3999	71.1582	85.5017	83.382	31.8526	37.2866	30.9043
Apg7583	18.9102	16.8374	19.3508	7.5947	3.57025	4.70977	1.56806	2.02325	1.9901
Apg7615	213.934	167.399	166.483	165.726	228.936	240.924	363.875	382.134	485.621
Apg7625	917.093	1224.56	947.076	541.558	598.932	688.83	772.914	856.493	857.848
Apg7691	1.93826	1.82524	2.01568	10.1773	8.89799	8.15616	10.0984	7.11879	6.34568
Apg7708	510.155	484.943	486.405	449.539	457.93	416.774	517.102	544.163	478.687
Apg7010	3.46689	1.68061	1.89938	17.9703	13.583	15.6346	5.43095	18.7909	5.4187
Apg7050	0	0	0	0	0	0	0	0	0
Apg7060	26.4332	15.171	17.1914	11.8904	9.08101	12.0702	11.3091	8.57698	12.7313
Apg7087	0.148718	0.330107	0.28354	0.440493	0.993957	0.218533	0.41576	0.751032	0.277022
Apg7128	118.937	105.656	105.916	110.534	115.11	118.916	152.549	131.477	170.669
Apg7147	87.1165	89.3591	90.884	112.013	148.516	153.545	85.0033	91.5013	77.4786
Apg7204	21.045	23.7027	18.4271	27.8771	18.5803	17.8675	14.7085	15.5727	19.6006
Apg7209	62.9616	60.3395	63.5714	66.8605	60.7254	65.5275	77.5684	67.8946	80.6606
Apg7219	0	0.183393	0.157522	0.367077	1.6566	3.09589	0.692934	0.156465	0.153901
Apg7232	66.6298	57.3842	61.061	64.1398	67.6889	62.1724	68.6414	65.9508	99.2082
Apg7257	23.2569	28.7966	21.919	19.3301	16.9184	17.2037	24.1053	24.3686	27.3092
Apg7281	0.64473	0.397528	0.27316	13.9245	19.71	14.4478	2.10283	2.44194	4.47025
Apg7287	7.82725	10.8031	8.99215	18.6139	8.71892	7.52038	1.05203	0.665134	0.747697
Apg7299	316.133	105.424	320.28	1790.14	2065.64	2179.18	1249.68	1164.53	1186.68
Apg7334	5.80929	3.15206	5.66095	4.44508	3.73884	4.26823	6.22558	2.567	5.04988
Apg7386	0.186831	0	0	0.138346	0.138743	0.13727	0	0	0.116006
Apg7390	62.3655	57.9336	51.9387	63.0544	68.7067	66.4664	74.0034	86.5244	83.7236
Apg7431	44.4934	59.753	50.8396	45.2453	45.3753	34.4817	39.4035	47.1319	44.1835
Apg1467	51.5467	55.2613	53.9478	74.8773	79.4905	67.4456	72.9727	82.5249	61.3561
Apg1498	110.306	127.685	115.793	73.7195	94.5557	55.6207	370.6	276.406	426.797
Apg1506	6.2877	4.04543	6.08081	149.395	202.811	267.944	247.622	210.365	197.072
Apg1536	51.2473	46.7333	44.3373	44.3256	37.8437	37.2308	36.7201	44.3116	40.2876
Apg1685	179.575	159.151	174.869	179.786	184.551	142.998	283.1	276.506	190.195
Apg1809	51.8963	58.8863	43.4416	40.0057	79.0909	60.6089	187.038	124.194	83.4432
Apg1816	339.73	225.311	233.658	1005.09	1432.36	1361.79	1083.26	1008.45	1037.61
Apg1847	415.724	459.137	430.724	96.8494	94.4161	77.5599	116.623	141.587	95.5698
Apg5397	18.1288	18.1877	16.5984	19.1123	21.2209	18.625	19.2203	29.5796	16.3122
Apg5401	0	0	0	0	0	0	0	0	0
Apg5440	15.463	13.9648	15.3909	60.955	35.9689	31.8277	41.0039	42.4178	40.099
Apg5471	0	0.302296	0	0	0	0	0	0	0
Apg5472	1.53543	1.29836	1.2546	2.67999	3.4207	1.6116	3.21938	3.04622	4.01777
Apg5473	12.5573	8.74456	10.9535	22.0611	27.7928	21.7086	23.4037	29.8423	25.3784
Apg5665	22.2067	16.4307	22.773	36.0018	21.4883	29.6652	24.3389	30.2664	18.8024
Apg5712	69.5304	31.9151	65.4637	72.5812	77.5707	77.2199	83.1296	68.3772	62.8596
Apg5774	3.52412	2.73786	3.69542	14.6135	13.8704	11.7811	7.51226	9.00971	6.78331
Apg5829	3.37995	2.38714	3.1244	65.5278	70.9644	71.9038	24.6965	24.0516	24.516
Apg5907	19.167	10.7644	14.0889	11.4569	7.54557	13.5735	7.0208	15.0877	8.10131
Apg5993	426.723	514.79	417.829	245.702	242.385	242.144	338.85	381.649	333.633
Apg6039	4.31066	3.58812	2.31146	27.2315	13.4048	16.8255	9.32071	11.3947	7.52777
Apg6051	0	0	0	0.309335	0.155112	0	0	0	0
Apg6172	42.6875	71.727	43.4061	6.52582	6.13554	20.6393	11.9339	5.9109	22.4011
Apg9935	15.8924	13.0533	16.5861	35.1962	36.8132	31.7088	34.2391	33.8701	30.5991
Apg9978	65.4612	67.4792	61.3932	72.2389	77.2842	82.5337	79.7318	81.442	91.946
Apg10032	0.579119	0.514186	0.44165	1.20072	2.49435	1.70197	8.01407	6.28784	12.5854
Apg10055	78.5039	81.1328	83.0184	83.3365	86.0012	80.3812	88.2262	94.9097	116.05
Apg10115	28.8748	20.9862	26.6326	29.0445	23.4352	27.3167	43.3084	44.278	84.2489
Apg10183	61.9657	59.6778	60.8138	68.9022	57.1812	57.0217	60.2057	65.2792	53.4869
Apg10203	1.29195	0.849697	0.91229	16.5823	20.1478	17.0861	10.7351	15.4049	12.3002
Apg10220	0.106837	0.158097	0	0.0791115	0.0793389	0.156992	0.298678	0.472093	0.79604
Apg2732	48.5186	36.9475	46.7023	75.4877	61.2924	59.8403	55.1705	60.8424	43.5978
Apg2774	525.207	578.799	498.939	279.757	273.729	272.201	289.51	353.232	284.367
Apg2890	12.9616	13.7545	13.2232	9.34532	11.7785	10.9016	8.10542	7.75148	9.00109
Apg2911	37.2878	30.8774	38.6457	31.8651	24.6316	22.7772	20.3032	22.5802	23.7582
Apg3011	1.16998	0.769481	1.73495	5.29438	2.12384	2.29231	2.54399	3.36454	2.26008
Apg710	0	0	0	0	1.1918	0.982614	0.934713	1.35078	0.664321
Apg713	19.2094	19.027	19.4933	137.769	196.721	161.282	309.113	305.987	229.89
Apg766	9.96678	5.80008	9.60789	75.1292	58.9622	39.8231	85.7036	87.2339	46.518
Apg800	145.242	122.349	133.938	91.3274	90.0256	68.7173	53.9576	71.2736	55.7837
Apg802	8.00788	6.26357	5.9616	151.123	84.189	93.2129	110.256	67.8817	158.542
Apg837	7.60767	4.63022	5.22474	17.9904	20.5935	18.5717	27.0141	26.8004	28.4945
Apg860	35.3746	35.6103	35.7101	48.023	86.1358	75.8502	13.0346	9.19042	27.6424
Apg1028	15.8119	16.3367	14.9374	28.9021	26.4463	27.3167	34.4476	35.1597	32.8145
Apg365	206.696	238.251	209.23	159.12	167.34	153.765	143.859	142.723	150.555
Apg404	61.9657	58.5239	51.3491	82.7723	84.8148	79.4505	46.7051	54.0725	58.241
Apg408	0.969899	0.837228	1.54098	1.43639	2.64095	2.01906	1.92063	1.63268	1.30481
Apg470	0.449751	0	0	8.54787	17.3675	11.2351	1.88601	1.13563	2.60639
Apg481	0.133739	0	0	0.396127	0.297949	0	0.467356	0.168847	0.24912
Apg482	36.7204	33.5371	35.0778	54.8067	48.573	41.4809	57.2633	80.7678	51.3716
Apg639	2.67303	1.97777	2.7798	3.86871	2.43617	2.32102	4.84035	4.14172	2.64046
Apg666	107.721	94.137	96.8491	70.5542	68.2375	71.0441	106.904	114.136	135.263
Apg670	11.7351	18.5827	12.1278	10.2327	10.9951	16.0355	13.3374	14.8157	26.7624
Apg681	111.538	98.767	106.897	130.025	148.195	148.596	109.888	95.8584	99.1549
Apg33	85.3631	66.4009	87.5877	79.2697	62.757	60.2851	62.1251	69.6674	60.1673
Apg47	76.1814	75.245	72.7381	133.875	131.553	118.908	142.918	159.916	135.569
Apg131	212.662	277.94	220.729	190.016	273.934	378.378	115.368	112.484	89.8833
Apg142	58.6203	54.0053	53.3449	36.3136	36.9262	33.1822	22.6373	26.0615	21.3856
Apg171	35.2927	41.3045	36.1125	77.5793	91.9781	81.5423	72.6805	75.5936	53.337
Apg192	145.771	130.486	132.853	132.667	128.464	126.688	116.295	134.796	125.357
Apg210	1062.14	968.021	1035.17	2363.58	2100.15	2007.53	1760.68	1763.98	1405.74
Apg215	105.932	82.0901	75.4793	57.0281	64.8614	51.9234	57.4351	56.8117	70.7212
Apg229	6.72234	5.52957	6.39635	7.45278	4.93632	4.47	6.2469	5.31033	6.62241
Apg255	189.565	279.113	206.547	42.4199	52.5903	72.4728	59.6595	64.1027	68.7058
Apg256	49.4474	45.0146	48.8477	47.4605	50.5717	55.5531	58.4444	55.4739	43.9162
Apg268	188.599	125.361	164.253	124.413	89.4218	94.1433	95.5781	105.979	82.2758
Apg310	0.6438	1.19086	0.511435	81.2814	233.668	461.545	28.5723	30.785	12.1922
Apg3055	529.937	467.575	509.555	250.691	306.939	398.945	192.535	198.349	169.57
Apg3136	185.022	130.587	178.811	121.378	93.8738	88.1365	96.0681	104.647	90.9826
Apg3169	22.5437	25.675	20.9279	14.7705	14.3747	21.0729	18.7257	23.3952	36.7164
Apg3171	2.02062	0.89703	1.79781	2.99248	1.80065	2.37536	4.51913	1.53064	2.76018
Apg3222	671.595	744.199	634.04	415.394	462.247	495.851	503.632	503.148	532.835
Apg3228	0.355784	0.131622	0.113054	0	0.132105	0.261404	0	0.336886	0.441821
Apg3236	1294.82	982.702	1221.35	1270.81	1009.38	935.949	1106.86	1095.92	1021.92
Apg3261	8.15549	3.72702	7.62203	11.0123	9.9752	7.2257	13.0763	14.0818	10.2766
Apg3368	11.8705	20.466	12.597	0.0829241	0	0.0822791	0	0.141384	0
Apg3390	0	0	0	0	0.298486	0.590631	0.14046	0.507454	0
Apg1069	0.233833	0	0.0743028	0.17315	0.520942	0	0.163428	0.221413	0.290379
Apg1195	6108.05	8934.51	6728.67	459.764	1485.81	2986.88	80.5536	85.1616	606.48
Apg1205	5.63859	5.73646	5.93507	6.52389	5.23411	5.82583	4.43346	4.22678	6.5645
Apg1207	82.0893	84.7057	74.784	82.4107	133.311	171.563	70.9228	54.9177	63.6937
Apg1217	94.1879	139.545	112.485	31.3684	20.5819	19.1217	23.6227	30.2262	18.608
Apg1300	4.58008	2.79076	2.73951	2.59348	2.40086	2.17742	3.01276	3.40141	3.01111
Apg1345	61.1255	46.0425	50.1601	32.6637	19.4205	20.719	16.2957	17.2045	18.1942
Apg1381	12.4308	13.7127	12.6401	3.84929	2.0141	1.82665	0.789818	0.856039	0.561341
Apg4572	0.731399	0.180386	0.309879	0.812384	1.17682	0.895629	0.766771	1.00035	0.681201
Apg4597	86.4883	87.9896	75.9122	109.537	117.097	116.241	112.233	115.018	113.788
Apg4606	11.4173	8.55593	8.74433	15.8248	16.0877	16.0243	16.5731	23.1001	16.2687
Apg4607	340.248	310.934	303.486	458.727	423.83	408.686	453.219	552.301	622.599
Apg4657	0	0	0	0	0	0	0	0	0
Apg4666	8.99111	9.34944	8.26218	7.73741	7.5792	8.83775	6.0292	7.36306	8.37402
Apg4796	71.3014	82.5268	78.9683	4.43753	3.99617	3.41458	4.27385	4.01456	4.4044
Apg6760	51.0932	45.8201	45.3721	36.1447	46.1577	46.8406	33.7965	33.1168	46.5244
Apg6879	24.968	24.8468	27.8551	68.4637	54.977	43.7387	35.4341	44.5306	37.5726
Apg6902	40.0083	27.5089	34.9288	79.3007	82.9798	70.964	53.9472	70.1541	62.355
Apg6936	37.9877	52.4763	39.2949	31.2714	22.0579	23.3083	22.3132	27.2963	18.9449
Apg2535	18.2322	10.5804	16.1309	60.356	70.3522	47.0162	269.095	262.906	177.356
Apg2540	2.82519	2.67564	3.0882	1.17152	0.335683	0.664235	0.315927	0.64203	0.842011
Apg2555	60.6917	62.3022	59.8436	140.913	143.554	133.35	103.616	104.188	84.3579
Apg2578	12.8335	9.91439	8.99555	19.4253	15.2766	18.5809	19.9175	20.9679	16.9916
Apg1895	0	0.438389	0.470683	0.438738	0.219999	0.326494	0.51763	0	0.643809
