# Supplementary material for: Genome and Transcriptome Analysis of Ascochyta pisi Provides Insights into the Pathogenesis of Ascochyta Blight of Pea
Source: Microbiol Spectr. 2023 Jan 16;11(1):e04488-22. doi: 10.1128/spectrum.04488-22 (PMC9927284; doi:10.1128/spectrum.04488-22)
Supplement: Supplemental file 7 — Table S9. Download spectrum.04488-22-s0007.xlsx, XLSX file, 0.02 MB [file spectrum.04488-22-s0007.xlsx]

## Sheet: Sheet1
Information of 74 putative SSCPs in A. pisi HNA23
Gene ID	FPKM									Cys_number	Molecular Weight	aa_number	Percentage of Cys	Pfam domain	annotation	Location
	CS-1	CS-2	CS-3	PS-1	PS-2	PS-3	LFS-1	LFS-2	LFS-3
Apg8034	0.938875	2.08401	1.31268	4.72751	3.62555	6.20834	22.9666	29.1594	24.3677	10	21.358	197	5.07614			Ctg01
Apg5940	13.7772	8.51799	9.59525	7.12726	7.0076	7.34916	9.10135	6.6716	5.62481	22	20.527	196	11.2245			Ctg13
Apg8462	943.263	1203.13	915.147	216.194	371.403	645.894	104.336	75.4129	235.304	5	20.806	196	2.55102		cell wall protein	Ctg01
Apg10001	0.379382	0.561407	0.48221	1.26417	1.12694	1.11497	0.39773	1.79615	1.53116	8	20.825	195	4.10256			Ctg14
Apg1593	1.53317	0.708993	0.852568	0.425734	0.569277	2.81615	0	4.11325	3.21288	5	20.845	193	2.59067			Ctg11
Apg3951	0	0	0.122426	0.285293	0	0.141537	0.134637	0	0	4	20.684	192	2.08333			Ctg05
Apg1809	51.8963	58.8863	43.4416	40.0057	79.0909	60.6089	187.038	124.194	83.4432	5	21.007	191	2.6178	PF01725	Pyrophosphatase that hydrolyzes non-canonical purine nucleotides such as inosine triphosphate (ITP), deoxyinosine triphosphate (dITP) or xanthosine 5'-triphosphate (XTP) to their respective monophosphate derivatives. The enzyme does not distinguish between the deoxy- and ribose forms. Probably excludes non-canonical purines from RNA and DNA precursor pools, thus preventing their incorporation int…	Ctg11
Apg2933	42.1881	38.484	32.1982	40.9396	31.3294	33.6859	24.504	42.8049	13.277	10	21.425	191	5.2356			Ctg15
Apg5898	7.39591	6.65539	6.60576	22.2023	20.1879	20.7078	42.4701	34.8261	38.5994	18	19.667	185	9.72973	PF10645		Ctg13
Apg10135	0	0	0	0	0	0	0	0	0	10	20.91	178	5.61798			Ctg14
Apg9718	23.6785	19.9786	17.6882	81.0544	57.5335	47.766	72.4387	85.0942	63.3229	5	19.493	178	2.80899			Ctg02
Apg2223	49.1525	55.0179	42.3174	86.9475	89.3813	87.6603	78.3955	82.6082	86.9932	6	18.861	176	3.40909			Ctg03
Apg7111	14.2836	16.9405	17.8881	5.59948	3.74372	2.4693	2.93616	4.37572	5.47783	6	18.518	176	3.40909			Ctg10
Apg8772	78.3726	87.2158	62.1585	38.7934	50.3567	52.7709	42.078	42.4056	52.8597	7	19.658	175	4	PF02297	Cytochrome oxidase c subunit VIb	Ctg01
Apg10257	0	0	0	0	0	0	0	0	0	10	18.821	174	5.74713			Ctg07
Apg10690	0	0	0	0	0	0	0	0	0	16	18.226	171	9.35673			Ctg07
Apg6220	26.071	33.5475	19.7383	24.5091	87.207	121.426	31.8475	27.0475	36.5984	6	17.899	163	3.68098	PF16541	Alternaria alternata allergen 1	Ctg08
Apg1555	0	0	0	0	0.857451	0.339338	2.09817	1.31197	0.430158	4	17.472	160	2.5			Ctg11
Apg8200	1.42998	1.93973	2.42342	3.17663	3.00877	2.27639	3.49798	2.40715	3.99551	6	16.583	155	3.87097			Ctg01
Apg2288	31.1828	37.4476	35.0614	8.52567	3.20631	3.17226	3.6882	1.96843	22.6383	6	16.101	154	3.8961	PF16541	Alternaria alternata allergen 1	Ctg03
Apg2542	0.48285	0.535888	0.153431	0.536314	0.179285	0	0.506202	0.457203	0.449711	6	17	153	3.92157			Ctg24
Apg3414	3.91363	3.80058	3.73078	5.61483	1.81644	1.79715	14.873	18.0655	26.2745	11	16.683	151	7.28477	PF05730	CFEM domain	Ctg05
Apg7219	0	0.183393	0.157522	0.367077	1.6566	3.09589	0.692934	0.156465	0.153901	4	16.476	149	2.68456		Chitin recognition protein	Ctg10
Apg4868	13.6578	9.16964	11.573	114.805	92.2209	111.311	153.966	151.516	109.615	3	16.08	146	2.05479		Glyoxalase-like domain	Ctg04
Apg3413	4.15994	5.19399	3.63512	3.08037	1.35153	0.764103	1.45371	0.492372	1.29148	3	16.09	142	2.11268	PF12417	Zinc finger protein	Ctg05
Apg4484	16.9963	15.9159	14.0082	9.43913	10.4523	11.9023	20.4168	23.4697	38.2554	6	15.273	139	4.31655	PF01476	Lysin motif	Ctg21
Apg7708	510.155	484.943	486.405	449.539	457.93	416.774	517.102	544.163	478.687	4	15.454	139	2.8777	PF00179	Belongs to the ubiquitin-conjugating enzyme family	Ctg09
Apg825	591.661	760.948	630.485	427.024	597.884	1078.12	462.309	405.571	786.224	4	14.336	138	2.89855	PF07249	Cerato-platanin	Ctg16
Apg8383	0	0	0	1.38644	0.595898	0.786091	1.86943	0.675388	0.996481	6	14.274	138	4.34783	PF08881	CVNH domain	Ctg01
Apg1300	4.58008	2.79076	2.73951	2.59348	2.40086	2.17742	3.01276	3.40141	3.01111	7	14.938	137	5.10949	PF04828	Glutathione-dependent formaldehyde-activating enzyme	Ctg20
Apg9153	658.103	560.62	586.223	575.735	584.645	469.966	872.49	817.672	909.757	7	14.542	136	5.14706	PF04828	Glutathione-dependent formaldehyde-activating enzyme	Ctg02
Apg10217	0	0	0	0	0	0	0	0	0	5	14.764	135	3.7037			Ctg14
Apg6172	42.6875	71.727	43.4061	6.52582	6.13554	20.6393	11.9339	5.9109	22.4011	8	14.255	134	5.97015	PF04828	Glutathione-dependent formaldehyde-activating enzyme	Ctg13
Apg93	10.3432	5.37769	6.75094	15.1109	10.7949	11.5018	8.9873	8.99968	11.4558	8	13.905	132	6.06061			Ctg18
Apg2546	7.32322	7.08563	6.08608	20.8567	19.0341	15.7278	20.0793	19.9137	20.6367	5	14.554	131	3.81679			Ctg24
Apg4862	6.29191	3.38571	7.08849	11.0123	10.4068	6.93423	12.7926	15.1651	11.0098	12	13.815	129	9.30233			Ctg04
Apg5868	0.864638	0.213248	0.183165	1.92075	0.642091	0.847029	1.00717	1.27355	2.32641	4	13.553	128	3.125			Ctg13
Apg1147	0	0	0	0.867112	0.217401	2.7962	23.939	25.3178	134.694	6	13.867	126	4.7619		Podospora anserina S mat genomic DNA chromosome	Ctg20
Apg1457	2021.56	1346.41	1390.51	2330.29	3399.31	4568.61	3835.06	3519.16	3013.53	5	13.308	125	4			Ctg11
Apg338	340.516	350.848	302.48	45.8847	87.6506	122.925	307.902	144.358	235.432	8	13.118	125	6.4			Ctg17
Apg2543	0	0	0.189026	0	0	0	0	0	0	6	13.231	124	4.83871			Ctg24
Apg5942	4.19768	4.21508	4.19212	7.77079	7.79312	3.74503	12.5734	14.3847	34.4416	6	13.538	123	4.87805			Ctg13
Apg8896	2.69851	3.54954	2.85826	12.8773	10.9104	9.47272	18.2314	14.0061	10.4256	10	14.074	123	8.13008			Ctg01
Apg10677	0	0	0	0	0	0	0	0	0	8	12.899	121	6.61157			Ctg07
Apg7963	60.4166	64.1875	56.9048	24.0894	31.9815	23.2192	46.773	58.0876	46.1703	6	12.38	119	5.04202			Ctg01
Apg4986	1.24973	3.23634	2.58124	2.77621	0.464032	0.229552	0.218362	0	0	8	12.895	118	6.77966			Ctg04
Apg589	109.963	105.14	85.1019	75.3597	80.9579	87.7375	128.604	143.006	164.531	6	12.933	117	5.12821		component of the endoplasmic reticulum- associated degradation (ERAD) pathway	Ctg17
Apg8975	0	0.233127	0	0	0	0	0	0	0	6	11.948	117	5.12821			Ctg01
Apg1062	81.0896	83.7125	106.938	6.1707	9.28265	5.41624	2.91211	6.67674	8.55743	12	11.815	115	10.4348			Ctg20
Apg10676	0	0	0	0	0	0	0	0	0	8	11.896	114	7.01754			Ctg07
Apg8366	19174.3	24635.3	18682.3	2498.42	1017.73	1795.82	439.821	617.167	118.632	4	11.246	107	3.73832			Ctg01
Apg935	51.5602	71.627	51.046	4.15559	8.85601	9.79277	4.16741	10.8492	42.0324	6	11.262	105	5.71429			Ctg16
Apg9793	4.91049	2.8547	3.34363	8.31118	10.1584	23.7088	29.9073	16.8274	41.1613	4	11.226	105	3.80952			Ctg02
Apg6727	0.364504	0	0.4633	0	0.270686	0	0	0	0	6	11.048	101	5.94059			Ctg08
Apg2922	14.1282	16.5054	20.7929	1.92716	1.6566	1.36583	1.0394	1.64288	0.461703	12	10.411	99	12.1212			Ctg15
Apg8964	0	0.280703	0	0.561853	0.281734	0	0	0.239487	0	2	10.885	97	2.06186		Broad-Complex, Tramtrack and Bric a brac	Ctg01
Apg7221	400.541	326.137	311.065	100.757	65.1822	76.5993	51.4343	76.2162	43.3144	8	10.42	96	8.33333			Ctg10
Apg5246	14.7169	12.6083	13.7832	18.6406	22.1455	21.3412	14.8873	17.6023	12.7449	8	9.724	95	8.42105			Ctg04
Apg5983	0	0.286551	0.246128	0.286779	0	0	0	0	0.24047	9	10.407	95	9.47368			Ctg13
Apg3645	382.988	202.915	176.577	1083.47	906.081	913.493	2100.04	3278.45	1687.95	6	9.499	92	6.52174			Ctg05
Apg5471	0	0.302296	0	0	0	0	0	0	0	6	10.126	90	6.66667			Ctg12
Apg1063	117.322	113.398	162.773	11.93	16.566	14.2654	9.52784	12.778	12.0556	10	9.227	89	11.236			Ctg20
Apg2620	47.5071	52.8783	66.1592	6.11795	4.29488	12.1407	3.17595	17.9935	73.103	7	9.161	89	7.86517			Ctg15
Apg3042	159.161	213.271	157.699	182.508	379.094	366.473	121.166	55.3781	38.6482	10	8.993	88	11.3636			Ctg19
Apg598	34.6445	36.5744	31.9519	1.8771	2.19624	3.10417	3.54341	5.06733	17.8385	8	9.538	87	9.1954			Ctg17
Apg2138	26.5567	28.4914	25.0347	22.2868	18.0779	23.0891	29.0785	24.8668	48.9185	8	8.849	83	9.63855			Ctg03
Apg7220	0	1.63744	1.12516	1.96649	0.657379	0.650397	0.309345	0	1.09929	8	9.09	83	9.63855			Ctg10
Apg3971	0.906816	1.00642	1.44075	2.68593	2.69365	1.66565	0.950671	1.7173	1.68916	3	9.112	81	3.7037			Ctg06
Apg3633	43.6055	41.0936	35.5883	2.71909	3.06777	4.7214	3.20803	5.50525	16.2451	7	8.452	80	8.75			Ctg05
Apg9071	10.8244	9.40179	6.87913	7.31831	4.19391	5.53249	5.92064	5.94171	4.67547	7	8.313	78	8.97436			Ctg02
Apg3952	30.3306	35.834	32.3335	11.9542	13.4417	33.7864	7.86389	11.1172	7.89755	8	7.919	75	10.6667			Ctg06
Apg5369	3.01455	4.08917	3.83162	9.30094	8.20836	2.95315	3.16034	2.53727	2.18373	6	7.879	73	8.21918			Ctg12
Apg7879	75.9523	84.8847	71.56	10.619	5.52199	12.0974	8.53793	16.7641	34.2979	6	7.371	69	8.69565			Ctg09
Apg7001	3.28054	3.23634	1.73738	3.64378	2.43617	2.4103	4.96772	2.416	3.73436	7	7.181	67	10.4478			Ctg22
