# Supplementary material for: Genome and Transcriptome Analysis of Ascochyta pisi Provides Insights into the Pathogenesis of Ascochyta Blight of Pea
Source: Microbiol Spectr. 2023 Jan 16;11(1):e04488-22. doi: 10.1128/spectrum.04488-22 (PMC9927284; doi:10.1128/spectrum.04488-22)
Supplement: Supplemental file 8 — Table S10. Download spectrum.04488-22-s0008.xlsx, XLSX file, 0.01 MB [file spectrum.04488-22-s0008.xlsx]

## Sheet: Sheet1
Biosynthetic gene clusters of secondary metabolites in A. pisi HNA23
GeneID	Type	Cluster	Genes in cluster	FPKM
				2hpi_1	2hpi_2	2hpi_3	8hpi_1	8hpi_2	8hpi_3	20hpi_1	20hpi_2	20hpi_3
Apg8610	T1PKS	SMGC01	Apg8602-Apg8612	14.0735	14.2191	17.1226	11.3385	9.25016	7.68558	9.45128	8.95999	8.98409
Apg9044	T1PKS	SMGC02	Apg9037-Apg9046	0.296232	0.271367	0.331699	4.46022	6.61004	1.45099	12.2153	10.9706	9.44193
Apg9052	T1PKS	SMGC03	Apg9049-Apg9056	32.2577	21.7462	31.851	18.6357	12.0858	10.2146	14.114	16.8957	17.0835
Apg9314	NRPS	SMGC04	Apg9300-Apg9319	2.29818	2.83402	2.07721	4.53804	6.25774	5.10312	8.06678	5.54505	10.8449
Apg9690	terpene	SMGC05	Apg9686-Apg9693	53.8614	52.4574	51.486	71.0938	62.6001	66.89	69.8309	55.8457	66.3354
Apg9729	T3PKS	SMGC06	Apg9722-Apg9734	2.50849	1.78974	3.01759	3.84768	2.39508	3.81775	2.25412	3.78909	0.89003
Apg2037	terpene	SMGC07	Apg2034-Apg2041	24.3892	17.6744	21.636	31.802	47.0719	45.6046	21.6031	20.4618	22.9684
Apg2256	terpene	SMGC08	Apg2254-Apg2259	104.918	105.935	103.417	132.41	150.911	164.862	104.908	100.147	106.106
Apg4436	NRPS-like	SMGC09	Apg4434-Apg4442	11.6957	15.1756	12.4899	11.1749	11.64	10.584	8.10234	10.1543	10.5416
Apg4454	T1PKS	SMGC10	Apg4448-Apg4459	0	0	0	0	0	0.010975	0	0.00942939	0.00927487
Apg10262	NRPS-like	SMGC11	Apg10255-Apg10268	0.0342352	0.101322	0.0435144	0.38026	0.127118	0.402456	0.741745	0.497057	0.233827
Apg10279	NRPS-like	SMGC12	Apg10271-Apg10293	0.288385	0.180548	0.225569	0.492795	1.05432	1.82546	2.52718	3.01074	7.69964
Apg6648	NRPS	SMGC13	Apg6643-Apg6653	6.31213	4.51043	5.32767	4.24064	4.64735	3.11605	4.60669	5.92286	3.57823
Apg6725	NRPS	SMGC14	Apg6706-Apg6727	7.91927	8.75111	10.0657	2.51318	0.9547	2.83368	1.83297	4.9017	2.68209
Apg7783	NRPS-like	SMGC15	Apg7779-Apg7792	14.9195	16.0285	16.2516	14.141	14.7578	12.9787	11.1364	12.0174	10.9312
Apg6157	T1PKS	SMGC16	Apg6150-Apg6160	0.350907	0.34618	0.350442	0.816644	0.670084	0.564749	5.51233	4.50408	16.0092
Apg6170	T1PKS	SMGC17	Apg6167-Apg6173	6.92773	4.44958	5.56438	6.93007	5.76904	4.88853	9.5304	10.5695	8.67112
Apg9893	NRPS	SMGC18	Apg9890-Apg9898	0.0747175	0.0110566	0.0189938	0.24344	0.155361	0.0658762	0.167106	0.245263	0.1299
Apg9918	NRPS	SMGC19	Apg9915-Apg9925	0.031217	0.0230973	0.019839	0.0231157	0.0695464	0	0	0	0
Apg438	terpene	SMGC20	Apg436-Apg441	38.9641	41.8503	39.4435	39.7912	39.0588	40.5015	14.8981	17.3363	21.3615
Apg640	NRPS-like	SMGC21	Apg632-Apg646	2.74725	2.19078	2.89049	7.02962	6.16576	5.60687	7.53096	7.61129	4.79519
Apg311	T1PKS	SMGC22	Apg301-Apg316	0	0.107697	0.0925045	8.48404	23.3017	45.1459	3.56059	4.60732	1.66554
Apg3364	T1PKS	SMGC23	Apg3361-Apg3376	0.392395	0.163312	0.342891	14.8732	22.4558	16.217	7.74751	10.6202	6.19766
Apg4713	NRPS-like	SMGC24	Apg4706-Apg4713	8.84892	7.45303	9.44688	15.2805	17.5322	13.8254	43.0721	26.5166	42.6087
Apg4761	indole	SMGC25	Apg4761-Apg4764	7.0818	6.72061	6.35958	6.21295	5.65918	7.29576	3.98114	4.6162	2.91552
Apg7946	NRPS-like	SMGC26	Apg7942-Apg7946	0.914848	0.785196	0.813967	2.19488	2.50011	2.04337	2.35297	2.17141	1.27241
